# Supplementary material for: The extracellular matrix proteoglycan lumican improves survival and counteracts cardiac dilatation and failure in mice subjected to pressure overload
Source: Sci Rep. 2019 Jun 24;9:9206. doi: 10.1038/s41598-019-45651-9 (PMC6591256; doi:10.1038/s41598-019-45651-9)
Supplement: Supplementary file 2 — Dataset 1 [file 41598_2019_45651_MOESM2_ESM.xlsx]

## Sheet: RNAseq LV
Gene	Chr	Str	Start	End	Description	LUMKO AB (norm)	WT AB (norm)	fold (LUMKO AB/ WT AB)	pvalue (LUMKO AB/ WT AB)
0610005C13Rik	chr7	-	45567794	45575176	Mus_musculus_RIKEN_cDNA_0610005C13_gene_(0610005C13Rik),_transcript_variant_2,_non-coding_RNA.	1.0374	0.8763	1.18	0.6064
0610007C21Rik	chr5	+	31048639	31054623	Mus_musculus_RIKEN_cDNA_0610007C21_gene_(0610007C21Rik),_transcript_variant_1	17.9545	20.8042	0.86	0.07199
0610007N19Rik	chr15	-	32240567	32244662	Mus_musculus_RIKEN_cDNA_0610007N19_(0610007N19Rik),_non-coding_RNA.	4.6631	5.0095	0.93	0.5925
0610007P08Rik	chr13	+	63815319	63900301	Mus_musculus_RIKEN_cDNA_0610007P08_gene_(0610007P08Rik),_transcript_variant_1	3.8391	3.2548	1.18	0.02636
0610007P14Rik	chr12	-	85815454	85824545	Mus_musculus_RIKEN_cDNA_0610007P14_gene_(0610007P14Rik)	2.1956	4.287	0.51	0.0003382
0610007P22Rik	chr17	+	25240169	25242799	Mus_musculus_RIKEN_cDNA_0610007P22_gene_(0610007P22Rik),_transcript_variant_1	2.407	2.4004	1	0.9771
0610008F07Rik	chr2	-	163493803	163541721	Mus_musculus_RIKEN_cDNA_0610008F07_gene_(0610008F07Rik),_non-coding_RNA.	0	0		0.8875
0610009B14Rik	chr12	-	80686374	80692466	Mus_musculus_RIKEN_cDNA_0610009B14_gene_(0610009B14Rik),_non-coding_RNA.	0.1458	0.1745		0.9083
0610009B22Rik	chr11	-	51685384	51688634	Mus_musculus_RIKEN_cDNA_0610009B22_gene_(0610009B22Rik)	3.2728	4.1914	0.78	0.2361
0610009D07Rik	chr12	+	4817607	4827659	Mus_musculus_RIKEN_cDNA_0610009D07_gene_(0610009D07Rik)	5.4604	6.1184	0.89	0.4178
0610009L18Rik	chr11	+	120348677	120351190	Mus_musculus_RIKEN_cDNA_0610009L18_gene_(0610009L18Rik),_non-coding_RNA.	2.7653	4.2359	0.65	0.08366
0610009O20Rik	chr18	+	38250248	38262629	Mus_musculus_RIKEN_cDNA_0610009O20_gene_(0610009O20Rik),_nuclear_gene_encoding_mitochondrial_protein	26.9585	27.0757	1	0.8868
0610010B08Rik	chr2	-	175192004	175338212	Mus_musculus_RIKEN_cDNA_0610010B08_gene_(0610010B08Rik)	0	0.0241		0.3442
0610010F05Rik	chr11	-	23564960	23633631	Mus_musculus_RIKEN_cDNA_0610010F05_gene_(0610010F05Rik)	3.5768	3.2852	1.09	0.335
0610010K14Rik	chr11	-	70235203	70239830	Mus_musculus_RIKEN_cDNA_0610010K14_gene_(0610010K14Rik),_transcript_variant_6	15.7117	13.7438	1.14	0.05459
0610010O12Rik	chr18	+	36348623	36402978	Mus_musculus_RIKEN_cDNA_0610010O12_gene_(0610010O12Rik)	28.7991	30.4319	0.95	0.3778
0610011F06Rik	chr17	+	25875499	25877163	Mus_musculus_RIKEN_cDNA_0610011F06_gene_(0610011F06Rik)	6.7541	6.4661	1.04	0.7657
0610011L14Rik	chr2	+	156547575	156568972	Mus_musculus_RIKEN_cDNA_0610011L14_gene_(0610011L14Rik),_transcript_variant_2	7.2856	7.0754	1.03	0.6682
0610012G03Rik	chr16	-	31947050	31948521	Mus_musculus_RIKEN_cDNA_0610012G03_gene_(0610012G03Rik),_non-coding_RNA.	11.8693	13.8513	0.86	0.05731
0610012H03Rik	chr2	+	105224341	105379860	Mus_musculus_RIKEN_cDNA_0610012H03_gene_(0610012H03Rik),_transcript_variant_1	0.0428	0.0342		0.832
0610030E20Rik	chr6	+	72347316	72353160	Mus_musculus_RIKEN_cDNA_0610030E20_gene_(0610030E20Rik)	6.2943	6.1415	1.02	0.7033
0610031J06Rik	chr3	+	88325022	88328631	Mus_musculus_RIKEN_cDNA_0610031J06_gene_(0610031J06Rik)	20.0909	18.2676	1.1	0.1398
0610031O16Rik	chr3	-	138210716	138240405	Mus_musculus_RIKEN_cDNA_0610031O16_gene_(0610031O16Rik),_non-coding_RNA.	0	0		0.8875
0610037L13Rik	chr4	+	107889862	107897802	Mus_musculus_RIKEN_cDNA_0610037L13_gene_(0610037L13Rik)	9.0918	10.9847	0.83	0.02186
0610037P05Rik	chr16	-	14299243	14317332	Mus_musculus_RIKEN_cDNA_0610037P05_gene_(0610037P05Rik)	17.2859	18.631	0.93	0.2836
0610038B21Rik	chr8	+	77517055	77518578	Mus_musculus_RIKEN_cDNA_0610038B21_gene_(0610038B21Rik),_non-coding_RNA.	1.7084	2.152	0.79	0.2713
0610038L08Rik	chr17	-	29578815	29596305	Mus_musculus_RIKEN_cDNA_0610038L08_gene_(0610038L08Rik),_non-coding_RNA.	2.1317	2.0651	1.03	0.8675
0610039K10Rik	chr2	+	163644849	163645800	Mus_musculus_RIKEN_cDNA_0610039K10_gene_(0610039K10Rik),_non-coding_RNA.	8.7837	4.9398	1.78	3.675e-05
0610040B10Rik	chr5	+	143329307	143332704	Mus_musculus_RIKEN_cDNA_0610040B10_gene_(0610040B10Rik),_non-coding_RNA.	0.4668	1.7381	0.27	0.02739
0610040F04Rik	chr6	-	108577038	108660934	Mus_musculus_RIKEN_cDNA_0610040F04_gene_(0610040F04Rik),_non-coding_RNA.	2.4065	2.3313	1.03	0.8215
0610040J01Rik	chr5	+	63812494	63899619	Mus_musculus_RIKEN_cDNA_0610040J01_gene_(0610040J01Rik)	1.3914	0.7303	1.91	0.0113
0610043K17Rik	chr4	+	101353782	101399185	Mus_musculus_RIKEN_cDNA_0610043K17_gene_(0610043K17Rik),_non-coding_RNA.	0.4432	0		0.03442
0910001L09Rik	chr5	+	138255481	138259395	Mus_musculus_RIKEN_cDNA_0910001L09_gene_(0910001L09Rik)	5.5431	7.2875	0.76	0.06883
1100001G20Rik	chr11	+	83746939	83752646	Mus_musculus_RIKEN_cDNA_1100001G20_gene_(1100001G20Rik)	0	0		0.8875
1110001A16Rik	chr17	+	78916498	78921048	Mus_musculus_RIKEN_cDNA_1110001A16_gene_(1110001A16Rik),_transcript_variant_2	4.3896	4.8018	0.91	0.508
1110001J03Rik	chr6	+	38534860	38539449	Mus_musculus_RIKEN_cDNA_1110001J03_gene_(1110001J03Rik),_nuclear_gene_encoding_mitochondrial_protein	16.3023	16.8459	0.97	0.8085
1110002B05Rik	chr12	-	54645373	54656572	Mus_musculus_RIKEN_cDNA_1110002B05_gene_(1110002B05Rik)	11.3027	13.9869	0.81	0.01241
1110002L01Rik	chr12	-	3403882	3426747	Mus_musculus_RIKEN_cDNA_1110002L01_gene_(1110002L01Rik),_non-coding_RNA.	4.3036	5.1257	0.84	0.04924
1110002N22Rik	chr11	-	80136677	80142153	Mus_musculus_RIKEN_cDNA_1110002N22_gene_(1110002N22Rik)	6.3594	5.3272	1.19	0.1637
1110003E01Rik	chr5	-	65448754	65492835	Mus_musculus_RIKEN_cDNA_1110003E01_gene_(1110003E01Rik)	24.444	24.9011	0.98	0.7078
1110004E09Rik	chr16	-	90925810	90934849	Mus_musculus_RIKEN_cDNA_1110004E09_gene_(1110004E09Rik)	3.1203	3.3348	0.94	0.7251
1110004F10Rik	chr7	+	116093340	116105210	Mus_musculus_RIKEN_cDNA_1110004F10_gene_(1110004F10Rik)	13.3703	13.8935	0.96	0.6327
1110005A03Rik	chr11	+	116843514	116850360	Mus_musculus_RIKEN_cDNA_1110005A03_gene_(1110005A03Rik)	12.8458	13.7309	0.94	0.308
1110006O24Rik	chr5	-	115631048	115631816	Mus_musculus_RIKEN_cDNA_1110006O24_gene_(1110006O24Rik),_non-coding_RNA.	0.3566	0.1423		0.2899
1110007C09Rik	chr13	-	49202950	49216026	Mus_musculus_RIKEN_cDNA_1110007C09_gene_(1110007C09Rik)	30.0972	29.7084	1.01	0.8337
1110008F13Rik	chr2	+	156863121	156873562	Mus_musculus_RIKEN_cDNA_1110008F13_gene_(1110008F13Rik)	9.8471	9.9578	0.99	0.8738
1110008J03Rik	chr5	-	120609059	120612589	Mus_musculus_RIKEN_cDNA_1110008J03_gene_(1110008J03Rik),_transcript_variant_2	4.7263	3.6395	1.3	0.04914
1110008L16Rik	chr12	+	55302636	55382491	Mus_musculus_RIKEN_cDNA_1110008L16_gene_(1110008L16Rik)	1.68	2.099	0.8	0.07334
1110008P14Rik	chr2	-	32379100	32381915	Mus_musculus_RIKEN_cDNA_1110008P14_gene_(1110008P14Rik)	15.1112	12.2221	1.24	0.06937
1110012J17Rik	chr17	-	66336981	66449750	Mus_musculus_RIKEN_cDNA_1110012J17_gene_(1110012J17Rik),_transcript_variant_2	1.025	1.0669	0.96	0.7399
1110012L19Rik	chrX	+	70385912	70389416	Mus_musculus_RIKEN_cDNA_1110012L19_gene_(1110012L19Rik)	1.6194	2.0155	0.8	0.4047
1110014N23Rik	chr19	-	6067841	6077187	Mus_musculus_RIKEN_cDNA_1110014N23_gene_(1110014N23Rik)	8.0003	8.5525	0.94	0.3126
1110015O18Rik	chr3	+	4798707	4814911	Mus_musculus_RIKEN_cDNA_1110015O18_gene_(1110015O18Rik),_non-coding_RNA.	0	0		0.8875
1110017D15Rik	chr4	-	41505008	41517333	Mus_musculus_RIKEN_cDNA_1110017D15_gene_(1110017D15Rik),_transcript_variant_3	0.3715	0.127		0.112
1110017F19Rik	chr11	+	115912016	115913917	Mus_musculus_RIKEN_cDNA_1110017F19_gene_(1110017F19Rik)	0.2107	0.6163	0.34	0.09385
1110018G07Rik	chr12	-	84918148	84970886	Mus_musculus_RIKEN_cDNA_1110018G07_gene_(1110018G07Rik)	14.3791	13.1203	1.1	0.01422
1110018J18Rik	chr13	-	64291835	64312710	Mus_musculus_RIKEN_cDNA_1110018J18_gene_(1110018J18Rik)	16.2721	17.0844	0.95	0.5812
1110019D14Rik	chr6	+	13871568	14044385	Mus_musculus_RIKEN_cDNA_1110019D14_gene_(1110019D14Rik),_non-coding_RNA.	1.499	1.4868	1.01	0.9576
1110020A21Rik	chr17	-	84917181	84957710	Mus_musculus_RIKEN_cDNA_1110020A21_gene_(1110020A21Rik),_transcript_variant_2,_non-coding_RNA.	0.0561	0.1791		0.3428
1110021J02Rik	chr17	-	29695976	29717017	Mus_musculus_RIKEN_cDNA_1110021J02_gene_(1110021J02Rik),_transcript_variant_1	8.6466	8.4173	1.03	0.5923
1110021L09Rik	chr10	+	23796985	23827968	Mus_musculus_RIKEN_cDNA_1110021L09_gene_(1110021L09Rik)	2.341	3.254	0.72	0.009238
1110028F11Rik	chr11	+	87699523	87705327	Mus_musculus_RIKEN_cDNA_1110028F11_gene_(1110028F11Rik),_non-coding_RNA.	0	0		0.8875
1110028F18Rik	chr8	+	106587142	106594820	Mus_musculus_RIKEN_cDNA_1110028F18_gene_(1110028F18Rik),_non-coding_RNA.	0	0		0.8875
1110031I02Rik	chr11	-	121177592	121204648	Mus_musculus_RIKEN_cDNA_1110031I02_gene_(1110031I02Rik)	5.3432	5.3175	1	0.9638
1110032A03Rik	chr9	-	50762827	50768152	Mus_musculus_RIKEN_cDNA_1110032A03_gene_(1110032A03Rik)	2.5812	2.1948	1.18	0.3066
1110032A04Rik	chr3	-	69819538	69859896	Mus_musculus_RIKEN_cDNA_1110032A04_gene_(1110032A04Rik)	0	0		0.8875
1110032F04Rik	chr3	+	68869585	68872163	Mus_musculus_RIKEN_cDNA_1110032F04_gene_(1110032F04Rik)	0.1328	0.1271		0.9109
1110034A24Rik	chr12	-	69182733	69198429	Mus_musculus_RIKEN_cDNA_1110034A24_gene_(1110034A24Rik)	3.0635	2.7234	1.12	0.3095
1110034B05Rik	chr1	-	57388243	57406674	Mus_musculus_RIKEN_cDNA_1110034B05_gene_(1110034B05Rik),_transcript_variant_1	2.2584	2.0474	1.1	0.5548
1110034G24Rik	chr2	+	132686881	132751055	Mus_musculus_RIKEN_cDNA_1110034G24_gene_(1110034G24Rik)	5.6658	3.651	1.55	0.0007695
1110035M17Rik	chr11	-	95700105	95712754	Mus_musculus_RIKEN_cDNA_1110035M17_gene_(1110035M17Rik),_non-coding_RNA.	0.765	0.1017		0.03317
1110036E04Rik	chr9	+	64049828	64054100	Mus_musculus_RIKEN_cDNA_1110036E04_gene_(1110036E04Rik),_non-coding_RNA.	0	0		0.8875
1110037F02Rik	chr4	+	11485957	11551143	Mus_musculus_RIKEN_cDNA_1110037F02_gene_(1110037F02Rik)	6.8677	6.7733	1.01	0.7738
1110038B12Rik	chr17	-	34950235	34952471	Mus_musculus_RIKEN_cDNA_1110038B12_gene_(1110038B12Rik),_transcript_variant_1,_non-coding_RNA.	1.4088	2.0981	0.67	0.2204
1110038D17Rik	chr10	-	75351110	75517322	Mus_musculus_RIKEN_cDNA_1110038D17_gene_(1110038D17Rik)	9.7089	8.6254	1.13	0.006768
1110038F14Rik	chr15	+	76948508	76950731	Mus_musculus_RIKEN_cDNA_1110038F14_gene_(1110038F14Rik)	4.9254	4.0751	1.21	0.2214
1110046J04Rik	chr13	+	33936031	33960181	Mus_musculus_RIKEN_cDNA_1110046J04_gene_(1110046J04Rik),_non-coding_RNA.	0.5287	0.4921		0.87
1110050K14Rik	chr8	-	121054881	121083032	Mus_musculus_RIKEN_cDNA_1110050K14_gene_(1110050K14Rik),_non-coding_RNA.	0.4383	0	49	1.754e-07
1110051M20Rik	chr2	-	91273239	91444642	Mus_musculus_RIKEN_cDNA_1110051M20_gene_(1110051M20Rik),_transcript_variant_2	10.5607	10.4712	1.01	0.8463
1110054M08Rik	chr16	-	24392555	24393655	Mus_musculus_RIKEN_cDNA_1110054M08_gene_(1110054M08Rik),_non-coding_RNA.	4.57	4.3495	1.05	0.7739
1110054O05Rik	chr4	-	59769646	59783855	Mus_musculus_RIKEN_cDNA_1110054O05_gene_(1110054O05Rik)	3.7471	4.9597	0.76	0.003106
1110057K04Rik	chr12	+	8208106	8285759	Mus_musculus_RIKEN_cDNA_1110057K04_gene_(1110057K04Rik),_transcript_variant_3	4.5111	4.9947	0.9	0.1164
1110058L19Rik	chr1	-	23995938	24005640	Mus_musculus_RIKEN_cDNA_1110058L19_gene_(1110058L19Rik)	5.7486	7.125	0.81	0.2136
1110059E24Rik	chr19	-	21597312	21652791	Mus_musculus_RIKEN_cDNA_1110059E24_gene_(1110059E24Rik)	5.6099	6.1587	0.91	0.4476
1110059G10Rik	chr9	-	122945088	122951000	Mus_musculus_RIKEN_cDNA_1110059G10_gene_(1110059G10Rik)	1.0797	0.9914	1.09	0.6415
1110059M19Rik	chrX	+	45090903	45092790	Mus_musculus_RIKEN_cDNA_1110059M19_gene_(1110059M19Rik)	0	0		0.8875
1110065P20Rik	chr4	-	124849484	124850730	Mus_musculus_RIKEN_cDNA_1110065P20_gene_(1110065P20Rik)	4.1333	3.5843	1.15	0.4792
1110067D22Rik	chr11	-	20823354	20831108	Mus_musculus_RIKEN_cDNA_1110067D22_gene_(1110067D22Rik)	9.7948	11.3458	0.86	0.00975
1190002F15Rik	chr6	+	134929091	134951718	Mus_musculus_RIKEN_cDNA_1190002F15_gene_(1190002F15Rik),_transcript_variant_1,_non-coding_RNA.	0.564	0.8099		0.5539
1190002H23Rik	chr14	-	79288749	79301635	Mus_musculus_RIKEN_cDNA_1190002H23_gene_(1190002H23Rik)	14.6078	14.5827	1	0.98
1190002N15Rik	chr9	-	94517863	94538081	Mus_musculus_RIKEN_cDNA_1190002N15_gene_(1190002N15Rik)	12.7579	17.4524	0.73	8.435e-12
1190003J15Rik	chr7	+	140835495	140837968	Mus_musculus_RIKEN_cDNA_1190003J15_gene_(1190003J15Rik)	0.3043	0.1619		0.4901
1190003K10Rik	chr13	-	64481245	64497792	Mus_musculus_RIKEN_cDNA_1190003K10_gene_(1190003K10Rik)	0	0		0.8875
1190005F20Rik	chr1	+	151428647	151458183	Mus_musculus_RIKEN_cDNA_1190005F20_gene_(1190005F20Rik)	5.6271	5.1188	1.1	0.1073
1190005I06Rik	chr8	-	120608601	120634382	Mus_musculus_RIKEN_cDNA_1190005I06_gene_(1190005I06Rik)	0.5597	0.2977		0.3261
1190007F08Rik	chr4	-	154020469	154026044	Mus_musculus_RIKEN_cDNA_1190007F08_gene_(1190007F08Rik),_transcript_variant_2	10.8128	10.1021	1.07	0.2173
1190007I07Rik	chr10	-	82619850	82623228	Mus_musculus_RIKEN_cDNA_1190007I07_gene_(1190007I07Rik),_transcript_variant_1	4.2107	5.3311	0.79	0.2139
1200011I18Rik	chr14	-	76086231	76110815	Mus_musculus_RIKEN_cDNA_1200011I18_gene_(1200011I18Rik)	8.7598	8.1517	1.07	0.1628
1200011M11Rik	chr11	-	87077731	87086777	Mus_musculus_RIKEN_cDNA_1200011M11_gene_(1200011M11Rik)	3.9113	2.9	1.35	0.004807
1200014J11Rik	chr11	+	73047866	73083579	Mus_musculus_RIKEN_cDNA_1200014J11_gene_(1200014J11Rik)	2.2162	2.0449	1.08	0.2955
1300001I01Rik	chr11	+	74649494	74670847	Mus_musculus_RIKEN_cDNA_1300001I01_gene_(1300001I01Rik)	117.082	121.668	0.96	0.00537
1300002E11Rik	chr16	+	21794346	21809039	Mus_musculus_RIKEN_cDNA_1300002E11_gene_(1300002E11Rik),_transcript_variant_1,_non-coding_RNA.	3.6665	4.1117	0.89	0.2036
1300002K09Rik	chr4	+	45848815	45887008	Mus_musculus_RIKEN_cDNA_1300002K09_gene_(1300002K09Rik)	0	0.0135		0.6188
1300010F03Rik	chr14	+	78849177	79202310	Mus_musculus_RIKEN_cDNA_1300010F03_gene_(1300010F03Rik),_transcript_variant_2	41.0722	40.1243	1.02	0.2547
1300014I06Rik	chr13	-	34627840	34652681	Mus_musculus_RIKEN_cDNA_1300014I06_gene_(1300014I06Rik)	5.6438	5.2306	1.08	0.4677
1300015D01Rik	chr2	+	173110834	173133204	Mus_musculus_RIKEN_cDNA_1300015D01_gene_(1300015D01Rik),_non-coding_RNA.	0.1126	0.0899		0.6784
1300017J02Rik	chr9	-	103250529	103288297	Mus_musculus_RIKEN_cDNA_1300017J02_gene_(1300017J02Rik)	0	0.024		0.6188
1300018I17Rik	chr8	-	123242355	123254175	Mus_musculus_RIKEN_cDNA_1300018I17_gene_(1300018I17Rik)	12.1635	10.6622	1.14	0.007405
1300018J18Rik	chr15	+	89089106	89100340	Mus_musculus_RIKEN_cDNA_1300018J18_gene_(1300018J18Rik)	13.7519	13.9572	0.99	0.8129
1500001M20Rik	chr6	-	115004380	115037874	Mus_musculus_RIKEN_cDNA_1500001M20_gene_(1500001M20Rik)	2.2305	2.0655	1.08	0.6652
1500002O10Rik	chr2	-	70489939	70563357	Mus_musculus_RIKEN_cDNA_1500002O10_gene_(1500002O10Rik),_non-coding_RNA.	0	0		0.8875
1500002O20Rik	chr7	+	24399627	24422777	Mus_musculus_RIKEN_cDNA_1500002O20_gene_(1500002O20Rik)	5.1257	4.8881	1.05	0.6035
1500003O03Rik	chr2	+	119547706	119587022	Mus_musculus_RIKEN_cDNA_1500003O03_gene_(1500003O03Rik)	33.2688	31.1299	1.07	0.0602
1500004A13Rik	chr3	-	88782942	88832487	Mus_musculus_RIKEN_cDNA_1500004A13_gene_(1500004A13Rik),_non-coding_RNA.	1.1596	1.0912	1.06	0.5718
1500009C09Rik	chr15	+	82252396	82260753	Mus_musculus_RIKEN_cDNA_1500009C09_gene_(1500009C09Rik),_transcript_variant_2,_non-coding_RNA.	0	0		0.8875
1500009L16Rik	chr10	+	83722864	83762762	Mus_musculus_RIKEN_cDNA_1500009L16_gene_(1500009L16Rik)	2.9246	3.5227	0.83	0.3085
1500011B03Rik	chr5	-	114808195	114813976	Mus_musculus_RIKEN_cDNA_1500011B03_gene_(1500011B03Rik),_transcript_variant_2,_non-coding_RNA.	0.7481	1.2565	0.6	0.0614
1500011H22Rik	chr5	-	122364583	122371963	Mus_musculus_RIKEN_cDNA_1500011H22_gene_(1500011H22Rik)	7.9405	9.2246	0.86	0.2203
1500011K16Rik	chr2	-	127791376	127792488	Mus_musculus_RIKEN_cDNA_1500011K16_gene_(1500011K16Rik),_non-coding_RNA.	4.2213	3.2331	1.31	0.1847
1500012F01Rik	chr2	+	167062933	167065862	Mus_musculus_RIKEN_cDNA_1500012F01_gene_(1500012F01Rik)	4.7316	2.8867	1.64	0.01941
1500012K07Rik	chr7	+	75308695	75331419	Mus_musculus_RIKEN_cDNA_1500012K07_gene_(1500012K07Rik),_transcript_variant_1,_non-coding_RNA.	0	0.0208		0.6188
1500015A07Rik	chr18	+	61726389	61728253	Mus_musculus_RIKEN_cDNA_1500015A07_gene_(1500015A07Rik),_non-coding_RNA.	0.4775	0.5568	0.86	0.6933
1500015L24Rik	chr19	+	20405287	20422785	Mus_musculus_RIKEN_cDNA_1500015L24_gene_(1500015L24Rik),_non-coding_RNA.	0	0		0.8875
1500015O10Rik	chr1	+	43730601	43742564	Mus_musculus_RIKEN_cDNA_1500015O10_gene_(1500015O10Rik)	2.1589	2.5221	0.86	0.5396
1500016L03Rik	chr11	+	84525659	84535831	Mus_musculus_RIKEN_cDNA_1500016L03_gene_(1500016L03Rik),_non-coding_RNA.	0	0		0.8875
1500017E21Rik	chr19	-	36614051	36705641	Mus_musculus_RIKEN_cDNA_1500017E21_gene_(1500017E21Rik),_non-coding_RNA.	9.1026	14.2854	0.64	1.322e-15
1500031L02Rik	chr16	+	32099801	32108054	Mus_musculus_RIKEN_cDNA_1500031L02_gene_(1500031L02Rik)	3.7435	2.826	1.32	0.05809
1500032L24Rik	chr15	+	82346029	82349062	Mus_musculus_RIKEN_cDNA_1500032L24_gene_(1500032L24Rik)	33.6081	37.9013	0.89	0.1145
1520402A15Rik	chr4	-	116136727	116144616	Mus_musculus_RIKEN_cDNA_1520402A15_gene_(1520402A15Rik)	1.1516	1.225	0.94	0.8362
1600002D24Rik	chr16	-	95831122	95929077	Mus_musculus_RIKEN_cDNA_1600002D24_gene_(1600002D24Rik),_transcript_variant_1,_non-coding_RNA.	0.0309	0.0493		0.8024
1600002H07Rik	chr17	-	24215055	24220769	Mus_musculus_RIKEN_cDNA_1600002H07_gene_(1600002H07Rik)	1.3022	1.0389	1.25	0.2912
1600002K03Rik	chr10	+	80172943	80175119	Mus_musculus_RIKEN_cDNA_1600002K03_gene_(1600002K03Rik)	1.1569	2.8529	0.41	0.006654
1600010M07Rik	chr7	-	109998376	110006646	Mus_musculus_RIKEN_cDNA_1600010M07_gene_(1600010M07Rik),_non-coding_RNA.	0.4446	0.3547		0.7278
1600012F09Rik	chr13	-	17986639	17993351	Mus_musculus_RIKEN_cDNA_1600012F09_gene_(1600012F09Rik)	6.1176	6.3433	0.96	0.6374
1600012H06Rik	chr17	+	14943183	14945939	Mus_musculus_RIKEN_cDNA_1600012H06_gene_(1600012H06Rik),_transcript_variant_1	7.8258	7.6111	1.03	0.7105
1600012P17Rik	chr1	-	158967700	158980463	SubName:_Full=MCG54895;_SubName:_Full=Uncharacterized_protein;	0	0		0.8875
1600014C10Rik	chr7	+	38183216	38197565	Mus_musculus_RIKEN_cDNA_1600014C10_gene_(1600014C10Rik),_transcript_variant_2	11.6265	12.4889	0.93	0.1903
1600014C23Rik	chr17	-	45732863	45733844	Mus_musculus_RIKEN_cDNA_1600014C23_gene_(1600014C23Rik)	0.1322	0.5273		0.217
1600014K23Rik	chrX	+	85249676	85270291	Mus_musculus_RIKEN_cDNA_1600014K23_gene_(1600014K23Rik)	0	0		0.8875
1600015I10Rik	chr6	+	48929895	48933687	Mus_musculus_RIKEN_cDNA_1600015I10_gene_(1600015I10Rik)	0.1378	0		0.01527
1600016N20Rik	chr7	-	141210042	141214080	Mus_musculus_RIKEN_cDNA_1600016N20_gene_(1600016N20Rik)	0.033	0		0.3939
1600019K03Rik	chr16	-	35503169	35509419	Mus_musculus_RIKEN_cDNA_1600019K03_gene_(1600019K03Rik),_non-coding_RNA.	0	0		0.8875
1600020E01Rik	chr6	+	86526270	86564449	Mus_musculus_RIKEN_cDNA_1600020E01_gene_(1600020E01Rik),_transcript_variant_1,_non-coding_RNA.	2.1529	1.7436	1.23	0.2217
1600025M17Rik	chrX	+	56317607	56320664	Mus_musculus_RIKEN_cDNA_1600025M17_gene_(1600025M17Rik),_non-coding_RNA.	0	0		0.8875
1600027N09Rik	chr2	+	180581303	180585634	Mus_musculus_RIKEN_cDNA_1600027N09_gene_(1600027N09Rik)	6.6619	8.4785	0.79	0.03342
1600029D21Rik	chr9	+	50494524	50505639	Mus_musculus_RIKEN_cDNA_1600029D21_gene_(1600029D21Rik)	0.3709	0.4735	0.78	0.5703
1600029I14Rik	chr9	+	99470420	99474751	Mus_musculus_RIKEN_cDNA_1600029I14_gene_(1600029I14Rik),_non-coding_RNA.	0	0.1897		0.1915
1600029O15Rik	chr9	+	58202896	58208808	Mus_musculus_RIKEN_cDNA_1600029O15_gene_(1600029O15Rik),_non-coding_RNA.	0.2271	0.1208		0.3261
1700001C02Rik	chr5	+	30466076	30484087	Mus_musculus_RIKEN_cDNA_1700001C02_gene_(1700001C02Rik)	0	0		0.8875
1700001C19Rik	chr17	-	47412733	47437375	Mus_musculus_RIKEN_cDNA_1700001C19_gene_(1700001C19Rik),_transcript_variant_1	0	0		0.8875
1700001D01Rik	chr8	-	61281521	61288872	Mus_musculus_RIKEN_cDNA_1700001D01_gene_(1700001D01Rik),_non-coding_RNA.	0.2424	0.0967		0.4664
1700001F09Rik	chr14	-	43342383	43347811	Mus_musculus_RIKEN_cDNA_1700001F09_gene_(1700001F09Rik)	0	0		0.8875
1700001G11Rik	chr14	-	66295328	66297129	Mus_musculus_RIKEN_cDNA_1700001G11_gene_(1700001G11Rik),_non-coding_RNA.	2.1369	1.7048	1.25	0.4273
1700001G17Rik	chr1	+	33669823	33670712	Mus_musculus_RIKEN_cDNA_1700001G17_gene_(1700001G17Rik),_non-coding_RNA.	0.154	0.3687		0.317
1700001J03Rik	chr5	-	146182449	146185304	Mus_musculus_RIKEN_cDNA_1700001J03_gene_(1700001J03Rik)	0.176	0.2106		0.9083
1700001J11Rik	chr9	+	40050557	40053025	Mus_musculus_RIKEN_cDNA_1700001J11_gene_(1700001J11Rik),_non-coding_RNA.	0	0		0.8875
1700001K19Rik	chr12	-	110667688	110682619	Mus_musculus_RIKEN_cDNA_1700001K19_gene_(1700001K19Rik)	1.7225	2.6912	0.64	0.07479
1700001K23Rik	chr19	-	53248735	53255205	Mus_musculus_RIKEN_cDNA_1700001K23_gene_(1700001K23Rik),_transcript_variant_2,_non-coding_RNA.	0.8418	0.1119		0.03317
1700001L05Rik	chr15	-	83353846	83367297	Mus_musculus_RIKEN_cDNA_1700001L05_gene_(1700001L05Rik),_non-coding_RNA.	0.2012	0.2318	0.87	0.6631
1700001L19Rik	chr13	+	68597438	68614231	Mus_musculus_RIKEN_cDNA_1700001L19_gene_(1700001L19Rik)	0	0		0.8875
1700001O22Rik	chr2	-	30795562	30803664	Mus_musculus_RIKEN_cDNA_1700001O22_gene_(1700001O22Rik),_transcript_variant_1	0.1721	0.1373		0.7278
1700001P01Rik	chr11	-	97771480	97775918	Mus_musculus_RIKEN_cDNA_1700001P01_gene_(1700001P01Rik)	0.3292	0		0.07756
1700003C15Rik	chr5	-	11749832	11769308	Mus_musculus_RIKEN_cDNA_1700003C15_gene_(1700003C15Rik),_non-coding_RNA.	0	0		0.8875
1700003D09Rik	chr11	-	98350717	98358283	Mus_musculus_RIKEN_cDNA_1700003D09_gene_(1700003D09Rik),_non-coding_RNA.	0.0493	0		0.3939
1700003E16Rik	chr6	+	83156403	83162975	Mus_musculus_RIKEN_cDNA_1700003E16_gene_(1700003E16Rik)	0.365	0.4611	0.79	0.5487
1700003F12Rik	chr2	+	154548903	154550048	Mus_musculus_RIKEN_cDNA_1700003F12_gene_(1700003F12Rik)	0.0934	0.0745		0.832
1700003F17Rik	chr11	-	82942340	82960681	Mus_musculus_RIKEN_cDNA_1700003F17_gene_(1700003F17Rik),_non-coding_RNA.	50.8153	52.4364	0.97	0.6299
1700003G13Rik	chr9	-	45318265	45322079	Mus_musculus_RIKEN_cDNA_1700003G13_gene_(1700003G13Rik),_non-coding_RNA.	0	0		0.8875
1700003G18Rik	chr7	-	116081761	116093149	Mus_musculus_RIKEN_cDNA_1700003G18_gene_(1700003G18Rik),_non-coding_RNA.	0	0		0.8875
1700003H04Rik	chr3	-	124565890	124581091	Mus_musculus_RIKEN_cDNA_1700003H04_gene_(1700003H04Rik),_non-coding_RNA.	0	0		0.8875
1700003L19Rik	chr16	+	12811389	12848653	Mus_musculus_RIKEN_cDNA_1700003L19_gene_(1700003L19Rik),_non-coding_RNA.	0	0		0.8875
1700003M02Rik	chr4	-	34688574	34730206	Mus_musculus_RIKEN_cDNA_1700003M02_gene_(1700003M02Rik)	0	0		0.8875
1700003M07Rik	chr4	+	129960373	129965138	Mus_musculus_RIKEN_cDNA_1700003M07_gene_(1700003M07Rik),_transcript_variant_2,_non-coding_RNA.	0	0.0944		0.1065
1700003P14Rik	chr13	+	118556167	118588629	Mus_musculus_RIKEN_cDNA_1700003P14_gene_(1700003P14Rik),_non-coding_RNA.	0	0		0.8875
1700006A11Rik	chr3	-	124401154	124426028	Mus_musculus_RIKEN_cDNA_1700006A11_gene_(1700006A11Rik)	0	0		0.8875
1700006E09Rik	chr11	+	101987055	101992264	Mus_musculus_RIKEN_cDNA_1700006E09_gene_(1700006E09Rik)	0	0.0783		0.6188
1700006F04Rik	chr14	+	119749226	119751564	Mus_musculus_RIKEN_cDNA_1700006F04_gene_(1700006F04Rik),_non-coding_RNA.	0	0		0.8875
1700006H21Rik	chr13	+	107687396	107692168	Mus_musculus_RIKEN_cDNA_1700006H21_gene_(1700006H21Rik),_non-coding_RNA.	0	0		0.8875
1700007B14Rik	chr8	+	75448693	75984507	Mus_musculus_RIKEN_cDNA_1700007B14_gene_(1700007B14Rik),_transcript_variant_1	0	0		0.8875
1700007F19Rik	chr3	-	58141706	58163807	Mus_musculus_RIKEN_cDNA_1700007F19_gene_(1700007F19Rik),_non-coding_RNA.	0	0		0.8875
1700007G11Rik	chr5	+	98329303	98802019	Mus_musculus_RIKEN_cDNA_1700007G11_gene_(1700007G11Rik)	0	0		0.8875
1700007I08Rik	chr2	+	154551775	154553276	Mus_musculus_RIKEN_cDNA_1700007I08_gene_(1700007I08Rik)	0	0		0.8875
1700007J10Rik	chr11	-	59725916	59740154	Mus_musculus_RIKEN_cDNA_1700007J10_gene_(1700007J10Rik),_non-coding_RNA.	7.0873	5.5068	1.29	0.05687
1700007K09Rik	chr7	-	131325930	131329499	Mus_musculus_RIKEN_cDNA_1700007K09_gene_(1700007K09Rik)	0	0		0.8875
1700007K13Rik	chr2	-	28462000	28466324	Mus_musculus_RIKEN_cDNA_1700007K13_gene_(1700007K13Rik)	0.0852	0		0.3939
1700007L15Rik	chr16	-	33379853	33380736	Mus_musculus_RIKEN_cDNA_1700007L15_gene_(1700007L15Rik),_non-coding_RNA.	0.3666	0.5119		0.6401
1700007P06Rik	chr1	+	187125137	187127852	Mus_musculus_RIKEN_cDNA_1700007P06_gene_(1700007P06Rik),_non-coding_RNA.	0	0.0664		0.6188
1700008A04Rik	chr11	-	32820375	32824594	Mus_musculus_RIKEN_cDNA_1700008A04_gene_(1700008A04Rik)	0	0		0.8875
1700008F21Rik	chr8	+	129067133	129183732	Mus_musculus_RIKEN_cDNA_1700008F21_gene_(1700008F21Rik),_transcript_variant_2	0.0747	0.0298		0.4664
1700008I05Rik	chrX	-	135654697	135693790	Mus_musculus_RIKEN_cDNA_1700008I05_gene_(1700008I05Rik)	0	0		0.8875
1700008J07Rik	chr7	-	127510437	127512869	Mus_musculus_RIKEN_cDNA_1700008J07_gene_(1700008J07Rik),_non-coding_RNA.	0.9009	1.1006	0.82	0.3881
1700008K24Rik	chr17	-	49112263	49113533	Mus_musculus_RIKEN_cDNA_1700008K24_gene_(1700008K24Rik),_transcript_variant_5,_non-coding_RNA.	0	0		0.8875
1700008O03Rik	chr7	-	44360044	44375030	Mus_musculus_RIKEN_cDNA_1700008O03_gene_(1700008O03Rik)	0.0752	0.1199		0.8024
1700008P02Rik	chr3	-	6615412	6620443	Mus_musculus_RIKEN_cDNA_1700008P02_gene_(1700008P02Rik)	0	0		0.8875
1700008P20Rik	chr7	-	24333079	24333965	Mus_musculus_RIKEN_cDNA_1700008P20_gene_(1700008P20Rik)	0	0		0.8875
1700009C05Rik	chr6	-	81900464	81910800	Mus_musculus_RIKEN_cDNA_1700009C05_gene_(1700009C05Rik),_non-coding_RNA.	0	0		0.8875
1700009J07Rik	chr10	+	77893419	77896111	Mus_musculus_RIKEN_cDNA_1700009J07_gene_(1700009J07Rik),_non-coding_RNA.	0.0749	0		0.3939
1700009N14Rik	chr4	+	39450292	39451778	Mus_musculus_RIKEN_cDNA_1700009N14_gene_(1700009N14Rik)	0	0		0.8875
1700009P17Rik	chr1	+	171121660	171126967	Mus_musculus_RIKEN_cDNA_1700009P17_gene_(1700009P17Rik)	0.596	0.6868	0.87	0.7732
1700010B08Rik	chr2	+	173719414	173722086	Mus_musculus_RIKEN_cDNA_1700010B08_gene_(1700010B08Rik)	0	0		0.8875
1700010D01Rik	chrX	-	95732589	95733261	Mus_musculus_RIKEN_cDNA_1700010D01_gene_(1700010D01Rik)	0	0		0.8875
1700010H22Rik	chr5	-	98553628	98567004	SubName:_Full=RIKEN_cDNA_1700010H22;_SubName:_Full=Uncharacterized_protein;	0	0		0.8875
1700010I02Rik	chr3	-	7925302	7954887	Mus_musculus_RIKEN_cDNA_1700010I02_gene_(1700010I02Rik),_non-coding_RNA.	0	0		0.8875
1700010I14Rik	chr17	+	8988332	9008319	Mus_musculus_RIKEN_cDNA_1700010I14_gene_(1700010I14Rik)	0	0.0257		0.6188
1700010J16Rik	chr10	+	112726925	112785599	Mus_musculus_RIKEN_cDNA_1700010J16_gene_(1700010J16Rik),_non-coding_RNA.	0	0		0.8875
1700010K23Rik	chr16	+	66657117	66664626	Mus_musculus_RIKEN_cDNA_1700010K23_gene_(1700010K23Rik),_non-coding_RNA.	0	0		0.8875
1700010M22Rik	chr2	+	144823665	144824415	Mus_musculus_RIKEN_cDNA_1700010M22_gene_(1700010M22Rik)	0	0		0.8875
1700011A15Rik	chr15	+	101447744	101453909	Mus_musculus_RIKEN_cDNA_1700011A15_gene_(1700011A15Rik)	0	0		0.8875
1700011B04Rik	chr13	+	35181622	35188014	Mus_musculus_RIKEN_cDNA_1700011B04_gene_(1700011B04Rik),_non-coding_RNA.	0	0		0.8875
1700011E24Rik	chr17	-	87389570	87427741	Mus_musculus_RIKEN_cDNA_1700011E24_gene_(1700011E24Rik)	0	0		0.8875
1700011F03Rik	chr6	-	70913088	70918922	Mus_musculus_RIKEN_cDNA_1700011F03_gene_(1700011F03Rik)	0	0		0.8875
1700011F14Rik	chr19	+	58511992	58553085	Mus_musculus_RIKEN_cDNA_1700011F14_gene_(1700011F14Rik)	0	0		0.8875
1700011H14Rik	chr14	-	49226358	49245428	Mus_musculus_RIKEN_cDNA_1700011H14_gene_(1700011H14Rik)	0	0.0936		0.3442
1700011I03Rik	chr18	+	57533825	57731065	Mus_musculus_RIKEN_cDNA_1700011I03_gene_(1700011I03Rik)	0	0		0.8875
1700011J10Rik	chr2	+	72979431	72989249	Mus_musculus_RIKEN_cDNA_1700011J10_gene_(1700011J10Rik),_non-coding_RNA.	1.7908	2.1431	0.84	0.4578
1700011L22Rik	chr8	-	79210429	79248583	Mus_musculus_RIKEN_cDNA_1700011L22_gene_(1700011L22Rik)	0	0.0559		0.6188
1700011M02Rik	chrX	+	102908904	102909651	Mus_musculus_RIKEN_cDNA_1700011M02_gene_(1700011M02Rik)	0	0		0.8875
1700012A03Rik	chr6	+	32050287	32058915	Mus_musculus_RIKEN_cDNA_1700012A03_gene_(1700012A03Rik)	0	0.0597		0.6188
1700012B07Rik	chr11	-	109788290	109828046	Mus_musculus_RIKEN_cDNA_1700012B07_gene_(1700012B07Rik),_transcript_variant_1	0	0		0.8875
1700012B09Rik	chr9	-	14756592	14771030	Mus_musculus_RIKEN_cDNA_1700012B09_gene_(1700012B09Rik)	0	0		0.8875
1700012B15Rik	chr12	+	3235525	3250374	Mus_musculus_RIKEN_cDNA_1700012B15_gene_(1700012B15Rik),_non-coding_RNA.	7.4345	8.1043	0.92	0.1729
1700012D01Rik	chr10	+	127667122	127668851	Mus_musculus_RIKEN_cDNA_1700012D01_gene_(1700012D01Rik),_non-coding_RNA.	0.2956	0.3144		0.9831
1700012D14Rik	chr7	-	111117672	111122675	Mus_musculus_RIKEN_cDNA_1700012D14_gene_(1700012D14Rik),_non-coding_RNA.	0.1089	0.2605		0.5313
1700012I11Rik	chr15	+	67226768	67377094	Mus_musculus_RIKEN_cDNA_1700012I11_gene_(1700012I11Rik),_non-coding_RNA.	0	0.1051		0.3442
1700012L04Rik	chrX	+	9283763	9284288	Mus_musculus_RIKEN_cDNA_1700012L04_gene_(1700012L04Rik)	0	0		0.8875
1700012P22Rik	chr4	-	144418190	144438772	Mus_musculus_RIKEN_cDNA_1700012P22_gene_(1700012P22Rik)	0	0		0.8875
1700013D24Rik	chr6	-	124347593	124357086	Mus_musculus_RIKEN_cDNA_1700013D24_gene_(1700013D24Rik)	0	0		0.8875
1700013F07Rik	chr3	+	108537583	108544697	Mus_musculus_RIKEN_cDNA_1700013F07_gene_(1700013F07Rik)	0.1157	0		0.3939
1700013G23Rik	chr11	-	59946891	59948147	Mus_musculus_RIKEN_cDNA_1700013G23_gene_(1700013G23Rik),_non-coding_RNA.	0.1294	0		0.3939
1700013G24Rik	chr4	+	137453295	137455461	Mus_musculus_RIKEN_cDNA_1700013G24_gene_(1700013G24Rik)	0	0		0.8875
1700013H16Rik	chrX	-	53742900	53757831	Mus_musculus_RIKEN_cDNA_1700013H16_gene_(1700013H16Rik)	0	0		0.8875
1700015E13Rik	chr1	+	170308860	170312125	Mus_musculus_RIKEN_cDNA_1700015E13_gene_(1700015E13Rik)	0.096	0.3065		0.3428
1700015F17Rik	chr5	-	5437826	5479143	Mus_musculus_RIKEN_cDNA_1700015F17_gene_(1700015F17Rik)	0	0		0.8875
1700015G11Rik	chr7	-	52011679	52015716	Mus_musculus_RIKEN_cDNA_1700015G11_gene_(1700015G11Rik)	0	0		0.8875
1700016C15Rik	chr1	+	177729813	177753305	Mus_musculus_RIKEN_cDNA_1700016C15_gene_(1700016C15Rik)	0.0914	0		0.3939
1700016D06Rik	chr8	-	11654923	11678750	Mus_musculus_RIKEN_cDNA_1700016D06_gene_(1700016D06Rik)	0	0		0.8875
1700016G22Rik	chr13	-	5855508	5858092	Mus_musculus_RIKEN_cDNA_1700016G22_gene_(1700016G22Rik),_non-coding_RNA.	0	0		0.8875
1700016H13Rik	chr5	-	103648586	103655732	Mus_musculus_RIKEN_cDNA_1700016H13_gene_(1700016H13Rik),_transcript_variant_1	0	0		0.8875
1700016K19Rik	chr11	+	75999911	76003569	Mus_musculus_RIKEN_cDNA_1700016K19_gene_(1700016K19Rik)	0	0.0593		0.6188
1700016L04Rik	chr10	+	14705608	14759019	Mus_musculus_RIKEN_cDNA_1700016L04_gene_(1700016L04Rik),_non-coding_RNA.	0	0		0.8875
1700016L21Rik	chr1	+	80445931	80475660	Mus_musculus_RIKEN_cDNA_1700016L21_gene_(1700016L21Rik),_non-coding_RNA.	0	0		0.8875
1700016M24Rik	chr15	-	74606027	74636318	Mus_musculus_RIKEN_cDNA_1700016M24_gene_(1700016M24Rik)	0	0.0154		0.6188
1700016P04Rik	chr6	+	13413336	13415996	Mus_musculus_RIKEN_cDNA_1700016P04_gene_(1700016P04Rik),_non-coding_RNA.	0	0		0.8875
1700017B05Rik	chr9	-	57252321	57262599	Mus_musculus_RIKEN_cDNA_1700017B05_gene_(1700017B05Rik)	3.6697	2.9086	1.26	0.004034
1700017D01Rik	chr19	-	11096815	11130878	Mus_musculus_RIKEN_cDNA_1700017D01_gene_(1700017D01Rik)	0	0		0.8875
1700017G19Rik	chr3	-	40504864	40522912	Mus_musculus_RIKEN_cDNA_1700017G19_gene_(1700017G19Rik),_non-coding_RNA.	0	0		0.8875
1700017J07Rik	chr2	+	168978268	168978906	Mus_musculus_RIKEN_cDNA_1700017J07_gene_(1700017J07Rik),_non-coding_RNA.	0	0		0.8875
1700017N19Rik	chr10	+	100592385	100618391	Mus_musculus_RIKEN_cDNA_1700017N19_gene_(1700017N19Rik)	0	0		0.8875
1700018A04Rik	chr13	-	31565491	31625792	Mus_musculus_RIKEN_cDNA_1700018A04_gene_(1700018A04Rik),_non-coding_RNA.	0	0		0.8875
1700018A14Rik	chr18	+	46199020	46199731	SubName:_Full=MCG147291;_SubName:_Full=Uncharacterized_protein;	0	0		0.8875
1700018B08Rik	chr8	-	121530783	121541954	Mus_musculus_RIKEN_cDNA_1700018B08_gene_(1700018B08Rik)	0	0		0.8875
1700018B24Rik	chr3	-	48605730	48609101	SubName:_Full=Uncharacterized_protein;	0	0		0.8875
1700018C11Rik	chr4	-	63607090	63622429	Mus_musculus_RIKEN_cDNA_1700018C11_gene_(1700018C11Rik)	0	0		0.8875
1700018F24Rik	chr5	+	145042989	145045678	Mus_musculus_RIKEN_cDNA_1700018F24_gene_(1700018F24Rik)	0	0		0.8875
1700018G05Rik	chrX	+	102928371	102929107	Mus_musculus_RIKEN_cDNA_1700018G05_gene_(1700018G05Rik),_non-coding_RNA.	0	0		0.8875
1700018L02Rik	chr19	+	29047482	29048729	Mus_musculus_RIKEN_cDNA_1700018L02_gene_(1700018L02Rik),_non-coding_RNA.	6.5889	5.7385	1.15	0.2718
1700018L24Rik	chr8	+	11840520	11855761	Mus_musculus_RIKEN_cDNA_1700018L24_gene_(1700018L24Rik)	0.0883	0.2819		0.3428
1700019A02Rik	chr1	-	53158576	53187617	Mus_musculus_RIKEN_cDNA_1700019A02_gene_(1700019A02Rik)	0	0.1742		0.3442
1700019B03Rik	chr8	+	3470861	3487178	Mus_musculus_RIKEN_cDNA_1700019B03_gene_(1700019B03Rik)	0	0		0.8875
1700019B21Rik	chrX	-	62510538	62527011	Mus_musculus_RIKEN_cDNA_1700019B21_gene_(1700019B21Rik),_transcript_variant_1,_non-coding_RNA.	0	0		0.8875
1700019D03Rik	chr1	-	52925126	52963260	Mus_musculus_RIKEN_cDNA_1700019D03_gene_(1700019D03Rik)	0.7228	0.367	1.97	0.1573
1700019E08Rik	chr2	+	45696604	45698447	Mus_musculus_RIKEN_cDNA_1700019E08_gene_(1700019E08Rik),_non-coding_RNA.	0	0		0.8875
1700019E19Rik	chr12	+	86082560	86162459	Mus_musculus_RIKEN_cDNA_1700019E19_gene_(1700019E19Rik),_transcript_variant_1	6.6861	8.9804	0.74	0.03724
1700019G17Rik	chr6	-	85899049	85904938	Mus_musculus_RIKEN_cDNA_1700019G17_gene_(1700019G17Rik),_transcript_variant_2	0.4386	0.4166	1.05	0.8463
1700019G24Rik	chr6	-	5963896	5977393	Mus_musculus_RIKEN_cDNA_1700019G24_gene_(1700019G24Rik),_non-coding_RNA.	0	0		0.8875
1700019L03Rik	chr2	-	32777412	32784405	Mus_musculus_RIKEN_cDNA_1700019L03_gene_(1700019L03Rik)	0.7767	1.0436	0.74	0.3183
1700019M22Rik	chr12	-	96046614	96047222	Mus_musculus_RIKEN_cDNA_1700019M22_gene_(1700019M22Rik)	0	0		0.8875
1700019N12Rik	chr19	-	6922425	6925380	Mus_musculus_RIKEN_cDNA_1700019N12_gene_(1700019N12Rik)	0.8506	0.2262	3.76	0.01496
1700019N19Rik	chr19	-	58785802	58794414	Mus_musculus_RIKEN_cDNA_1700019N19_gene_(1700019N19Rik)	0.1484	0		0.1748
1700019O17Rik	chr1	+	86426328	86428049	Mus_musculus_RIKEN_cDNA_1700019O17_gene_(1700019O17Rik)	0	0		0.8875
1700020A23Rik	chr2	+	130405258	130406074	Mus_musculus_RIKEN_cDNA_1700020A23_gene_(1700020A23Rik),_transcript_variant_2	0.3736	0.2236		0.4972
1700020D05Rik	chr19	-	5502768	5503787	Mus_musculus_RIKEN_cDNA_1700020D05_gene_(1700020D05Rik)	1.2095	0.8041	1.5	0.2394
1700020G17Rik	chr10	-	110801173	110896507	Mus_musculus_RIKEN_cDNA_1700020G17_gene_(1700020G17Rik),_non-coding_RNA.	0	0		0.8875
1700020I14Rik	chr2	+	119594295	119600744	Mus_musculus_RIKEN_cDNA_1700020I14_gene_(1700020I14Rik),_transcript_variant_1,_non-coding_RNA.	30.2786	24.9322	1.21	0.0002927
1700020L24Rik	chr11	+	83437693	83441232	Mus_musculus_RIKEN_cDNA_1700020L24_gene_(1700020L24Rik)	5.7364	4.7526	1.21	0.2332
1700020M21Rik	chr9	-	120913773	120915250	Mus_musculus_RIKEN_cDNA_1700020M21_gene_(1700020M21Rik),_non-coding_RNA.	0	0		0.8875
1700020N01Rik	chr10	+	21593144	21622375	Mus_musculus_RIKEN_cDNA_1700020N01_gene_(1700020N01Rik),_non-coding_RNA.	0	0		0.8875
1700020N15Rik	chrX	+	69945280	69945980	Mus_musculus_RIKEN_cDNA_1700020N15_gene_(1700020N15Rik)	0	0		0.8875
1700020N18Rik	chr1	-	91404878	91406029	Mus_musculus_RIKEN_cDNA_1700020N18_gene_(1700020N18Rik),_non-coding_RNA.	0	0		0.8875
1700020O03Rik	chr12	+	86241877	86291368	Mus_musculus_RIKEN_cDNA_1700020O03_gene_(1700020O03Rik)	7.0583	7.1784	0.98	0.8037
1700021C14Rik	chr3	-	88282759	88296865	Mus_musculus_RIKEN_cDNA_1700021C14_gene_(1700021C14Rik)	2.9652	0.6452	4.6	0.0002665
1700021F05Rik	chr10	-	43525120	43540994	Mus_musculus_RIKEN_cDNA_1700021F05_gene_(1700021F05Rik)	10.9033	12.8959	0.85	0.1216
1700021F07Rik	chr2	+	173522591	173528502	Mus_musculus_RIKEN_cDNA_1700021F07_gene_(1700021F07Rik)	0	0		0.8875
1700021K19Rik	chr16	-	32821701	32877766	Mus_musculus_RIKEN_cDNA_1700021K19_gene_(1700021K19Rik),_transcript_variant_2	16.7587	16.4308	1.02	0.5586
1700021N21Rik	chr4	-	134448764	134450171	Mus_musculus_RIKEN_cDNA_1700021N21_gene_(1700021N21Rik),_non-coding_RNA.	0	0		0.8875
1700022A21Rik	chr5	+	24645452	24648860	Mus_musculus_RIKEN_cDNA_1700022A21_gene_(1700022A21Rik),_non-coding_RNA.	0	0		0.8875
1700022A22Rik	chr15	+	46324584	46373899	Mus_musculus_RIKEN_cDNA_1700022A22_gene_(1700022A22Rik),_non-coding_RNA.	0	0		0.8875
1700022E09Rik	chr16	-	59466871	59469238	Mus_musculus_RIKEN_cDNA_1700022E09_gene_(1700022E09Rik),_non-coding_RNA.	0	0		0.8875
1700022H16Rik	chr12	-	9565235	9570585	Mus_musculus_RIKEN_cDNA_1700022H16_gene_(1700022H16Rik),_non-coding_RNA.	0	0		0.8875
1700022I11Rik	chr4	+	42969945	42974325	Mus_musculus_RIKEN_cDNA_1700022I11_gene_(1700022I11Rik)	0.0551	0.0293		0.4901
1700022P22Rik	chr1	+	191036821	191042941	Mus_musculus_RIKEN_cDNA_1700022P22_gene_(1700022P22Rik)	1.2798	0.7658		0.3379
1700023A16Rik	chr6	+	146850109	146871404	Mus_musculus_RIKEN_cDNA_1700023A16_gene_(1700023A16Rik)	0.162	0		0.07756
1700023C21Rik	chr11	+	109845877	109848476	Mus_musculus_RIKEN_cDNA_1700023C21_gene_(1700023C21Rik),_non-coding_RNA.	0.528	0		0.07756
1700023E05Rik	chr5	+	77016022	77061529	Mus_musculus_RIKEN_cDNA_1700023E05_gene_(1700023E05Rik)	0	0		0.8875
1700023F02Rik	chr10	-	66120608	66124064	Mus_musculus_RIKEN_cDNA_1700023F02_gene_(1700023F02Rik),_non-coding_RNA.	0	0		0.8875
1700023F06Rik	chr11	-	103198946	103208548	Mus_musculus_RIKEN_cDNA_1700023F06_gene_(1700023F06Rik),_transcript_variant_1	0	0.0457		0.6188
1700023L04Rik	chr6	+	29985328	29993531	Mus_musculus_RIKEN_cDNA_1700023L04_gene_(1700023L04Rik),_transcript_variant_1,_non-coding_RNA.	0.1034	0.2475		0.5313
1700024B18Rik	chr14	+	123987634	124015684	Mus_musculus_RIKEN_cDNA_1700024B18_gene_(1700024B18Rik),_non-coding_RNA.	0	0.1291		0.6188
1700024F13Rik	chr13	+	3497959	3501393	Mus_musculus_RIKEN_cDNA_1700024F13_gene_(1700024F13Rik),_non-coding_RNA.	0	0		0.8875
1700024G13Rik	chr14	-	32376501	32388373	Mus_musculus_RIKEN_cDNA_1700024G13_gene_(1700024G13Rik)	0	0		0.8875
1700024P03Rik	chr2	-	110031249	110050479	Mus_musculus_RIKEN_cDNA_1700024P03_gene_(1700024P03Rik),_non-coding_RNA.	0	0.0557		0.6188
1700024P04Rik	chr13	-	98984089	98984565	Mus_musculus_RIKEN_cDNA_1700024P04_gene_(1700024P04Rik)	0.1438	0		0.3939
1700024P16Rik	chr4	+	104913455	105016863	Mus_musculus_RIKEN_cDNA_1700024P16_gene_(1700024P16Rik)	0	0.0503		0.1915
1700025B11Rik	chr15	-	77558239	77561892	Mus_musculus_RIKEN_cDNA_1700025B11_gene_(1700025B11Rik),_non-coding_RNA.	0	0		0.8875
1700025C18Rik	chr2	-	165078692	165090750	Mus_musculus_RIKEN_cDNA_1700025C18_gene_(1700025C18Rik),_non-coding_RNA.	0	0		0.8875
1700025E21Rik	chr6	+	30509848	30520253	Mus_musculus_RIKEN_cDNA_1700025E21_gene_(1700025E21Rik),_transcript_variant_1	0	0		0.8875
1700025F22Rik	chr19	-	11139682	11165320	Mus_musculus_RIKEN_cDNA_1700025F22_gene_(1700025F22Rik)	0	0		0.8875
1700025F24Rik	chr10	+	119413443	119426864	Mus_musculus_RIKEN_cDNA_1700025F24_gene_(1700025F24Rik),_non-coding_RNA.	0	0		0.8875
1700025G04Rik	chr1	-	151852402	152090320	Mus_musculus_RIKEN_cDNA_1700025G04_gene_(1700025G04Rik)	7.8503	7.8837	1	0.91
1700025K23Rik	chr10	-	39118807	39133895	Mus_musculus_RIKEN_cDNA_1700025K23_gene_(1700025K23Rik)	1.4069	0.9728	1.45	0.3254
1700025K24Rik	chr17	-	54352582	54370074	Mus_musculus_RIKEN_cDNA_1700025K24_gene_(1700025K24Rik),_non-coding_RNA.	0	0		0.8875
1700025M24Rik	chr5	-	73268579	73284184	Mus_musculus_RIKEN_cDNA_1700025M24_gene_(1700025M24Rik),_transcript_variant_1,_non-coding_RNA.	0	0.1419		0.3442
1700025N23Rik	chr6	-	39063878	39067586	Mus_musculus_RIKEN_cDNA_1700025N23_gene_(1700025N23Rik),_non-coding_RNA.	0.0759	0.2422		0.3428
1700026D08Rik	chr7	-	83775616	83794839	Mus_musculus_RIKEN_cDNA_1700026D08_gene_(1700026D08Rik)	0	0		0.8875
1700026D11Rik	chr2	+	132490715	132524057	Mus_musculus_RIKEN_cDNA_1700026D11_gene_(1700026D11Rik),_non-coding_RNA.	0	0		0.8875
1700026F02Rik	chr8	-	71006727	71026755	Mus_musculus_RIKEN_cDNA_1700026F02_gene_(1700026F02Rik),_non-coding_RNA.	0	0		0.8875
1700026J04Rik	chr13	-	34909963	34919992	Mus_musculus_RIKEN_cDNA_1700026J04_gene_(1700026J04Rik)	0.305	0.0442	6.9	0.00371
1700026L06Rik	chr2	-	28692079	28699651	Mus_musculus_RIKEN_cDNA_1700026L06_gene_(1700026L06Rik)	0.1436	0		0.07756
1700027A15Rik	chr1	+	73016035	73025508	Mus_musculus_RIKEN_cDNA_1700027A15_gene_(1700027A15Rik),_transcript_variant_2,_non-coding_RNA.	0.1199	0		0.3939
1700027A23Rik	chr3	-	105996956	106014646	Mus_musculus_RIKEN_cDNA_1700027A23_gene_(1700027A23Rik),_transcript_variant_1	0	0		0.8875
1700027D21Rik	chr10	+	76562271	76570200	Mus_musculus_RIKEN_cDNA_1700027D21_gene_(1700027D21Rik)	0	0.041		0.6188
1700027F09Rik	chr5	-	64454812	64467942	Mus_musculus_RIKEN_cDNA_1700027F09_gene_(1700027F09Rik),_non-coding_RNA.	0	0		0.8875
1700027H10Rik	chr3	-	45416583	45439309	Mus_musculus_RIKEN_cDNA_1700027H10_gene_(1700027H10Rik),_non-coding_RNA.	0	0		0.8875
1700027I24Rik	chr9	-	36668855	36693189	Mus_musculus_RIKEN_cDNA_1700027I24_gene_(1700027I24Rik),_non-coding_RNA.	0	0		0.8875
1700027J07Rik	chr10	+	43746157	43765836	Mus_musculus_RIKEN_cDNA_1700027J07_gene_(1700027J07Rik),_non-coding_RNA.	0	0		0.8875
1700028B04Rik	chr7	+	28496940	28497492	Mus_musculus_RIKEN_cDNA_1700028B04_gene_(1700028B04Rik),_non-coding_RNA.	0	0		0.8875
1700028D13Rik	chr5	+	112206762	112210002	Mus_musculus_RIKEN_cDNA_1700028D13_gene_(1700028D13Rik),_transcript_variant_1,_non-coding_RNA.	0	0		0.8875
1700028E10Rik	chr5	+	151368674	151414083	Mus_musculus_RIKEN_cDNA_1700028E10_gene_(1700028E10Rik),_transcript_variant_1,_non-coding_RNA.	0.0756	0.0201		0.2501
1700028I16Rik	chr10	+	82812122	82824242	Mus_musculus_RIKEN_cDNA_1700028I16_gene_(1700028I16Rik),_non-coding_RNA.	0	0		0.8875
1700028J19Rik	chr7	-	44229929	44236122	Mus_musculus_RIKEN_cDNA_1700028J19_gene_(1700028J19Rik),_non-coding_RNA.	0.7132	0.0875	8.15	0.0009481
1700028K03Rik	chr5	+	107507620	107551542	Mus_musculus_RIKEN_cDNA_1700028K03_gene_(1700028K03Rik),_transcript_variant_2	0.9105	0.9906	0.92	0.6122
1700028M03Rik	chr3	-	83555366	83574118	Mus_musculus_RIKEN_cDNA_1700028M03_gene_(1700028M03Rik),_non-coding_RNA.	0	0		0.8875
1700028P14Rik	chr19	-	23558759	23652812	Mus_musculus_RIKEN_cDNA_1700028P14_gene_(1700028P14Rik)	0	0		0.8875
1700028P15Rik	chr2	-	171956878	171962824	Mus_musculus_RIKEN_cDNA_1700028P15_gene_(1700028P15Rik),_non-coding_RNA.	0	0		0.8875
1700029B22Rik	chr7	+	131146438	131150578	Mus_musculus_RIKEN_cDNA_1700029B22_gene_(1700029B22Rik),_non-coding_RNA.	0	0		0.8875
1700029F09Rik	chr1	-	44086616	44102388	Mus_musculus_RIKEN_cDNA_1700029F09_gene_(1700029F09Rik)	1.2144	0.735	1.65	0.07379
1700029F12Rik	chr13	-	97021863	97034362	Mus_musculus_RIKEN_cDNA_1700029F12_gene_(1700029F12Rik),_transcript_variant_2	0	0		0.8875
1700029G01Rik	chr4	-	126150601	126163341	Mus_musculus_RIKEN_cDNA_1700029G01_gene_(1700029G01Rik),_transcript_variant_2	1.8404	1.5109	1.22	0.2406
1700029H14Rik	chr8	-	13550732	13562448	Mus_musculus_RIKEN_cDNA_1700029H14_gene_(1700029H14Rik),_transcript_variant_1	0	0		0.8875
1700029I15Rik	chr2	+	92382917	92383603	Mus_musculus_RIKEN_cDNA_1700029I15_gene_(1700029I15Rik)	3.0096	2.251	1.34	0.4124
1700029J03Rik	chr16	-	93396814	93458872	Mus_musculus_RIKEN_cDNA_1700029J03_gene_(1700029J03Rik),_non-coding_RNA.	0	0		0.8875
1700029J07Rik	chr8	-	45953605	45975252	Mus_musculus_RIKEN_cDNA_1700029J07_gene_(1700029J07Rik)	1.4244	0.9171	1.55	0.0256
1700029J11Rik	chr2	+	172472553	172474316	Mus_musculus_RIKEN_cDNA_1700029J11_gene_(1700029J11Rik)	0	0.0842		0.6188
1700029M20Rik	chr4	+	135626654	135630198	Mus_musculus_RIKEN_cDNA_1700029M20_gene_(1700029M20Rik),_transcript_variant_1,_non-coding_RNA.	0.0231	0		0.3939
1700029N11Rik	chr13	+	44439726	44457567	Mus_musculus_RIKEN_cDNA_1700029N11_gene_(1700029N11Rik),_non-coding_RNA.	0	0		0.8875
1700029P11Rik	chr15	+	81980539	81981563	Mus_musculus_RIKEN_cDNA_1700029P11_gene_(1700029P11Rik)	0	0		0.8875
1700030A11Rik	chr17	+	28905264	28906771	Mus_musculus_RIKEN_cDNA_1700030A11_gene_(1700030A11Rik),_non-coding_RNA.	0	0		0.8875
1700030C10Rik	chr12	-	20804391	20815779	Mus_musculus_RIKEN_cDNA_1700030C10_gene_(1700030C10Rik),_non-coding_RNA.	0.834	0.8555	0.97	0.9484
1700030F04Rik	chr6	-	117679206	117751769	Mus_musculus_RIKEN_cDNA_1700030F04_gene_(1700030F04Rik),_non-coding_RNA.	0	0		0.8875
1700030F18Rik	chr15	-	99918347	99931658	Mus_musculus_RIKEN_cDNA_1700030F18_gene_(1700030F18Rik)	0.3308	0		0.07756
1700030J22Rik	chr8	-	116969598	116978959	Mus_musculus_RIKEN_cDNA_1700030J22_gene_(1700030J22Rik)	0.1831	0.1644		0.8023
1700030K09Rik	chr8	+	72443879	72460541	Mus_musculus_RIKEN_cDNA_1700030K09_gene_(1700030K09Rik)	3.1276	3.7091	0.84	0.1664
1700030L20Rik	chr3	-	136435269	136449349	Mus_musculus_RIKEN_cDNA_1700030L20_gene_(1700030L20Rik),_non-coding_RNA.	0	0		0.8875
1700030M09Rik	chr8	+	121544387	121547652	Mus_musculus_RIKEN_cDNA_1700030M09_gene_(1700030M09Rik),_non-coding_RNA.	0	0		0.8875
1700030N03Rik	chr19	-	3153210	3197703	Mus_musculus_RIKEN_cDNA_1700030N03_gene_(1700030N03Rik),_non-coding_RNA.	0	0		0.8875
1700030O20Rik	chr10	-	116723066	116729177	Mus_musculus_RIKEN_cDNA_1700030O20_gene_(1700030O20Rik),_non-coding_RNA.	0	0.092		0.6188
1700031A10Rik	chr17	+	36923791	36933432	Mus_musculus_RIKEN_cDNA_1700031A10_gene_(1700031A10Rik),_non-coding_RNA.	0	0		0.8875
1700031F05Rik	chrX	-	102859186	102866353	Mus_musculus_RIKEN_cDNA_1700031F05_gene_(1700031F05Rik)	0	0		0.8875
1700031F10Rik	chr6	-	88222601	88223639	SubName:_Full=Putative_uncharacterized_protein;	0	0		0.8875
1700031M16Rik	chr15	+	98398444	98416135	Mus_musculus_RIKEN_cDNA_1700031M16_gene_(1700031M16Rik),_non-coding_RNA.	0	0		0.8875
1700031P21Rik	chr12	-	52599983	52602322	Mus_musculus_RIKEN_cDNA_1700031P21_gene_(1700031P21Rik),_non-coding_RNA.	0	0		0.8875
1700034E13Rik	chr18	+	52646219	52663731	Mus_musculus_RIKEN_cDNA_1700034E13_gene_(1700034E13Rik)	0	0.3436		0.1915
1700034F02Rik	chr11	+	29547949	29578352	Mus_musculus_RIKEN_cDNA_1700034F02_gene_(1700034F02Rik),_transcript_variant_2	0.0313	0.05		0.8024
1700034G24Rik	chr5	-	112582935	112589996	Mus_musculus_RIKEN_cDNA_1700034G24_gene_(1700034G24Rik),_transcript_variant_2,_non-coding_RNA.	0	0		0.8875
1700034H14Rik	chr18	-	84947293	84951524	Mus_musculus_RIKEN_cDNA_1700034H14_gene_(1700034H14Rik)	14.3187	14.1652	1.01	0.8895
1700034H15Rik	chr1	-	191890230	191907527	Mus_musculus_RIKEN_cDNA_1700034H15_gene_(1700034H15Rik),_non-coding_RNA.	0.8462	0.6087	1.39	0.07544
1700034I23Rik	chr3	-	40900198	40902543	Mus_musculus_RIKEN_cDNA_1700034I23_gene_(1700034I23Rik),_non-coding_RNA.	0.0876	0.0699		0.7571
1700034J05Rik	chr6	-	146951300	146954421	Mus_musculus_RIKEN_cDNA_1700034J05_gene_(1700034J05Rik),_transcript_variant_1	0	0		0.8875
1700034K08Rik	chr9	-	92979915	93005733	Mus_musculus_RIKEN_cDNA_1700034K08_gene_(1700034K08Rik),_non-coding_RNA.	0	0		0.8875
1700034O15Rik	chr6	+	41684430	41685717	Mus_musculus_RIKEN_cDNA_1700034O15_gene_(1700034O15Rik)	0	0		0.8875
1700034P13Rik	chr1	+	9747647	9791922	Mus_musculus_RIKEN_cDNA_1700034P13_gene_(1700034P13Rik),_non-coding_RNA.	0.9632	0.3164	3.04	0.0002335
1700036G14Rik	chr3	+	85317518	85332027	Mus_musculus_RIKEN_cDNA_1700036G14_gene_(1700036G14Rik),_non-coding_RNA.	0	0		0.8875
1700037C18Rik	chr16	-	3895180	3908689	Mus_musculus_RIKEN_cDNA_1700037C18_gene_(1700037C18Rik)	4.3896	3.9827	1.1	0.469
1700037H04Rik	chr2	-	131146324	131160020	Mus_musculus_RIKEN_cDNA_1700037H04_gene_(1700037H04Rik)	11.0908	9.6968	1.14	0.1497
1700039E15Rik	chr7	+	45282725	45288993	Mus_musculus_RIKEN_cDNA_1700039E15_gene_(1700039E15Rik)	0	0		0.8875
1700039E22Rik	chr19	-	44828492	44835938	Mus_musculus_RIKEN_cDNA_1700039E22_gene_(1700039E22Rik),_non-coding_RNA.	0	0		0.8875
1700040F15RikchrY+	chrY	+	31371986	31398018	SubName:_Full=Similar_to_Sycp3_like_Y-linked;	0	0		0.8875
1700040F15RikchrY-	chrY	-	38774735	38800793	SubName:_Full=Similar_to_Sycp3_like_Y-linked;	0	0		0.8875
1700040F15Riktxstart47666503	chrY	-	47666503	47692536	SubName:_Full=Similar_to_Sycp3_like_Y-linked;	0	0		0.8875
1700040F15Riktxstart58573026	chrY	+	58573026	58599042	SubName:_Full=Similar_to_Sycp3_like_Y-linked;	0	0		0.8875
1700040F15Riktxstart60456885	chrY	-	60456885	60482919	SubName:_Full=Similar_to_Sycp3_like_Y-linked;	0	0		0.8875
1700040F15Riktxstart90499054	chrY	-	90499054	90531635	SubName:_Full=Similar_to_Sycp3_like_Y-linked;	0	0		0.8875
1700040I03Rik	chr6	-	85446784	85451970	Mus_musculus_RIKEN_cDNA_1700040I03_gene_(1700040I03Rik),_transcript_variant_3,_non-coding_RNA.	3.8711	2.2004	1.76	0.001009
1700040L02Rik	chr10	-	68430955	68541875	Mus_musculus_RIKEN_cDNA_1700040L02_gene_(1700040L02Rik)	2.3782	4.3241	0.55	0.0008099
1700040N02Rik	chr2	+	170356360	170380435	Mus_musculus_RIKEN_cDNA_1700040N02_gene_(1700040N02Rik),_non-coding_RNA.	0.0583	0		0.3939
1700041B01Rik	chr15	+	78670784	78676114	SubName:_Full=Putative_uncharacterized_protein;_Flags:_Fragment;	0.4084	0.1086		0.2501
1700041C23Rik	chr9	+	57175274	57186110	Mus_musculus_RIKEN_cDNA_1700041C23_gene_(1700041C23Rik),_non-coding_RNA.	0	0		0.8875
1700041M19Rik	chr16	-	77004227	77010881	Mus_musculus_RIKEN_cDNA_1700041M19_gene_(1700041M19Rik),_non-coding_RNA.	0	0		0.8875
1700042B14Rik	chrX	-	155124980	155147849	Mus_musculus_RIKEN_cDNA_1700042B14_gene_(1700042B14Rik)	0	0		0.8875
1700042G07Rik	chr4	+	116173371	116174297	Mus_musculus_RIKEN_cDNA_1700042G07_gene_(1700042G07Rik)	0	0		0.8875
1700042G15Rik	chr4	-	57359791	57364292	Mus_musculus_RIKEN_cDNA_1700042G15_gene_(1700042G15Rik),_transcript_variant_2,_non-coding_RNA.	0	0		0.8875
1700042O10Rik	chr11	+	11868122	11885321	Mus_musculus_RIKEN_cDNA_1700042O10_gene_(1700042O10Rik),_non-coding_RNA.	0	0.0508		0.6188
1700044C05Rik	chr14	+	118365877	118398165	Mus_musculus_RIKEN_cDNA_1700044C05_gene_(1700044C05Rik),_non-coding_RNA.	0	0		0.8875
1700044K03Rik	chr18	+	49523288	49524441	Mus_musculus_RIKEN_cDNA_1700044K03_gene_(1700044K03Rik),_non-coding_RNA.	0	0		0.8875
1700045H11Rik	chr4	-	150828224	150854949	Mus_musculus_RIKEN_cDNA_1700045H11_gene_(1700045H11Rik),_non-coding_RNA.	0	0		0.8875
1700045I19Rik	chrX	-	163760139	163761329	Mus_musculus_RIKEN_cDNA_1700045I19_gene_(1700045I19Rik),_non-coding_RNA.	0	0		0.8875
1700046C09Rik	chr11	-	14560335	14599225	Mus_musculus_RIKEN_cDNA_1700046C09_gene_(1700046C09Rik),_non-coding_RNA.	0	0		0.8875
1700047G03Rik	chr15	+	11964342	11970083	Mus_musculus_RIKEN_cDNA_1700047G03_gene_(1700047G03Rik),_non-coding_RNA.	0.1337	0.0533		0.4664
1700047L14Rik	chr5	+	108763841	108768917	Mus_musculus_RIKEN_cDNA_1700047L14_gene_(1700047L14Rik),_non-coding_RNA.	0	0		0.8875
1700047M11Rik	chr1	+	182300833	182303289	Mus_musculus_RIKEN_cDNA_1700047M11_gene_(1700047M11Rik),_non-coding_RNA.	0.499	0.0796		0.06625
1700048M11Rik	chr16	-	92308715	92312466	Mus_musculus_RIKEN_cDNA_1700048M11_gene_(1700048M11Rik),_non-coding_RNA.	1.9846	1.3571	1.46	0.3292
1700048O20Rik	chr9	+	121937274	121947016	Mus_musculus_RIKEN_cDNA_1700048O20_gene_(1700048O20Rik),_non-coding_RNA.	0.134	0.1871		0.6401
1700049E15Rik	chr6	+	147690240	147702374	Mus_musculus_RIKEN_cDNA_1700049E15_gene_(1700049E15Rik),_non-coding_RNA.	0	0		0.8875
1700049E22Rik	chr6	+	100527399	100533426	Mus_musculus_RIKEN_cDNA_1700049E22_gene_(1700049E22Rik),_non-coding_RNA.	0	0		0.8875
1700049G17Rik	chr7	-	27907391	27929430	Mus_musculus_RIKEN_cDNA_1700049G17_gene_(1700049G17Rik)	1.0311	1.0999	0.94	0.6528
1700049L16Rik	chr10	-	71979884	71980690	Mus_musculus_RIKEN_cDNA_1700049L16_gene_(1700049L16Rik),_non-coding_RNA.	0	0		0.8875
1700051A21Rik	chr11	+	72266843	72268556	Mus_musculus_RIKEN_cDNA_1700051A21_gene_(1700051A21Rik),_non-coding_RNA.	0	0		0.8875
1700052I22Rik	chr12	-	80923431	80924447	Mus_musculus_RIKEN_cDNA_1700052I22_gene_(1700052I22Rik),_non-coding_RNA.	0	0		0.8875
1700052K11Rik	chr11	-	105179020	105181433	Mus_musculus_RIKEN_cDNA_1700052K11_gene_(1700052K11Rik),_non-coding_RNA.	0.8513	1.1319	0.75	0.2223
1700052N19Rik	chr10	+	4429296	4455140	Mus_musculus_RIKEN_cDNA_1700052N19_gene_(1700052N19Rik)	1.6927	1.3233	1.28	0.03424
1700054A03Rik	chr19	+	53076251	53084392	Mus_musculus_RIKEN_cDNA_1700054A03_gene_(1700054A03Rik),_non-coding_RNA.	0	0		0.8875
1700054K19Rik	chr6	+	112210707	112212518	Mus_musculus_RIKEN_cDNA_1700054K19_gene_(1700054K19Rik),_non-coding_RNA.	0	0		0.8875
1700054M17Rik	chr2	+	118304913	118308166	Mus_musculus_RIKEN_cDNA_1700054M17_gene_(1700054M17Rik),_non-coding_RNA.	0	0		0.8875
1700054N08Rik	chr8	-	123840843	123860209	Mus_musculus_RIKEN_cDNA_1700054N08_gene_(1700054N08Rik)	0.4724	0.3372	1.4	0.3081
1700054O13Rik	chrX	+	9846946	9847500	Mus_musculus_RIKEN_cDNA_1700054O13_gene_(1700054O13Rik)	0	0		0.8875
1700055C04Rik	chr9	-	64038464	64041465	Mus_musculus_RIKEN_cDNA_1700055C04_gene_(1700055C04Rik),_non-coding_RNA.	0	0		0.8875
1700055N04Rik	chr19	+	3958807	3970438	Mus_musculus_RIKEN_cDNA_1700055N04_gene_(1700055N04Rik)	0.137	0		0.03442
1700056E22Rik	chr1	-	184033031	184033998	Mus_musculus_RIKEN_cDNA_1700056E22_gene_(1700056E22Rik)	0.1416	0.1695		0.9083
1700057G04Rik	chr9	+	92309376	92357876	Mus_musculus_RIKEN_cDNA_1700057G04_gene_(1700057G04Rik)	0	0		0.8875
1700057H15Rik	chr4	-	124449625	124485959	Mus_musculus_RIKEN_cDNA_1700057H15_gene_(1700057H15Rik),_non-coding_RNA.	0	0		0.8875
1700057K13Rik	chr1	-	157099146	157108645	Mus_musculus_RIKEN_cDNA_1700057K13_gene_(1700057K13Rik)	0.1523	0.0608		0.4664
1700058G18Rik	chr10	+	116418120	116421235	Mus_musculus_RIKEN_cDNA_1700058G18_gene_(1700058G18Rik),_non-coding_RNA.	0	0		0.8875
1700060C16Rik	chr6	-	143593352	143651288	Mus_musculus_RIKEN_cDNA_1700060C16_gene_(1700060C16Rik),_non-coding_RNA.	0	0		0.8875
1700060C20Rik	chr2	+	158192007	158195734	Mus_musculus_RIKEN_cDNA_1700060C20_gene_(1700060C20Rik),_non-coding_RNA.	0	0		0.8875
1700061F12Rik	chr2	+	9189514	9197484	Mus_musculus_RIKEN_cDNA_1700061F12_gene_(1700061F12Rik),_non-coding_RNA.	0	0		0.8875
1700061G19Rik	chr17	+	56875632	56888838	Mus_musculus_RIKEN_cDNA_1700061G19_gene_(1700061G19Rik)	0.2789	0.178	1.57	0.3394
1700061I17Rik	chr3	-	117060521	117077765	Mus_musculus_RIKEN_cDNA_1700061I17_gene_(1700061I17Rik),_non-coding_RNA.	0	0.0278		0.6188
1700061J05Rik	chr15	-	78378399	78395912	Mus_musculus_RIKEN_cDNA_1700061J05_gene_(1700061J05Rik),_transcript_variant_1	0	0		0.8875
1700063A18Rik	chr1	-	95990658	96021758	Mus_musculus_RIKEN_cDNA_1700063A18_gene_(1700063A18Rik),_non-coding_RNA.	0	0		0.8875
1700063D05Rik	chr9	+	41206154	41217627	Mus_musculus_RIKEN_cDNA_1700063D05_gene_(1700063D05Rik),_non-coding_RNA.	0	0		0.8875
1700063O14Rik	chr5	-	91766241	91767300	Mus_musculus_RIKEN_cDNA_1700063O14_gene_(1700063O14Rik),_non-coding_RNA.	0	0		0.8875
1700064J06Rik	chr10	+	119092904	119103107	Mus_musculus_RIKEN_cDNA_1700064J06_gene_(1700064J06Rik),_non-coding_RNA.	0	0		0.8875
1700064M15Rik	chr12	-	99626052	99627974	Mus_musculus_RIKEN_cDNA_1700064M15_gene_(1700064M15Rik),_non-coding_RNA.	0	0		0.8875
1700065D16Rik	chr9	-	95855549	95858320	Mus_musculus_RIKEN_cDNA_1700065D16_gene_(1700065D16Rik)	0.0494	0		0.1748
1700065I16Rik	chr15	+	63817187	63819540	Mus_musculus_RIKEN_cDNA_1700065I16_gene_(1700065I16Rik),_non-coding_RNA.	0	0		0.8875
1700065I17Rik	chr18	+	56588347	56594782	Mus_musculus_RIKEN_cDNA_1700065I17_gene_(1700065I17Rik)	0	0		0.8875
1700065J11Rik	chr6	+	35330845	35336829	Mus_musculus_RIKEN_cDNA_1700065J11_gene_(1700065J11Rik),_non-coding_RNA.	0	0		0.8875
1700065J18Rik	chr1	+	192841704	192842739	Mus_musculus_RIKEN_cDNA_1700065J18_gene_(1700065J18Rik),_non-coding_RNA.	0	0.1352		0.6188
1700065O20Rik	chr18	-	49803331	49817956	Mus_musculus_RIKEN_cDNA_1700065O20_gene_(1700065O20Rik),_non-coding_RNA.	0	0		0.8875
1700066B17Rik	chr1	-	39842427	39847330	Mus_musculus_RIKEN_cDNA_1700066B17_gene_(1700066B17Rik),_non-coding_RNA.	0.2579	0		0.1748
1700066B19Rik	chr18	+	35726988	35730869	Mus_musculus_RIKEN_cDNA_1700066B19_gene_(1700066B19Rik)	0	0.0436		0.3442
1700066J24Rik	chr4	+	41517436	41518929	Mus_musculus_RIKEN_cDNA_1700066J24_gene_(1700066J24Rik),_non-coding_RNA.	23.8869	21.1403	1.13	0.1629
1700066M21Rik	chr1	+	57377619	57385422	Mus_musculus_RIKEN_cDNA_1700066M21_gene_(1700066M21Rik)	1.1613	1.3261	0.88	0.4759
1700066N21Rik	chr5	-	87908587	87979351	Mus_musculus_RIKEN_cDNA_1700066N21_gene_(1700066N21Rik),_non-coding_RNA.	0	0		0.8875
1700066O22Rik	chr18	-	57504421	57533752	Mus_musculus_RIKEN_cDNA_1700066O22_gene_(1700066O22Rik),_non-coding_RNA.	0	0		0.8875
1700067G17Rik	chr1	+	89016112	89022210	Mus_musculus_RIKEN_cDNA_1700067G17_gene_(1700067G17Rik),_non-coding_RNA.	0	0		0.8875
1700067K01Rik	chr8	+	84001705	84004770	Mus_musculus_RIKEN_cDNA_1700067K01_gene_(1700067K01Rik)	0.2974	0.3322		0.8898
1700067P10Rik	chr17	+	48089631	48090920	Mus_musculus_RIKEN_cDNA_1700067P10_gene_(1700067P10Rik)	0	0		0.8875
1700069L16Rik	chr5	-	113692423	113724772	Mus_musculus_RIKEN_cDNA_1700069L16_gene_(1700069L16Rik),_non-coding_RNA.	0	0		0.8875
1700069P05Rik	chr6	-	118246694	118248454	Mus_musculus_RIKEN_cDNA_1700069P05_gene_(1700069P05Rik),_non-coding_RNA.	0	0		0.8875
1700071K01Rik	chr11	-	81572501	81573539	Mus_musculus_RIKEN_cDNA_1700071K01_gene_(1700071K01Rik)	0	0		0.8875
1700071M16Rik	chr17	-	43588339	43591509	Mus_musculus_RIKEN_cDNA_1700071M16_gene_(1700071M16Rik),_transcript_variant_2,_non-coding_RNA.	0.3828	0.1527	2.51	0.04219
1700072B07Rik	chr9	+	58370503	58374183	Mus_musculus_RIKEN_cDNA_1700072B07_gene_(1700072B07Rik),_non-coding_RNA.	0	0		0.8875
1700072O05Rik	chr6	+	120554795	120574204	Mus_musculus_RIKEN_cDNA_1700072O05_gene_(1700072O05Rik),_non-coding_RNA.	0	0		0.8875
1700073E17Rik	chr6	+	145387624	145392223	Mus_musculus_RIKEN_cDNA_1700073E17_gene_(1700073E17Rik),_non-coding_RNA.	0	0.0475		0.1065
1700074H08Rik	chr13	+	119680041	119681582	Mus_musculus_RIKEN_cDNA_1700074H08_gene_(1700074H08Rik),_non-coding_RNA.	0	0.0999		0.6188
1700074P13Rik	chr6	-	40920459	40940557	Mus_musculus_RIKEN_cDNA_1700074P13_gene_(1700074P13Rik)	0	0.0332		0.6188
1700080E11Rik	chr9	-	105143343	105145082	Mus_musculus_RIKEN_cDNA_1700080E11_gene_(1700080E11Rik)	0	0		0.8875
1700080N15Rik	chr2	-	4132064	4141141	Mus_musculus_RIKEN_cDNA_1700080N15_gene_(1700080N15Rik),_non-coding_RNA.	0	0		0.8875
1700080O16Rik	chrX	-	51968694	51972772	Mus_musculus_RIKEN_cDNA_1700080O16_gene_(1700080O16Rik)	0	0		0.8875
1700081H04Rik	chr5	+	119108235	119114543	Mus_musculus_RIKEN_cDNA_1700081H04_gene_(1700081H04Rik),_non-coding_RNA.	0	0		0.8875
1700081H22Rik	chr7	-	50517308	50575884	Mus_musculus_RIKEN_cDNA_1700081H22_gene_(1700081H22Rik),_non-coding_RNA.	0	0		0.8875
1700084C01Rik	chr1	+	169928938	169934653	Mus_musculus_RIKEN_cDNA_1700084C01_gene_(1700084C01Rik)	0.0474	0.0379		0.832
1700084E18Rik	chr2	-	30237197	30237631	Mus_musculus_RIKEN_cDNA_1700084E18_gene_(1700084E18Rik),_non-coding_RNA.	0.3155	0.2517		0.7909
1700084F23Rik	chr13	-	70004049	70028348	Mus_musculus_RIKEN_cDNA_1700084F23_gene_(1700084F23Rik),_non-coding_RNA.	0	0		0.8875
1700084J12Rik	chr15	-	33405208	33405939	Mus_musculus_RIKEN_cDNA_1700084J12_gene_(1700084J12Rik),_non-coding_RNA.	0.7493	0.3736		0.2192
1700085B03Rik	chr5	-	127256859	127281623	Mus_musculus_RIKEN_cDNA_1700085B03_gene_(1700085B03Rik),_transcript_variant_2,_non-coding_RNA.	0	0		0.8875
1700085C21Rik	chr12	-	82932519	82939155	Mus_musculus_RIKEN_cDNA_1700085C21_gene_(1700085C21Rik),_non-coding_RNA.	0	0		0.8875
1700086L19Rik	chr12	+	74284275	74295950	Mus_musculus_RIKEN_cDNA_1700086L19_gene_(1700086L19Rik),_transcript_variant_3,_non-coding_RNA.	0	0		0.8875
1700086O06Rik	chr18	-	38238404	38250565	Mus_musculus_RIKEN_cDNA_1700086O06_gene_(1700086O06Rik),_transcript_variant_3,_non-coding_RNA.	4.0068	3.9321	1.02	0.8748
1700088E04Rik	chr15	-	79134654	79141251	Mus_musculus_RIKEN_cDNA_1700088E04_gene_(1700088E04Rik)	53.4483	50.082	1.07	0.0986
1700091E21Rik	chr18	-	64157723	64277180	Mus_musculus_RIKEN_cDNA_1700091E21_gene_(1700091E21Rik),_non-coding_RNA.	0	0		0.8875
1700092C02Rik	chr8	+	77624171	77628956	Mus_musculus_RIKEN_cDNA_1700092C02_gene_(1700092C02Rik),_non-coding_RNA.	0	0		0.8875
1700092C10Rik	chr14	-	69164798	69171843	Mus_musculus_RIKEN_cDNA_1700092C10_gene_(1700092C10Rik),_non-coding_RNA.	0	0		0.8875
1700092E19Rik	chr13	-	26283158	26312406	Mus_musculus_RIKEN_cDNA_1700092E19_gene_(1700092E19Rik),_non-coding_RNA.	0	0		0.8875
1700092K14Rik	chr11	+	114198257	114199199	Mus_musculus_RIKEN_cDNA_1700092K14_gene_(1700092K14Rik),_non-coding_RNA.	0	0		0.8875
1700092M07Rik	chr19	+	8740717	8741225	Mus_musculus_RIKEN_cDNA_1700092M07_gene_(1700092M07Rik)	0	0.2875		0.3442
1700093K21Rik	chr11	-	23516202	23519942	Mus_musculus_RIKEN_cDNA_1700093K21_gene_(1700093K21Rik),_transcript_variant_1	0	0.151		0.1065
1700094D03Rik	chr3	+	90062795	90068347	Mus_musculus_RIKEN_cDNA_1700094D03_gene_(1700094D03Rik)	1.6581	1.3052	1.27	0.1427
1700094J05Rik	chr10	+	76389014	76401507	Mus_musculus_RIKEN_cDNA_1700094J05_gene_(1700094J05Rik),_non-coding_RNA.	14.5592	12.2729	1.19	0.07423
1700094M24Rik	chr6	+	52492450	52500085	Mus_musculus_RIKEN_cDNA_1700094M24_gene_(1700094M24Rik),_non-coding_RNA.	0	0		0.8875
1700095A21Rik	chr4	-	146519038	146546873	Mus_musculus_RIKEN_cDNA_1700095A21_gene_(1700095A21Rik),_non-coding_RNA.	0.0641	0		0.3939
1700095B10Rik	chr5	+	112793291	112801701	Mus_musculus_RIKEN_cDNA_1700095B10_gene_(1700095B10Rik),_transcript_variant_1,_non-coding_RNA.	49.7009	64.4859	0.77	1.228e-08
1700095B22Rik	chr3	-	105441594	105452955	Mus_musculus_RIKEN_cDNA_1700095B22_gene_(1700095B22Rik),_non-coding_RNA.	0.8103	0.404	2.01	0.08076
1700096J18Rik	chr11	+	109346866	109353651	Mus_musculus_RIKEN_cDNA_1700096J18_gene_(1700096J18Rik),_non-coding_RNA.	0	0		0.8875
1700096K18Rik	chr5	+	25530017	25531466	Mus_musculus_RIKEN_cDNA_1700096K18_gene_(1700096K18Rik),_non-coding_RNA.	0.9451	0.6032	1.57	0.1778
1700097N02Rik	chr17	-	30622440	30626905	Mus_musculus_RIKEN_cDNA_1700097N02_gene_(1700097N02Rik),_non-coding_RNA.	0	0		0.8875
1700100L14Rik	chr13	+	70573240	70576104	Mus_musculus_RIKEN_cDNA_1700100L14_gene_(1700100L14Rik),_non-coding_RNA.	0	0		0.8875
1700101E01Rik	chr2	-	28955480	29055066	Mus_musculus_RIKEN_cDNA_1700101E01_gene_(1700101E01Rik),_transcript_variant_1	0.0529	0		0.3939
1700101I11Rik	chr6	-	129532183	129533284	Mus_musculus_RIKEN_cDNA_1700101I11_gene_(1700101I11Rik),_non-coding_RNA.	1.9538	1.491	1.31	0.3593
1700101O22Rik	chr12	-	7372038	7380330	Mus_musculus_RIKEN_cDNA_1700101O22_gene_(1700101O22Rik),_non-coding_RNA.	0	0		0.8875
1700102H20Rik	chr17	+	3557823	3559863	Mus_musculus_RIKEN_cDNA_1700102H20_gene_(1700102H20Rik),_transcript_variant_1,_non-coding_RNA.	0	0.097		0.6188
1700102P08Rik	chr9	+	108392833	108397767	Mus_musculus_RIKEN_cDNA_1700102P08_gene_(1700102P08Rik)	0.3742	0.7462	0.5	0.1575
1700104A03Rik	chr9	-	54268579	54301570	Mus_musculus_RIKEN_cDNA_1700104A03_gene_(1700104A03Rik),_non-coding_RNA.	0	0		0.8875
1700105P06Rik	chr19	+	7383002	7383557	Mus_musculus_RIKEN_cDNA_1700105P06_gene_(1700105P06Rik),_non-coding_RNA.	0.2467	0.2953		0.9083
1700106J16Rik	chr11	+	88294042	88295261	Mus_musculus_RIKEN_cDNA_1700106J16_gene_(1700106J16Rik)	0	0		0.8875
1700106N22Rik	chr17	+	85090699	85458580	Mus_musculus_RIKEN_cDNA_1700106N22_gene_(1700106N22Rik)	0.3504	0.5296	0.66	0.1479
1700108F19Rik	chr14	+	76677567	76687108	Mus_musculus_RIKEN_cDNA_1700108F19_gene_(1700108F19Rik),_non-coding_RNA.	0	0.1168		0.3442
1700108J01Rik	chr14	-	122229904	122233638	Mus_musculus_RIKEN_cDNA_1700108J01_gene_(1700108J01Rik),_non-coding_RNA.	0.1463	0		0.3939
1700108M19Rik	chr12	-	36208344	36253398	Mus_musculus_RIKEN_cDNA_1700108M19_gene_(1700108M19Rik),_transcript_variant_2	0	0		0.8875
1700109F18Rik	chr2	-	74710043	74716130	Mus_musculus_RIKEN_cDNA_1700109F18_gene_(1700109F18Rik),_non-coding_RNA.	0.0507	0		0.3939
1700109G14Rik	chr14	-	61292982	61305334	Mus_musculus_RIKEN_cDNA_1700109G14_gene_(1700109G14Rik),_non-coding_RNA.	0	0		0.8875
1700109G15Rik	chr11	-	84716975	84720432	Mus_musculus_RIKEN_cDNA_1700109G15_gene_(1700109G15Rik),_non-coding_RNA.	0	0		0.8875
1700109H08Rik	chr5	+	3571715	3584341	Mus_musculus_RIKEN_cDNA_1700109H08_gene_(1700109H08Rik)	1.6279	2.3684	0.69	0.2209
1700109I08Rik	chr14	+	39655662	39685293	Mus_musculus_RIKEN_cDNA_1700109I08_gene_(1700109I08Rik),_non-coding_RNA.	0	0		0.8875
1700110C19Rik	chr17	+	10324601	10329312	Mus_musculus_RIKEN_cDNA_1700110C19_gene_(1700110C19Rik),_non-coding_RNA.	0.6638	0.6809		0.9904
1700110I01Rik	chr14	+	3262401	3783730	Mus_musculus_RIKEN_cDNA_1700110I01_gene_(1700110I01Rik),_non-coding_RNA.	0	0		0.8875
1700110K17Rik	chr9	+	40333471	40343337	Mus_musculus_RIKEN_cDNA_1700110K17_gene_(1700110K17Rik),_non-coding_RNA.	2.4177	2.4689	0.98	0.9538
1700110M21Rik	chr14	-	101197689	101200069	Mus_musculus_RIKEN_cDNA_1700110M21_gene_(1700110M21Rik)	0	0.0293		0.6188
1700111N16Rik	chrX	-	69929259	70143588	Mus_musculus_RIKEN_cDNA_1700111N16_gene_(1700111N16Rik),_non-coding_RNA.	0	0		0.8875
1700112E06Rik	chr14	+	22019711	23056088	Mus_musculus_RIKEN_cDNA_1700112E06_gene_(1700112E06Rik)	0.1622	0.1036		0.4969
1700112H15Rik	chr1	-	184527840	184557691	Mus_musculus_RIKEN_cDNA_1700112H15_gene_(1700112H15Rik),_non-coding_RNA.	0	0		0.8875
1700113A16Rik	chr3	-	88171559	88177785	Mus_musculus_RIKEN_cDNA_1700113A16_gene_(1700113A16Rik),_non-coding_RNA.	9.351	8.9123	1.05	0.6599
1700113H08Rik	chr10	+	87058045	87230599	Mus_musculus_RIKEN_cDNA_1700113H08_gene_(1700113H08Rik)	0.1318	0.0701		0.4901
1700119H24Rik	chr16	-	34935854	34939329	Mus_musculus_RIKEN_cDNA_1700119H24_gene_(1700119H24Rik),_non-coding_RNA.	0	0		0.8875
1700120C14Rik	chr15	+	99251787	99262041	Mus_musculus_RIKEN_cDNA_1700120C14_gene_(1700120C14Rik),_non-coding_RNA.	8.294	6.3354	1.31	0.1942
1700120E14Rik	chr18	-	74495677	74531124	Mus_musculus_RIKEN_cDNA_1700120E14_gene_(1700120E14Rik),_non-coding_RNA.	0	0.0283		0.6188
1700120G07Rik	chr7	-	135191764	135196002	Mus_musculus_RIKEN_cDNA_1700120G07_gene_(1700120G07Rik),_non-coding_RNA.	0	0		0.8875
1700120K04Rik	chr7	-	127603902	127604445	Mus_musculus_RIKEN_cDNA_1700120K04_gene_(1700120K04Rik),_non-coding_RNA.	1.1349	0.7042		0.3395
1700121L16Rik	chrX	+	104816775	104842455	Mus_musculus_RIKEN_cDNA_1700121L16_gene_(1700121L16Rik),_non-coding_RNA.	0	0		0.8875
1700121N20Rik	chr12	-	106442651	106447666	Mus_musculus_RIKEN_cDNA_1700121N20_gene_(1700121N20Rik),_non-coding_RNA.	0	0		0.8875
1700122O11Rik	chr17	-	48036744	48038293	Mus_musculus_RIKEN_cDNA_1700122O11_gene_(1700122O11Rik)	0	0		0.8875
1700123I01Rik	chr19	+	6184409	6224219	Mus_musculus_RIKEN_cDNA_1700123I01_gene_(1700123I01Rik)	0.0849	0.1693		0.4619
1700123K08Rik	chr5	-	138561839	138564694	Mus_musculus_RIKEN_cDNA_1700123K08_gene_(1700123K08Rik)	0.1308	0		0.1748
1700123L14Rik	chr6	-	96164502	96166205	Mus_musculus_RIKEN_cDNA_1700123L14_gene_(1700123L14Rik),_non-coding_RNA.	0	0		0.8875
1700123M08Rik	chr4	+	11966573	11994295	Mus_musculus_RIKEN_cDNA_1700123M08_gene_(1700123M08Rik),_non-coding_RNA.	1.9269	2.101	0.92	0.7339
1700123O12Rik	chr4	-	10508030	10797802	Mus_musculus_RIKEN_cDNA_1700123O12_gene_(1700123O12Rik),_non-coding_RNA.	0	0		0.8875
1700123O20Rik	chr14	+	54686170	54690742	Mus_musculus_RIKEN_cDNA_1700123O20_gene_(1700123O20Rik)	3.1897	3.7304	0.86	0.2609
1700123O21Rik	chr16	+	5975586	5998496	Mus_musculus_RIKEN_cDNA_1700123O21_gene_(1700123O21Rik),_non-coding_RNA.	0.2029	0		0.1748
1700125D06Rik	chr4	+	129491189	129491956	Mus_musculus_RIKEN_cDNA_1700125D06_gene_(1700125D06Rik)	0	0		0.8875
1700125G02Rik	chr4	-	124890887	124894782	Mus_musculus_RIKEN_cDNA_1700125G02_gene_(1700125G02Rik),_non-coding_RNA.	0	0		0.8875
1700125G22Rik	chr3	+	27154025	27157019	Mus_musculus_RIKEN_cDNA_1700125G22_gene_(1700125G22Rik),_non-coding_RNA.	0	0		0.8875
1700125H03Rik	chr8	+	68368458	68375710	Mus_musculus_RIKEN_cDNA_1700125H03_gene_(1700125H03Rik),_transcript_variant_2,_non-coding_RNA.	0	0.3594		0.05923
1700125H20Rik	chr11	+	85170403	85181154	Mus_musculus_RIKEN_cDNA_1700125H20_gene_(1700125H20Rik)	0	0		0.8875
1700126H18Rik	chr5	-	66166606	66191335	Mus_musculus_RIKEN_cDNA_1700126H18_gene_(1700126H18Rik),_non-coding_RNA.	0.1695	0		0.3939
1700128A07Rik	chr14	-	106417186	106486484	Mus_musculus_RIKEN_cDNA_1700128A07_gene_(1700128A07Rik),_non-coding_RNA.	0	0		0.8875
1700128F08Rik	chr9	+	8221888	8241987	Mus_musculus_RIKEN_cDNA_1700128F08_gene_(1700128F08Rik),_non-coding_RNA.	0	0		0.8875
1700129C05Rik	chr14	-	59133039	59142893	Mus_musculus_RIKEN_cDNA_1700129C05_gene_(1700129C05Rik)	0	0		0.8875
1810006J02Rik	chr1	+	98131466	98144655	Mus_musculus_RIKEN_cDNA_1810006J02_gene_(1810006J02Rik),_non-coding_RNA.	0.0812	0.2267		0.2133
1810006K21Rik	chr19	+	10204201	10207824	Mus_musculus_RIKEN_cDNA_1810006K21_gene_(1810006K21Rik),_transcript_variant_2	13.5596	13.7098	0.99	0.9421
1810007C17Rik	chr12	-	49476992	49480862	Mus_musculus_RIKEN_cDNA_1810007C17_gene_(1810007C17Rik),_non-coding_RNA.	0	0		0.8875
1810007D17Rik	chr19	+	58606328	58629753	Mus_musculus_RIKEN_cDNA_1810007D17_gene_(1810007D17Rik),_non-coding_RNA.	0	0		0.8875
1810007I06Rik	chr16	+	13729835	13739471	Mus_musculus_RIKEN_cDNA_1810007I06_gene_(1810007I06Rik),_non-coding_RNA.	0	0		0.8875
1810008A18Rik	chr10	-	77486654	77515813	Mus_musculus_RIKEN_cDNA_1810008A18_gene_(1810008A18Rik)	5.922	4.9046	1.21	0.05098
1810008I18Rik	chr7	+	65804051	65806223	Mus_musculus_RIKEN_cDNA_1810008I18_gene_(1810008I18Rik),_non-coding_RNA.	0.0991	0.1581		0.8024
1810009A15Rik	chr19	+	8888902	8890740	Mus_musculus_RIKEN_cDNA_1810009A15_gene_(1810009A15Rik)	3.7853	3.997	0.95	0.825
1810009J06Rik	chr6	+	40964771	40968427	Mus_musculus_RIKEN_cDNA_1810009J06_gene_(1810009J06Rik)	0	0		0.8875
1810010D01Rik	chr7	-	145205817	145208119	Mus_musculus_RIKEN_cDNA_1810010D01_gene_(1810010D01Rik),_non-coding_RNA.	0.6591	0.5842	1.13	0.7734
1810010H24Rik	chr11	+	107028222	107030442	Mus_musculus_RIKEN_cDNA_1810010H24_gene_(1810010H24Rik)	0.7476	0.845	0.88	0.7706
1810011H11Rik	chr14	+	32785962	32817968	Mus_musculus_RIKEN_cDNA_1810011H11_gene_(1810011H11Rik)	1.4875	0.8529	1.74	0.04027
1810011O10Rik	chr8	-	24437615	24438946	Mus_musculus_RIKEN_cDNA_1810011O10_gene_(1810011O10Rik)	20.9369	20.9718	1	0.984
1810012K16Rik	chr8	+	22398720	22399591	Mus_musculus_RIKEN_cDNA_1810012K16_gene_(1810012K16Rik),_non-coding_RNA.	0.1263	0		0.3939
1810012P15Rik	chr11	+	78826594	78843899	Mus_musculus_RIKEN_cDNA_1810012P15_gene_(1810012P15Rik)	11.2467	12.2915	0.91	0.05167
1810013A23Rik	chr17	+	28271707	28273163	Mus_musculus_RIKEN_cDNA_1810013A23_gene_(1810013A23Rik),_non-coding_RNA.	0.3284	0.786		0.317
1810013D10Rik	chr5	+	53267105	53278540	Mus_musculus_RIKEN_cDNA_1810013D10_gene_(1810013D10Rik)	24.5998	27.0945	0.91	0.1637
1810013L24Rik	chr16	+	8830099	8858924	Mus_musculus_RIKEN_cDNA_1810013L24_gene_(1810013L24Rik)	16.5207	14.3468	1.15	0.001416
1810014B01Rik	chr10	+	86685526	86694806	Mus_musculus_RIKEN_cDNA_1810014B01_gene_(1810014B01Rik),_non-coding_RNA.	30.2299	30.5695	0.99	0.7774
1810018F18Rik	chr19	+	58698916	58701323	Mus_musculus_RIKEN_cDNA_1810018F18_gene_(1810018F18Rik),_non-coding_RNA.	0	0		0.8875
1810019D21Rik	chr8	+	106135399	106138722	Mus_musculus_RIKEN_cDNA_1810019D21_gene_(1810019D21Rik),_transcript_variant_1,_non-coding_RNA.	0.1178	0.2194		0.4055
1810019J16Rik	chr4	+	133518962	133530790	Mus_musculus_RIKEN_cDNA_1810019J16_gene_(1810019J16Rik),_transcript_variant_2	0	0		0.8875
1810020D17Rik	chr7	-	97550330	97579497	Mus_musculus_RIKEN_cDNA_1810020D17_gene_(1810020D17Rik),_transcript_variant_3	10.5043	10.7048	0.98	0.8752
1810020O05Rik	chr6	-	87675592	87690847	Mus_musculus_Riken_cDNA_1810020O05_gene_(1810020O05Rik),_non-coding_RNA.	0	0		0.8875
1810021B22Rik	chr15	-	89071197	89075854	Mus_musculus_RIKEN_cDNA_1810021B22_gene_(1810021B22Rik),_non-coding_RNA.	2.1986	1.9211	1.14	0.6433
1810022K09Rik	chr3	-	14606288	14611256	Mus_musculus_RIKEN_cDNA_1810022K09_gene_(1810022K09Rik)	1.9606	2.5668	0.76	0.1881
1810024B03Rik	chr2	-	127186354	127208280	Mus_musculus_RIKEN_cDNA_1810024B03_gene_(1810024B03Rik)	0.0579	0.0154		0.2501
1810026J23Rik	chr9	+	21592721	21595970	Mus_musculus_RIKEN_cDNA_1810026J23_gene_(1810026J23Rik)	24.7311	26.3131	0.94	0.1129
1810027O10Rik	chr11	+	69838524	69839558	Mus_musculus_RIKEN_cDNA_1810027O10_gene_(1810027O10Rik)	12.709	13.181	0.96	0.8153
1810030J14Rik	chr1	+	174330517	174332877	Mus_musculus_RIKEN_cDNA_1810030J14_gene_(1810030J14Rik)	0	0		0.8875
1810030N24Rik	chr4	-	34768671	34778359	Mus_musculus_RIKEN_cDNA_1810030N24_gene_(1810030N24Rik)	4.9783	6.3317	0.79	0.1183
1810030O07Rik	chrX	-	12654883	12673546	Mus_musculus_RIKEN_cDNA_1810030O07_gene_(1810030O07Rik)	10.2491	10.3856	0.99	0.8501
1810031K17Rik	chr1	-	75135214	75142697	Mus_musculus_RIKEN_cDNA_1810031K17_gene_(1810031K17Rik)	12.0969	9.6683	1.25	0.0001865
1810032O08Rik	chr11	+	116671659	116675798	Mus_musculus_RIKEN_cDNA_1810032O08_gene_(1810032O08Rik),_transcript_variant_1,_non-coding_RNA.	0.7886	1.4224	0.55	0.01665
1810033B17Rik	chr8	+	3665761	3668905	Mus_musculus_RIKEN_cDNA_1810033B17_gene_(1810033B17Rik)	0.0605	0.2895		0.1353
1810034E14Rik	chr13	+	64248699	64268145	Mus_musculus_RIKEN_cDNA_1810034E14_gene_(1810034E14Rik),_non-coding_RNA.	3.1157	3.5467	0.88	0.3738
1810035I16Rik	chr4	+	141844320	141846990	Mus_musculus_RIKEN_cDNA_1810035I16_gene_(1810035I16Rik),_non-coding_RNA.	0	0.1696		0.6188
1810035L17Rik	chr12	+	87443895	87449924	Mus_musculus_RIKEN_cDNA_1810035L17_gene_(1810035L17Rik)	7.1635	7.5758	0.95	0.7036
1810037I17Rik	chr3	+	122924396	122926194	Mus_musculus_RIKEN_cDNA_1810037I17_gene_(1810037I17Rik)	5.6824	5.261	1.08	0.6049
1810041L15Rik	chr15	-	84379202	84447097	Mus_musculus_RIKEN_cDNA_1810041L15_gene_(1810041L15Rik)	0.3402	0.464	0.73	0.173
1810043G02Rik	chr10	+	77978649	77985438	Mus_musculus_RIKEN_cDNA_1810043G02_gene_(1810043G02Rik)	4.8105	4.0724	1.18	0.1081
1810043H04Rik	chr11	+	120098933	120100424	Mus_musculus_RIKEN_cDNA_1810043H04_gene_(1810043H04Rik)	8.5933	9.952	0.86	0.3803
1810044D09Rik	chr6	+	91440986	91441755	Mus_musculus_RIKEN_cDNA_1810044D09_gene_(1810044D09Rik),_non-coding_RNA.	0.4227	0.7868		0.4055
1810046J19Rik	chr11	-	98437707	98438988	Mus_musculus_RIKEN_cDNA_1810046J19_gene_(1810046J19Rik)	8.6507	11.3068	0.77	0.04032
1810046K07Rik	chr9	-	51289685	51328917	Mus_musculus_RIKEN_cDNA_1810046K07_gene_(1810046K07Rik)	0	0		0.8875
1810048J11Rik	chr12	+	72536356	72580213	Mus_musculus_RIKEN_cDNA_1810048J11_gene_(1810048J11Rik)	2.5559	2.1147	1.21	0.06268
1810049H13Rik	chr11	-	120456603	120458063	Mus_musculus_RIKEN_cDNA_1810049H13_gene_(1810049H13Rik)	6.1707	6.8787	0.9	0.486
1810053B23Rik	chr16	-	93343715	93359543	Mus_musculus_RIKEN_cDNA_1810053B23_gene_(1810053B23Rik),_transcript_variant_4,_non-coding_RNA.	0	0		0.8875
1810055G02Rik	chr19	+	3708332	3717881	Mus_musculus_RIKEN_cDNA_1810055G02_gene_(1810055G02Rik)	4.8589	5.1056	0.95	0.6383
1810058I24Rik	chr6	+	35252698	35262059	Mus_musculus_RIKEN_cDNA_1810058I24_gene_(1810058I24Rik),_transcript_variant_2,_non-coding_RNA.	18.8265	20.5159	0.92	0.218
1810062G17Rik	chr3	+	36475936	36482299	Mus_musculus_RIKEN_cDNA_1810062G17_gene_(1810062G17Rik)	0.3758	0.2998		0.7019
1810062O18Rik	chr14	+	20546292	20570680	Mus_musculus_RIKEN_cDNA_1810062O18_gene_(1810062O18Rik),_non-coding_RNA.	6.8378	6.6918	1.02	0.8808
1810063B05Rik	chr8	+	126422500	126425435	Mus_musculus_RIKEN_cDNA_1810063B05_gene_(1810063B05Rik)	4.4869	4.5103	0.99	0.9894
1810063B07Rik	chr14	-	20075635	20083172	Mus_musculus_RIKEN_cDNA_1810063B07_gene_(1810063B07Rik)	0.8321	0.9484	0.88	0.6102
1810064F22Rik	chr9	-	22206785	22213860	Mus_musculus_RIKEN_cDNA_1810064F22_gene_(1810064F22Rik),_non-coding_RNA.	0	0		0.8875
1810065E05Rik	chr11	+	58421110	58426023	Mus_musculus_RIKEN_cDNA_1810065E05_gene_(1810065E05Rik)	0	0		0.8875
1810074P20Rik	chr4	-	25248585	25281821	Mus_musculus_RIKEN_cDNA_1810074P20_gene_(1810074P20Rik)	5.3986	5.2715	1.02	0.7043
2010001E11Rik	chr10	-	39920381	39926923	Mus_musculus_RIKEN_cDNA_2010001E11_gene_(2010001E11Rik)	0	0.0478		0.3442
2010001M06Rik	chr5	-	135012121	135013157	Mus_musculus_RIKEN_cDNA_2010001M06_gene_(2010001M06Rik),_non-coding_RNA.	4.8169	3.9345	1.22	0.3464
2010001M09Rik	chr18	-	35647264	35649367	Mus_musculus_RIKEN_cDNA_2010001M09_gene_(2010001M09Rik)	1.1336	0.9647	1.18	0.6407
2010002M12Rik	chr19	-	34617050	34640743	Mus_musculus_RIKEN_cDNA_2010002M12_gene_(2010002M12Rik)	1.3836	1.7532	0.79	0.1273
2010002N04Rik	chr18	-	60474190	60501983	Mus_musculus_RIKEN_cDNA_2010002N04_gene_(2010002N04Rik)	2.0341	2.2279	0.91	0.6045
2010003K11Rik	chr19	-	4496787	4498583	Mus_musculus_RIKEN_cDNA_2010003K11_gene_(2010003K11Rik)	0	0		0.8875
2010003K15Rik	chr10	-	25527942	25536272	Mus_musculus_RIKEN_cDNA_2010003K15_gene_(2010003K15Rik)	0	0		0.8875
2010003O02Rik	chr4	+	40269578	40270221	Mus_musculus_RIKEN_cDNA_2010003O02_gene_(2010003O02Rik),_non-coding_RNA.	2.3174	1.6808	1.38	0.4546
2010005H15Rik	chr16	+	36221561	36257427	Mus_musculus_RIKEN_cDNA_2010005H15_gene_(2010005H15Rik)	0	0		0.8875
2010009K17Rik	chr2	-	158070363	158091797	Mus_musculus_RIKEN_cDNA_2010009K17_gene_(2010009K17Rik),_non-coding_RNA.	0	0.4792		0.05923
2010010A06Rik	chr18	-	75288659	75297329	Mus_musculus_RIKEN_cDNA_2010010A06_gene_(2010010A06Rik),_transcript_variant_2,_non-coding_RNA.	0.0569	0		0.3939
2010011I20Rik	chr2	+	172345576	172355749	Mus_musculus_RIKEN_cDNA_2010011I20_gene_(2010011I20Rik)	3.4377	3.576	0.96	0.6954
2010012O05Rik	chr19	+	46689905	46703382	Mus_musculus_RIKEN_cDNA_2010012O05_gene_(2010012O05Rik)	4.3108	3.9664	1.09	0.4716
2010015L04Rik	chr4	+	155409189	155447944	Mus_musculus_RIKEN_cDNA_2010015L04_gene_(2010015L04Rik),_transcript_variant_2	0.2258	0.3504	0.64	0.1321
2010016I18Rik	chr3	-	106481985	106485913	Mus_musculus_RIKEN_cDNA_2010016I18_gene_(2010016I18Rik),_non-coding_RNA.	0	0.1402		0.1065
2010106C02Rik	chr17	-	86285166	86287178	Mus_musculus_RIKEN_cDNA_2010106C02_gene_(2010106C02Rik),_non-coding_RNA.	0.5211	0.2494		0.3127
2010106E10Rik	chrX	+	112495273	112558343	Mus_musculus_RIKEN_cDNA_2010106E10_gene_(2010106E10Rik),_transcript_variant_1	0	0		0.8875
2010106G01Rik	chr2	-	126890394	126933235	Mus_musculus_RIKEN_cDNA_2010106G01_gene_(2010106G01Rik)	9.6384	10.8238	0.89	0.01256
2010107E04Rik	chr12	-	111961375	111966977	Mus_musculus_RIKEN_cDNA_2010107E04_gene_(2010107E04Rik)	72.9716	70.7882	1.03	0.6539
2010107G12Rik	chr6	-	34945294	34977999	Mus_musculus_RIKEN_cDNA_2010107G12_gene_(2010107G12Rik)	0.1586	0.0506		0.1655
2010107G23Rik	chr10	-	62107655	62111013	Mus_musculus_RIKEN_cDNA_2010107G23_gene_(2010107G23Rik)	0.5142	0.3471	1.48	0.3327
2010107H07Rik	chr14	-	31124504	31128930	Mus_musculus_RIKEN_cDNA_2010107H07_gene_(2010107H07Rik),_non-coding_RNA.	3.8039	3.2244	1.18	0.4949
2010109A12Rik	chr5	+	93206517	93213474	Mus_musculus_RIKEN_cDNA_2010109A12_gene_(2010109A12Rik)	0.2499	0.0997		0.4664
2010109I03Rik	chr15	-	74878335	74881704	Mus_musculus_RIKEN_cDNA_2010109I03_gene_(2010109I03Rik)	0.0726	0.0579		0.7909
2010109K11Rik	chr12	+	32378788	32382943	Mus_musculus_RIKEN_cDNA_2010109K11_gene_(2010109K11Rik)	4.2845	4.0361	1.06	0.4755
2010110P09Rik	chr7	+	122219495	122222539	Mus_musculus_RIKEN_cDNA_2010110P09_gene_(2010110P09Rik)	0.4093	0.6531	0.63	0.332
2010111I01Rik	chr13	+	62964892	63302284	Mus_musculus_RIKEN_cDNA_2010111I01_gene_(2010111I01Rik)	11.175	12.4143	0.9	0.01758
2010204K13Rik	chrX	-	7411816	7445143	Mus_musculus_RIKEN_cDNA_2010204K13_gene_(2010204K13Rik),_transcript_variant_1,_non-coding_RNA.	0.0488	0.0389		0.832
2010300C02Rik	chr1	-	37611675	37719811	Mus_musculus_RIKEN_cDNA_2010300C02_gene_(2010300C02Rik)	0.2424	0.1706	1.42	0.317
2010305A19Rik	chr4	+	108328151	108340718	Mus_musculus_RIKEN_cDNA_2010305A19_gene_(2010305A19Rik)	5.3804	5.4701	0.98	0.8578
2010308F09Rik	chrX	-	13234640	13247733	Mus_musculus_RIKEN_cDNA_2010308F09_gene_(2010308F09Rik),_transcript_variant_1,_non-coding_RNA.	0	0		0.8875
2010310C07Rik	chr6	+	42370670	42380558	Mus_musculus_RIKEN_cDNA_2010310C07_gene_(2010310C07Rik),_non-coding_RNA.	0.2431	0.0646		0.2501
2010315B03Rik	chr9	-	124291803	124312694	Mus_musculus_RIKEN_cDNA_2010315B03_gene_(2010315B03Rik),_transcript_variant_2	4.7452	4.5389	1.05	0.6456
2010317E24Rik	chr2	+	25372320	25378213	Mus_musculus_RIKEN_cDNA_2010317E24_gene_(2010317E24Rik)	0.3959	0.2826	1.4	0.3081
2010320M18Rik	chr8	+	70776861	70777606	Mus_musculus_RIKEN_cDNA_2010320M18_gene_(2010320M18Rik),_non-coding_RNA.	2.2057	2.1997	1	0.9758
2010321M09Rik	chr9	+	64960831	64986974	Mus_musculus_RIKEN_cDNA_2010321M09_gene_(2010321M09Rik),_transcript_variant_2	5.7382	4.8886	1.17	0.0538
2200002D01Rik	chr7	-	29247520	29248467	Mus_musculus_RIKEN_cDNA_2200002D01_gene_(2200002D01Rik)	1.2154	1.0774	1.13	0.7734
2200002J24Rik	chr7	+	30698925	30700534	Mus_musculus_RIKEN_cDNA_2200002J24_gene_(2200002J24Rik)	0	0		0.8875
2200002K05Rik	chr9	+	15239044	15259413	Mus_musculus_RIKEN_cDNA_2200002K05_gene_(2200002K05Rik)	0.4477	0.7694	0.58	0.1073
2210009G21Rik	chr2	+	136891217	137069778	Mus_musculus_RIKEN_cDNA_2210009G21_gene_(2210009G21Rik),_transcript_variant_3	0.7347	0.7763	0.95	0.8142
2210010C04Rik	chr6	-	41030267	41035509	Mus_musculus_RIKEN_cDNA_2210010C04_gene_(2210010C04Rik)	0	0		0.8875
2210010C17Rik	chr7	-	19937304	19950743	Mus_musculus_RIKEN_cDNA_2210010C17_gene_(2210010C17Rik)	0.7099	0.3861	1.84	0.06643
2210013O21Rik	chrX	+	153723553	153741296	Mus_musculus_RIKEN_cDNA_2210013O21_gene_(2210013O21Rik)	6.559	5.7433	1.14	0.3804
2210015D19Rik	chr11	+	5762149	5784710	Mus_musculus_RIKEN_cDNA_2210015D19_gene_(2210015D19Rik),_non-coding_RNA.	6.6669	6.1699	1.08	0.3235
2210016F16Rik	chr13	-	58380045	58385225	Mus_musculus_RIKEN_cDNA_2210016F16_gene_(2210016F16Rik)	4.6342	5.1876	0.89	0.2355
2210016L21Rik	chr5	+	114942201	114948540	Mus_musculus_RIKEN_cDNA_2210016L21_gene_(2210016L21Rik)	6.5357	6.3316	1.03	0.7855
2210018M11Rik	chr7	-	98590605	98656569	Mus_musculus_RIKEN_cDNA_2210018M11_gene_(2210018M11Rik)	9.2508	8.9965	1.03	0.6258
2210019I11Rik	chr5	-	147228597	147271521	Mus_musculus_RIKEN_cDNA_2210019I11_gene_(2210019I11Rik),_non-coding_RNA.	0	0		0.8875
2210020M01Rik	chr11	+	115900138	115906269	Mus_musculus_RIKEN_cDNA_2210020M01_gene_(2210020M01Rik)	4.9932	4.9795	1	0.9765
2210021J22Rik	chr15	-	85806971	85811697	Mus_musculus_RIKEN_cDNA_2210021J22_gene_(2210021J22Rik),_transcript_variant_1	6.6073	7.2868	0.91	0.4572
2210039B01Rik	chr12	+	73548482	73551986	Mus_musculus_RIKEN_cDNA_2210039B01_gene_(2210039B01Rik),_non-coding_RNA.	0.3295	0		0.01527
2210403K04Rik	chr11	+	75461538	75466690	Mus_musculus_RIKEN_cDNA_2210403K04_gene_(2210403K04Rik),_non-coding_RNA.	8.8785	10.8261	0.82	0.01934
2210404J11Rik	chr17	+	15041611	15074993	Mus_musculus_RIKEN_cDNA_2210404J11_gene_(2210404J11Rik),_transcript_variant_1	1.667	2.0226	0.82	0.1424
2210404O07Rik	chr10	+	81393063	81395079	Mus_musculus_RIKEN_cDNA_2210404O07_gene_(2210404O07Rik)	3.2151	2.945	1.09	0.7269
2210404O09Rik	chr17	-	21879569	21909926	Mus_musculus_RIKEN_cDNA_2210404O09_gene_(2210404O09Rik)	0.6166	0.9838	0.63	0.08783
2210407C18Rik	chr11	-	58608205	58613492	Mus_musculus_RIKEN_cDNA_2210407C18_gene_(2210407C18Rik)	4.6737	2.1751	2.15	0.0002437
2210408F21Rik	chr6	+	31220350	31337394	Mus_musculus_RIKEN_cDNA_2210408F21_gene_(2210408F21Rik),_transcript_variant_2,_non-coding_RNA.	3.8806	4.2504	0.91	0.6045
2210408I21Rik	chr13	+	77135535	77613679	Mus_musculus_RIKEN_cDNA_2210408I21_gene_(2210408I21Rik),_transcript_variant_2	0.6079	0.4462	1.36	0.1285
2210409D07Rik	chr18	-	57632078	57638585	Mus_musculus_RIKEN_cDNA_2210409D07_gene_(2210409D07Rik),_non-coding_RNA.	0	0		0.8875
2210409E12Rik	chr11	+	88970941	88973031	Mus_musculus_RIKEN_cDNA_2210409E12_gene_(2210409E12Rik),_non-coding_RNA.	0	0		0.8875
2210414B05Rik	chr4	+	3656505	3663108	Mus_musculus_RIKEN_cDNA_2210414B05_gene_(2210414B05Rik),_non-coding_RNA.	0	0		0.8875
2210415F13Rik	chr11	+	58379031	58390541	Mus_musculus_RIKEN_cDNA_2210415F13_gene_(2210415F13Rik),_transcript_variant_1	0	0.0493		0.6188
2210416O15Rik	chr11	+	88098057	88100107	Mus_musculus_RIKEN_cDNA_2210416O15_gene_(2210416O15Rik),_non-coding_RNA.	0.865	0.6538	1.32	0.3886
2210417A02Rik	chr5	+	148741839	148743139	Mus_musculus_RIKEN_cDNA_2210417A02_gene_(2210417A02Rik),_non-coding_RNA.	0	0		0.8875
2210417K05Rik	chr10	+	62340606	62349866	Mus_musculus_RIKEN_cDNA_2210417K05_gene_(2210417K05Rik),_non-coding_RNA.	0.4917	0.2942		0.4972
2210418O10Rikchr2+	chr2	+	176226583	176240330	SubName:_Full=MCG113398	0.035	0.014		0.4664
2210418O10Rikchr2-	chr2	-	176914047	176927794	SubName:_Full=MCG113398	0.035	0.0698		0.4619
2210420H20Rik	chr18	-	82754504	82759039	Mus_musculus_RIKEN_cDNA_2210420H20_gene_(2210420H20Rik),_non-coding_RNA.	0	0		0.8875
2300002M23Rik	chr17	+	35567484	35568945	Mus_musculus_RIKEN_cDNA_2300002M23_gene_(2300002M23Rik)	0	0		0.8875
2300003K06Rik	chr11	-	99837147	99838066	Mus_musculus_RIKEN_cDNA_2300003K06_gene_(2300003K06Rik)	0	0		0.8875
2300005B03Rik	chr15	-	74742838	74746687	Mus_musculus_RIKEN_cDNA_2300005B03_gene_(2300005B03Rik)	0	0.1177		0.6188
2300009A05Rik	chr9	-	63394446	63399244	Mus_musculus_RIKEN_cDNA_2300009A05_gene_(2300009A05Rik)	4.0311	4.3346	0.93	0.6569
2310001A20Rik	chr2	-	150583080	150608523	Mus_musculus_RIKEN_cDNA_2310001A20_gene_(2310001A20Rik)	10.7809	10.7094	1.01	0.921
2310001H17Rik	chr6	-	129208411	129238482	Mus_musculus_RIKEN_cDNA_2310001H17_gene_(2310001H17Rik),_transcript_variant_1,_non-coding_RNA.	0.1769	0.1599	1.11	0.7602
2310001H18Rik	chr3	+	92967060	92968281	Mus_musculus_RIKEN_cDNA_2310001H18_gene_(2310001H18Rik)	0	0		0.8875
2310001K24Rik	chr2	+	163472544	163473003	Mus_musculus_RIKEN_cDNA_2310001K24_gene_(2310001K24Rik),_non-coding_RNA.	2.6851	2.3802	1.13	0.6973
2310002D06Rik	chr12	+	80507205	80517954	Mus_musculus_RIKEN_cDNA_2310002D06_gene_(2310002D06Rik),_non-coding_RNA.	0	0.7527		0.01833
2310002J15Rik	chr2	-	25238818	25239897	Mus_musculus_RIKEN_cDNA_2310002J15_gene_(2310002J15Rik)	0	0.0506		0.6188
2310002L09Rik	chr4	-	73939370	73950846	Mus_musculus_RIKEN_cDNA_2310002L09_gene_(2310002L09Rik),_transcript_variant_2	11.4222	14.2258	0.8	0.001085
2310002L13Rik	chr18	-	70240428	70244584	Mus_musculus_RIKEN_cDNA_2310002L13_gene_(2310002L13Rik)	0	0		0.8875
2310003C23Rik	chr2	+	180710266	180718517	Mus_musculus_RIKEN_cDNA_2310003C23_gene_(2310003C23Rik)	12.6035	13.162	0.96	0.5413
2310003F16Rik	chr2	+	121457087	121458440	Mus_musculus_RIKEN_cDNA_2310003F16_gene_(2310003F16Rik)	12.8097	13.6563	0.94	0.6137
2310003H01Rik	chr11	-	120369561	120378746	Mus_musculus_RIKEN_cDNA_2310003H01_gene_(2310003H01Rik)	9.6599	9.6796	1	0.9729
2310004I24Rik	chr11	-	67037879	67052618	Mus_musculus_RIKEN_cDNA_2310004I24_gene_(2310004I24Rik)	4.4635	4.9439	0.9	0.4345
2310005A03Rik	chr2	-	155097790	155100079	Mus_musculus_RIKEN_cDNA_2310005A03_gene_(2310005A03Rik),_non-coding_RNA.	0	0		0.8875
2310005E17Rik	chr13	-	98424109	98435065	Mus_musculus_RIKEN_cDNA_2310005E17_gene_(2310005E17Rik),_non-coding_RNA.	0	0.0461		0.6188
2310005G13Rik	chr16	-	57036966	57071352	Mus_musculus_RIKEN_cDNA_2310005G13_gene_(2310005G13Rik)	0	0.1187		0.01833
2310006M14Rik	chr1	-	136181651	136190712	SubName:_Full=RIKEN_cDNA_2310006M14_gene;_Flags:_Fragment;	0	0		0.8875
2310007B03Rik	chr1	-	93151354	93160948	Mus_musculus_RIKEN_cDNA_2310007B03_gene_(2310007B03Rik),_transcript_variant_1	0.058	0		0.1748
2310007L24Rik	chr11	+	106365473	106377114	Mus_musculus_RIKEN_cDNA_2310007L24_gene_(2310007L24Rik)	2.143	1.7097	1.25	0.3084
2310008H04Rik	chr16	-	15889226	16146833	Mus_musculus_RIKEN_cDNA_2310008H04_gene_(2310008H04Rik)	0.8055	0.7107	1.13	0.3986
2310008H09Rik	chr7	-	118842217	118855998	Mus_musculus_RIKEN_cDNA_2310008H09_gene_(2310008H09Rik),_transcript_variant_2	5.8929	5.6747	1.04	0.5372
2310008N11Rik	chr8	-	26814596	26824423	Mus_musculus_RIKEN_cDNA_2310008N11_gene_(2310008N11Rik),_non-coding_RNA.	0	0		0.8875
2310009A05Rik	chr9	+	73039717	73042775	Mus_musculus_RIKEN_cDNA_2310009A05_gene_(2310009A05Rik),_non-coding_RNA.	1.8092	2.3316	0.78	0.4921
2310009B15Rik	chr1	-	138851978	138856854	Mus_musculus_RIKEN_cDNA_2310009B15_gene_(2310009B15Rik)	0.9425	1.0205	0.92	0.8445
2310010J17Rik	chr7	-	90124835	90129936	Mus_musculus_RIKEN_cDNA_2310010J17_gene_(2310010J17Rik),_transcript_variant_2,_non-coding_RNA.	0.8909	0.4061		0.207
2310010M20Rik	chr16	+	32271608	32274779	Mus_musculus_RIKEN_cDNA_2310010M20_gene_(2310010M20Rik)	5.7283	4.3976	1.3	0.05615
2310011J03Rik	chr10	-	80318254	80320548	Mus_musculus_RIKEN_cDNA_2310011J03_gene_(2310011J03Rik)	5.0351	4.5109	1.12	0.3738
2310014F07Rik	chr9	-	50488798	50504805	Mus_musculus_RIKEN_cDNA_2310014F07_gene_(2310014F07Rik),_non-coding_RNA.	3.0594	3.3195	0.92	0.6725
2310014L17Rik	chr7	+	12927415	12931072	Mus_musculus_RIKEN_cDNA_2310014L17_gene_(2310014L17Rik)	0.0846	0.0337		0.2899
2310015A10Rik	chr12	-	80120545	80132844	Mus_musculus_RIKEN_cDNA_2310015A10_gene_(2310015A10Rik),_non-coding_RNA.	4.3986	4.8556	0.91	0.1804
2310015B20Rik	chr10	+	70204666	70219711	Mus_musculus_RIKEN_cDNA_2310015B20_gene_(2310015B20Rik),_non-coding_RNA.	0	0.6165		0.05923
2310015D24Rik	chr16	-	13514130	13520419	Mus_musculus_RIKEN_cDNA_2310015D24_gene_(2310015D24Rik),_non-coding_RNA.	1.0093	0.3371	2.99	4.148e-05
2310016D03Rik	chr12	-	30410558	30467358	Mus_musculus_RIKEN_cDNA_2310016D03_gene_(2310016D03Rik),_non-coding_RNA.	0.1328	0.0353		0.2501
2310016M24Rik	chr15	+	99725617	99728136	Mus_musculus_RIKEN_cDNA_2310016M24_gene_(2310016M24Rik)	31.7251	32.3369	0.98	0.7978
2310020H05Rik	chr13	-	99076527	99087921	Mus_musculus_RIKEN_cDNA_2310020H05_gene_(2310020H05Rik),_non-coding_RNA.	0.4768	0.989	0.48	0.1718
2310021P13Rik	chr14	+	20707551	20723619	Mus_musculus_RIKEN_cDNA_2310021P13_gene_(2310021P13Rik),_transcript_variant_3	19.9171	18.6384	1.07	0.02995
2310022A10Rik	chr7	+	27553294	27582098	Mus_musculus_RIKEN_cDNA_2310022A10_gene_(2310022A10Rik),_transcript_variant_2	11.4852	11.6676	0.98	0.7531
2310022B05Rik	chr8	-	124635755	124663369	Mus_musculus_RIKEN_cDNA_2310022B05_gene_(2310022B05Rik)	50.8293	65.0315	0.78	4.509e-22
2310028H24Rik	chr4	-	41518928	41569527	Mus_musculus_RIKEN_cDNA_2310028H24_gene_(2310028H24Rik),_transcript_variant_2	19.5766	16.9392	1.16	0.01039
2310030A07Rik	chr1	-	150320680	150346771	Mus_musculus_RIKEN_cDNA_2310030A07_gene_(2310030A07Rik),_non-coding_RNA.	0	0		0.8875
2310030G06Rik	chr9	-	50739690	50746521	Mus_musculus_RIKEN_cDNA_2310030G06_gene_(2310030G06Rik)	1.0474	1.5833	0.66	0.1479
2310033E01Rik	chr7	-	24541657	24546005	Mus_musculus_RIKEN_cDNA_2310033E01_gene_(2310033E01Rik)	0.0938	0		0.3939
2310033P09Rik	chr11	+	59208360	59210734	Mus_musculus_RIKEN_cDNA_2310033P09_gene_(2310033P09Rik)	3.6966	3.4333	1.08	0.65
2310034C09Rik	chr16	+	88758846	88759789	Mus_musculus_RIKEN_cDNA_2310034C09_gene_(2310034C09Rik)	0	0		0.8875
2310034G01Rik	chr19	-	46348200	46348988	Mus_musculus_RIKEN_cDNA_2310034G01_gene_(2310034G01Rik),_non-coding_RNA.	0.5213	0.6239		0.7706
2310034O05Rik	chr5	+	100210691	100218049	Mus_musculus_RIKEN_cDNA_2310034O05_gene_(2310034O05Rik),_non-coding_RNA.	0	0		0.8875
2310035C23Rik	chr1	+	105663860	105755131	Mus_musculus_RIKEN_cDNA_2310035C23_gene_(2310035C23Rik),_transcript_variant_1	3.9165	3.7908	1.03	0.6283
2310035K24Rik	chr2	+	131210439	131213514	Mus_musculus_RIKEN_cDNA_2310035K24_gene_(2310035K24Rik)	10.6688	12.5699	0.85	0.05114
2310036O22Rik	chr8	+	85026832	85030286	Mus_musculus_RIKEN_cDNA_2310036O22_gene_(2310036O22Rik)	13.5864	15.0648	0.9	0.2975
2310039H08Rik	chr17	+	46772634	46773407	Mus_musculus_RIKEN_cDNA_2310039H08_gene_(2310039H08Rik)	1.8601	3.816	0.49	0.003997
2310039L15Rik	chr10	+	95336275	95363216	Mus_musculus_RIKEN_cDNA_2310039L15_gene_(2310039L15Rik),_non-coding_RNA.	1.0665	1.1061	0.96	0.9571
2310040G24Rik	chr6	-	86483375	86488227	Mus_musculus_RIKEN_cDNA_2310040G24_gene_(2310040G24Rik),_transcript_variant_1,_non-coding_RNA.	2.3854	1.5507	1.54	0.1315
2310042D19Rik	chr4	+	156215926	156221307	Mus_musculus_RIKEN_cDNA_2310042D19_gene_(2310042D19Rik)	107.552	118.947	0.9	2.281e-09
2310042E22Rik	chr16	-	21152658	21153944	Mus_musculus_RIKEN_cDNA_2310042E22_gene_(2310042E22Rik)	0	0		0.8875
2310043L19Rik	chr1	-	177641541	177642943	Mus_musculus_RIKEN_cDNA_2310043L19_gene_(2310043L19Rik),_non-coding_RNA.	0	0		0.8875
2310043O21Rik	chr15	-	38549343	38594934	Mus_musculus_RIKEN_cDNA_2310043O21_gene_(2310043O21Rik),_non-coding_RNA.	0.3308	0.1759		0.4901
2310044G17Rik	chr12	+	86947042	86965365	Mus_musculus_RIKEN_cDNA_2310044G17_gene_(2310044G17Rik),_transcript_variant_1	21.8183	18.5728	1.17	1.209e-05
2310045N01Rik	chr8	+	70139712	70147260	Mus_musculus_RIKEN_cDNA_2310045N01_gene_(2310045N01Rik)	24.0621	19.9772	1.2	0.03704
2310046A06Rik	chr9	-	77102083	77347870	Mus_musculus_RIKEN_cDNA_2310046A06_gene_(2310046A06Rik)	30.6624	33.0522	0.93	0.1579
2310046O06Rik	chr9	+	57537527	57543187	Mus_musculus_RIKEN_cDNA_2310046O06_gene_(2310046O06Rik),_transcript_variant_2	8.0684	8.3324	0.97	0.6502
2310047B19Rik	chr9	+	21955752	21958270	Mus_musculus_RIKEN_cDNA_2310047B19_gene_(2310047B19Rik)	3.7833	4.9417	0.77	0.03303
2310047M10Rik	chr11	+	69059774	69061576	Mus_musculus_RIKEN_cDNA_2310047M10_gene_(2310047M10Rik)	5.4715	5.1533	1.06	0.592
2310050B05Rik	chr10	+	81194690	81210875	Mus_musculus_RIKEN_cDNA_2310050B05_gene_(2310050B05Rik),_non-coding_RNA.	9.542	11.7372	0.81	7.372e-05
2310050C09Rik	chr3	-	92868358	92870205	Mus_musculus_RIKEN_cDNA_2310050C09_gene_(2310050C09Rik)	0	0		0.8875
2310057J18Rik	chr10	-	28972287	28986306	Mus_musculus_RIKEN_cDNA_2310057J18_gene_(2310057J18Rik)	0.0519	0		0.3939
2310057M21Rik	chr7	-	131342717	131362698	Mus_musculus_RIKEN_cDNA_2310057M21_gene_(2310057M21Rik)	1.9033	1.8719	1.02	0.8869
2310057N15Rik	chr16	-	88773180	88774206	Mus_musculus_RIKEN_cDNA_2310057N15_gene_(2310057N15Rik)	0	0		0.8875
2310061C15Rik	chr8	-	116888684	116921436	Mus_musculus_RIKEN_cDNA_2310061C15_gene_(2310061C15Rik)	5.8193	6.1243	0.95	0.6535
2310061I04Rik	chr17	-	35892676	35897378	Mus_musculus_RIKEN_cDNA_2310061I04_gene_(2310061I04Rik)	27.4117	27.4797	1	0.958
2310061J03Rik	chr16	-	55973267	55974617	Mus_musculus_RIKEN_cDNA_2310061J03_gene_(2310061J03Rik),_non-coding_RNA.	2.5866	2.185	1.18	0.3828
2310061N02Rik	chr16	-	88707170	88707962	Mus_musculus_RIKEN_cDNA_2310061N02_gene_(2310061N02Rik)	0	0		0.8875
2310065F04Rik	chr11	-	67112460	67120080	Mus_musculus_RIKEN_cDNA_2310065F04_gene_(2310065F04Rik),_non-coding_RNA.	0	0		0.8875
2310067B10Rik	chr11	+	115765432	115799033	Mus_musculus_RIKEN_cDNA_2310067B10_gene_(2310067B10Rik)	39.3973	40.7253	0.97	0.1683
2310068J16Rik	chr15	-	99972166	99973287	Mus_musculus_RIKEN_cDNA_2310068J16_gene_(2310068J16Rik),_non-coding_RNA.	0.4886	0.3898		0.6369
2310069B03Rik	chr6	-	82877865	82881853	Mus_musculus_RIKEN_cDNA_2310069B03_gene_(2310069B03Rik),_non-coding_RNA.	0.2215	0.5006	0.44	0.08306
2310069G16Rik	chr15	+	44787762	44805829	Mus_musculus_RIKEN_cDNA_2310069G16_gene_(2310069G16Rik),_non-coding_RNA.	0.3972	0.8872	0.45	0.1236
2310079F23Rik	chr5	-	35556208	35575070	Mus_musculus_RIKEN_cDNA_2310079F23_gene_(2310079F23Rik)	0.5453	0.6048	0.9	0.6249
2310079G19Rik	chr16	-	88626787	88627666	Mus_musculus_RIKEN_cDNA_2310079G19_gene_(2310079G19Rik)	0	0		0.8875
2310081J21Rikchr13+	chr13	+	50261814	50262869	Mus_musculus_RIKEN_cDNA_2310081J21_gene_(2310081J21Rik),_non-coding_RNA.	0	0		0.8875
2310081J21Rikchr13-	chr13	-	50679169	50680224	Mus_musculus_RIKEN_cDNA_2310081J21_gene_(2310081J21Rik),_non-coding_RNA.	0	0		0.8875
2400003C14Rik	chr8	-	109671320	109693294	Mus_musculus_RIKEN_cDNA_2400003C14_gene_(2400003C14Rik)	8.8843	8.5691	1.04	0.4176
2410001C21Rik	chr2	+	172440577	172469899	Mus_musculus_RIKEN_cDNA_2410001C21_gene_(2410001C21Rik)	13.8325	12.6946	1.09	0.1778
2410002F23Rik	chr7	+	44246721	44252319	Mus_musculus_RIKEN_cDNA_2410002F23_gene_(2410002F23Rik)	6.4155	6.7354	0.95	0.4989
2410002I01Rik	chr11	-	120090521	120098731	Mus_musculus_RIKEN_cDNA_2410002I01_gene_(2410002I01Rik)	4.8672	4.3746	1.11	0.2304
2410002O22Rik	chr13	-	104142152	104178466	Mus_musculus_RIKEN_cDNA_2410002O22_gene_(2410002O22Rik),_transcript_variant_1	4.9868	5.5495	0.9	0.1263
2410003K15Rik	chr6	+	49073794	49084717	Mus_musculus_RIKEN_cDNA_2410003K15_gene_(2410003K15Rik)	4.8844	6.2628	0.78	0.1459
2410003L11Rik	chr11	+	97598510	97622893	Mus_musculus_RIKEN_cDNA_2410003L11_gene_(2410003L11Rik),_non-coding_RNA.	0	0		0.8875
2410004B18Rik	chr3	+	145938031	145944826	Mus_musculus_RIKEN_cDNA_2410004B18_gene_(2410004B18Rik)	3.8599	5.0391	0.77	0.04842
2410004I01Rik	chr11	-	102958299	102964154	Mus_musculus_RIKEN_cDNA_2410004I01_gene_(2410004I01Rik),_non-coding_RNA.	0	0		0.8875
2410004N09Rik	chr18	+	33794891	33795989	Mus_musculus_RIKEN_cDNA_2410004N09_gene_(2410004N09Rik),_transcript_variant_1,_non-coding_RNA.	1.265	0.8831		0.4794
2410004P03Rik	chr12	-	17004957	17011727	Mus_musculus_RIKEN_cDNA_2410004P03_gene_(2410004P03Rik),_transcript_variant_1	0.457	0.2734	1.67	0.2407
2410006H16Rik	chr11	+	62602876	62604806	Mus_musculus_RIKEN_cDNA_2410006H16_gene_(2410006H16Rik),_non-coding_RNA.	1.1209	1.7496	0.64	0.08207
2410007B07Rik	chr3	-	75647440	75655731	Mus_musculus_RIKEN_cDNA_2410007B07_gene_(2410007B07Rik),_non-coding_RNA.	0	0.106		0.3442
2410012E07Rik	chr14	+	70852932	70873954	Mus_musculus_RIKEN_cDNA_2410012E07_gene_(2410012E07Rik),_non-coding_RNA.	0	0		0.8875
2410012M07Rik	chr9	+	98864766	98866580	Mus_musculus_RIKEN_cDNA_2410012M07_gene_(2410012M07Rik)	0	0		0.8875
2410015M20Rik	chr17	-	56607451	56609771	Mus_musculus_RIKEN_cDNA_2410015M20_gene_(2410015M20Rik)	14.6008	15.4108	0.95	0.6107
2410016O06Rik	chr12	+	83950607	83952953	Mus_musculus_RIKEN_cDNA_2410016O06_gene_(2410016O06Rik)	1.9554	1.9792	0.99	0.9511
2410017I17Rik	chr17	+	36145017	36162374	Mus_musculus_RIKEN_cDNA_2410017I17_gene_(2410017I17Rik),_non-coding_RNA.	0.0453	0.0362		0.832
2410017P09Rik	chr12	+	4234026	4240123	Mus_musculus_RIKEN_cDNA_2410017P09_gene_(2410017P09Rik)	0.8531	0.9528	0.9	0.5604
2410018L13Rik	chr12	-	22953996	23010243	Mus_musculus_RIKEN_cDNA_2410018L13_gene_(2410018L13Rik),_non-coding_RNA.	0.1233	0.1476		0.7706
2410018M08Rik	chr5	+	129895722	129903622	Mus_musculus_RIKEN_cDNA_2410018M08_gene_(2410018M08Rik)	1.2644	1.3157	0.96	0.8512
2410021H03Rik	chr17	-	69275361	69277206	Mus_musculus_RIKEN_cDNA_2410021H03_gene_(2410021H03Rik),_non-coding_RNA.	0.0899	0		0.3939
2410022L05Rik	chr8	-	13884787	13890271	Mus_musculus_RIKEN_cDNA_2410022L05_gene_(2410022L05Rik)	3.3296	5.1765	0.64	0.02385
2410022M11Rik	chr14	+	56811988	56813899	SubName:_Full=Putative_uncharacterized_protein;_Flags:_Fragment;	1.1107	0.8004	1.39	0.206
2410042D21Rik	chr2	+	112379210	112414237	Mus_musculus_RIKEN_cDNA_2410042D21_gene_(2410042D21Rik)	1.4546	1.3764	1.06	0.6988
2410057H14Rik	chr3	-	102720230	102735417	Mus_musculus_RIKEN_cDNA_2410057H14_gene_(2410057H14Rik),_non-coding_RNA.	0	0		0.8875
2410066E13Rik	chr6	+	54681771	54700406	Mus_musculus_RIKEN_cDNA_2410066E13_gene_(2410066E13Rik)	4.3244	3.482	1.24	0.1096
2410075B13Rik	chr15	-	75979871	75982285	Mus_musculus_RIKEN_cDNA_2410075B13_gene_(2410075B13Rik),_transcript_variant_2	0.7375	1.2898	0.57	0.01649
2410076I21Rik	chr9	-	58652855	58741559	Mus_musculus_RIKEN_cDNA_2410076I21_gene_(2410076I21Rik)	1.2407	1.1754	1.06	0.8558
2410088K16Rik	chr1	+	88754889	88755733	Mus_musculus_RIKEN_cDNA_2410088K16_gene_(2410088K16Rik),_non-coding_RNA.	0	0		0.8875
2410089E03Rik	chr15	+	8169105	8271158	Mus_musculus_RIKEN_cDNA_2410089E03_gene_(2410089E03Rik)	1.5583	1.3092	1.19	0.05065
2410091C18Rik	chr17	+	78937134	78948052	Mus_musculus_RIKEN_cDNA_2410091C18_gene_(2410091C18Rik)	5.1464	5.4347	0.95	0.5585
2410114N07Rik	chr4	-	34909788	34911481	Mus_musculus_RIKEN_cDNA_2410114N07_gene_(2410114N07Rik),_non-coding_RNA.	0	0		0.8875
2410124H12Rik	chr16	+	92478741	92497365	Mus_musculus_RIKEN_cDNA_2410124H12_gene_(2410124H12Rik)	0	0		0.8875
2410127L17Rik	chr19	+	18670779	18704792	Mus_musculus_RIKEN_cDNA_2410127L17_gene_(2410127L17Rik)	3.4479	3.1634	1.09	0.4858
2410131K14Rik	chr5	+	118245226	118263114	Mus_musculus_RIKEN_cDNA_2410131K14_gene_(2410131K14Rik)	11.4372	10.966	1.04	0.5089
2410137F16Rik	chr5	+	116438721	116465487	Mus_musculus_RIKEN_cDNA_2410137F16_gene_(2410137F16Rik),_non-coding_RNA.	0	0.0163		0.6188
2410137M14Rik	chr17	-	36977700	36981237	Mus_musculus_RIKEN_cDNA_2410137M14_gene_(2410137M14Rik)	0.0777	0		0.3939
2410141K09Rik	chr13	-	66369084	66752929	Mus_musculus_RIKEN_cDNA_2410141K09_gene_(2410141K09Rik)	0	0		0.8875
2500003M10Rik	chr3	-	90498957	90509443	Mus_musculus_RIKEN_cDNA_2500003M10_gene_(2500003M10Rik)	17.8396	18.6234	0.96	0.3479
2500004C02Rik	chr2	-	153341156	153345810	Mus_musculus_RIKEN_cDNA_2500004C02_gene_(2500004C02Rik),_non-coding_RNA.	1.0462	0.9498	1.1	0.693
2510002D24Rik	chr16	+	18836579	18840113	Mus_musculus_RIKEN_cDNA_2510002D24_gene_(2510002D24Rik)	10.1148	10.1092	1	0.9896
2510003D18Rik	chr3	-	153850373	153852424	Mus_musculus_RIKEN_cDNA_2510003D18_gene_(2510003D18Rik),_non-coding_RNA.	0	0		0.8875
2510003E04Rik	chr10	-	62538625	62578457	Mus_musculus_RIKEN_cDNA_2510003E04_gene_(2510003E04Rik)	8.872	9.4052	0.94	0.2882
2510009E07Rik	chr16	-	21649044	21694665	Mus_musculus_RIKEN_cDNA_2510009E07_gene_(2510009E07Rik)	9.8382	10.4617	0.94	0.2066
2510039O18Rik	chr4	+	147940894	147947314	Mus_musculus_RIKEN_cDNA_2510039O18_gene_(2510039O18Rik)	18.3293	17.545	1.04	0.2975
2510049J12Rik	chr6	-	115583546	115592576	Mus_musculus_RIKEN_cDNA_2510049J12_gene_(2510049J12Rik)	0.2697	0.1936	1.39	0.4631
2600006L11Rik	chr9	+	64080760	64088045	Mus_musculus_RIKEN_cDNA_2600006L11_gene_(2600006L11Rik),_non-coding_RNA.	0.2167	0.1729		0.832
2610001J05Rik	chr6	-	13869073	13871483	Mus_musculus_RIKEN_cDNA_2610001J05_gene_(2610001J05Rik),_non-coding_RNA.	5.8688	6.513	0.9	0.3244
2610002D18Rik	chr4	+	134510998	134523922	Mus_musculus_RIKEN_cDNA_2610002D18_gene_(2610002D18Rik)	0	0.043		0.6188
2610002J02Rik	chr4	+	155249965	155256687	Mus_musculus_RIKEN_cDNA_2610002J02_gene_(2610002J02Rik),_transcript_variant_1	4.7089	4.569	1.03	0.8391
2610002M06Rik	chrX	-	107782751	107816334	Mus_musculus_RIKEN_cDNA_2610002M06_gene_(2610002M06Rik)	2.7782	2.5625	1.08	0.3598
2610005L07Rikchr8+	chr8	+	20136290	20149492	SubName:_Full=Putative_uncharacterized_protein;	1.1194	0.6379	1.75	0.01766
2610005L07Rikchr8-	chr8	-	20385781	20424814	Mus_musculus_RIKEN_cDNA_2610005L07_gene_(2610005L07Rik),_non-coding_RNA.	0.9421	0.6129	1.54	0.01961
2610008E11Rik	chr10	-	79064373	79097600	Mus_musculus_RIKEN_cDNA_2610008E11_gene_(2610008E11Rik)	5.0352	5.7221	0.88	0.08404
2610015P09Rik	chr16	+	43889901	43964314	Mus_musculus_RIKEN_cDNA_2610015P09_gene_(2610015P09Rik)	1.3027	1.1338	1.15	0.3747
2610016A17Rik	chr19	-	25671133	25672239	Mus_musculus_RIKEN_cDNA_2610016A17_gene_(2610016A17Rik),_non-coding_RNA.	0	0		0.8875
2610017I09Rik	chr1	-	42648199	42694825	Mus_musculus_RIKEN_cDNA_2610017I09_gene_(2610017I09Rik),_non-coding_RNA.	0	0		0.8875
2610018G03Rik	chrX	+	50841435	50891850	Mus_musculus_RIKEN_cDNA_2610018G03_gene_(2610018G03Rik)	0.2412	0.4373	0.55	0.09998
2610019E17Rik	chr17	+	24528250	24528744	Mus_musculus_RIKEN_cDNA_2610019E17_gene_(2610019E17Rik),_non-coding_RNA.	0.2321	0.3703		0.8024
2610019F03Rik	chr8	-	13952007	13974777	Mus_musculus_RIKEN_cDNA_2610019F03_gene_(2610019F03Rik)	1.4316	1.6473	0.87	0.445
2610020C07Rik	chr16	+	11203382	11225796	Mus_musculus_RIKEN_cDNA_2610020C07_gene_(2610020C07Rik),_non-coding_RNA.	11.0517	9.9825	1.11	0.1658
2610020H08Rik	chr7	+	119794129	119848941	Mus_musculus_RIKEN_cDNA_2610020H08_gene_(2610020H08Rik),_transcript_variant_1	0.4493	0.6423	0.7	0.1641
2610027L16Rik	chr14	+	55745692	55755634	Mus_musculus_RIKEN_cDNA_2610027L16_gene_(2610027L16Rik)	4.9546	4.0527	1.22	0.0173
2610028E06Rik	chr4	-	125887850	125922310	Mus_musculus_RIKEN_cDNA_2610028E06_gene_(2610028E06Rik),_non-coding_RNA.	0	0		0.8875
2610028H24Rik	chr10	+	76449080	76461218	Mus_musculus_RIKEN_cDNA_2610028H24_gene_(2610028H24Rik)	0.9709	0.9295	1.04	0.8577
2610029G23Rik	chrX	+	105079774	105116755	Mus_musculus_RIKEN_cDNA_2610029G23_gene_(2610029G23Rik)	1.5434	2.195	0.7	0.01845
2610029I01Rik	chr4	-	21757381	21767211	Mus_musculus_RIKEN_cDNA_2610029I01_gene_(2610029I01Rik)	6.299	7.6069	0.83	0.077
2610034B18Rik	chr7	-	79925358	79935264	Mus_musculus_RIKEN_cDNA_2610034B18_gene_(2610034B18Rik)	7.242	6.478	1.12	0.2166
2610034M16Rik	chr17	-	58878807	58991375	Mus_musculus_RIKEN_cDNA_2610034M16_gene_(2610034M16Rik)	0	0		0.8875
2610035D17Rik	chr11	-	113043905	113201838	Mus_musculus_RIKEN_cDNA_2610035D17_gene_(2610035D17Rik),_non-coding_RNA.	2.1905	2.7059	0.81	0.1975
2610035F20Rik	chr14	-	122470376	122475199	Mus_musculus_RIKEN_cDNA_2610035F20_gene_(2610035F20Rik),_non-coding_RNA.	0	0		0.8875
2610037D02Rik	chr15	-	96134818	96283608	Mus_musculus_RIKEN_cDNA_2610037D02_gene_(2610037D02Rik),_non-coding_RNA.	0.1261	0.2236	0.56	0.1579
2610039C10Rik	chr16	-	90719311	90727371	Mus_musculus_RIKEN_cDNA_2610039C10_gene_(2610039C10Rik)	1.3694	1.8489	0.74	0.2306
2610042L04Rik	chr14	+	4334762	4741864	SubName:_Full=2610042L04Rik_protein;_SubName:_Full=Uncharacterized_protein;	0.0314	0.0501		0.8024
2610044O15Rik	chr8	-	129216614	129234003	Mus_musculus_RIKEN_cDNA_2610044O15_gene_(2610044O15Rik)	5.0236	4.2305	1.19	0.1989
2610100L16Rik	chr3	+	17789920	17800071	Mus_musculus_RIKEN_cDNA_2610100L16_gene_(2610100L16Rik),_non-coding_RNA.	0	0		0.8875
2610109H07Rik	chr4	-	148098436	148130698	Mus_musculus_RIKEN_cDNA_2610109H07_gene_(2610109H07Rik)	0	0.063		0.03295
2610203C20Rik	chr9	+	41581338	41592827	Mus_musculus_RIKEN_cDNA_2610203C20_gene_(2610203C20Rik),_non-coding_RNA.	9.0338	8.7984	1.03	0.6974
2610203C22Rik	chr1	-	9560832	9631092	Mus_musculus_RIKEN_cDNA_2610203C22_gene_(2610203C22Rik),_non-coding_RNA.	7.284	7.3003	1	0.9895
2610204G22Rik	chr4	+	155761191	155763560	Mus_musculus_RIKEN_cDNA_2610204G22_gene_(2610204G22Rik),_transcript_variant_2,_non-coding_RNA.	0.2357	0.3291		0.6401
2610206C17Rik	chr7	+	84689639	84776549	Mus_musculus_RIKEN_cDNA_2610206C17_gene_(2610206C17Rik),_non-coding_RNA.	0.1994	0.1909		0.9109
2610301B20Rik	chr4	+	10874497	10899423	Mus_musculus_RIKEN_cDNA_2610301B20_gene_(2610301B20Rik)	6.0129	5.3645	1.12	0.2563
2610301G19Rik	chr14	-	70138168	70153791	Mus_musculus_RIKEN_cDNA_2610301G19_gene_(2610301G19Rik)	10.4627	10.2201	1.02	0.676
2610305D13Rik	chr4	-	147611935	147642508	Mus_musculus_RIKEN_cDNA_2610305D13_gene_(2610305D13Rik)	2.3527	2.5596	0.92	0.5556
2610306M01Rik	chr6	-	86848406	86849440	Mus_musculus_RIKEN_cDNA_2610306M01_gene_(2610306M01Rik),_non-coding_RNA.	1.3906	2.0603	0.67	0.1491
2610307P16Rik	chr13	-	28460033	28885422	Mus_musculus_RIKEN_cDNA_2610307P16_gene_(2610307P16Rik),_transcript_variant_1,_non-coding_RNA.	0.2269	0.2413	0.94	0.917
2610316D01Rik	chr3	-	45280438	45378260	Mus_musculus_RIKEN_cDNA_2610316D01_gene_(2610316D01Rik),_non-coding_RNA.	0	0		0.8875
2610318N02Rik	chr16	-	17113397	17125106	Mus_musculus_RIKEN_cDNA_2610318N02_gene_(2610318N02Rik)	0	0.0863		0.3442
2610507B11Rik	chr11	+	78261753	78290625	Mus_musculus_RIKEN_cDNA_2610507B11_gene_(2610507B11Rik)	106.812	103.034	1.04	0.00411
2610507I01Rik	chr11	-	59197792	59202431	Mus_musculus_RIKEN_cDNA_2610507I01_gene_(2610507I01Rik),_non-coding_RNA.	7.3066	6.4497	1.13	0.1109
2610524H06Rik	chr5	-	114821936	114823468	Mus_musculus_RIKEN_cDNA_2610524H06_gene_(2610524H06Rik)	1.0144	0.4624	2.19	0.07206
2610528A11Rik	chr14	-	37102139	37110101	Mus_musculus_RIKEN_cDNA_2610528A11_gene_(2610528A11Rik)	0	0		0.8875
2610528E23Rik	chr16	-	57301999	57606867	Mus_musculus_RIKEN_cDNA_2610528E23_gene_(2610528E23Rik)	5.1267	5.4837	0.93	0.5596
2610528J11Rik	chr4	+	118527274	118530217	Mus_musculus_RIKEN_cDNA_2610528J11_gene_(2610528J11Rik)	0	0		0.8875
2700007P21Rik	chr2	-	106962528	106974397	Mus_musculus_RIKEN_cDNA_2700007P21_gene_(2700007P21Rik),_transcript_variant_1	2.4916	2.5394	0.98	0.8578
2700023E23Rik	chr5	+	74093082	74094336	Mus_musculus_RIKEN_cDNA_2700023E23_gene_(2700023E23Rik),_non-coding_RNA.	1.3879	1.2127	1.14	0.6433
2700029M09Rik	chr8	+	60890450	60907572	Mus_musculus_RIKEN_cDNA_2700029M09_gene_(2700029M09Rik)	4.6881	4.7099	1	0.9841
2700038G22Rik	chr5	+	23850596	23855033	Mus_musculus_RIKEN_cDNA_2700038G22_gene_(2700038G22Rik),_transcript_variant_2,_non-coding_RNA.	0.2999	0.7177	0.42	0.05936
2700046A07Rik	chr18	-	62751673	62756347	Mus_musculus_RIKEN_cDNA_2700046A07_gene_(2700046A07Rik),_non-coding_RNA.	0	0.0256		0.6188
2700046G09Rik	chr19	+	32389215	32391184	Mus_musculus_RIKEN_cDNA_2700046G09_gene_(2700046G09Rik),_non-coding_RNA.	1.0431	1.0652	0.98	0.9538
2700049A03Rik	chr12	+	71136847	71243303	Mus_musculus_RIKEN_cDNA_2700049A03_gene_(2700049A03Rik),_transcript_variant_2	1.6158	1.327	1.22	0.1012
2700050L05Rik	chr7	+	133637674	133673017	Mus_musculus_RIKEN_cDNA_2700050L05_gene_(2700050L05Rik)	3.9891	3.7147	1.07	0.3541
2700054A10Rik	chr17	-	13487020	13568888	Mus_musculus_RIKEN_cDNA_2700054A10_gene_(2700054A10Rik),_transcript_variant_2,_non-coding_RNA.	0.4894	0.4514	1.08	0.727
2700060E02Rik	chr14	-	19811401	19823823	Mus_musculus_RIKEN_cDNA_2700060E02_gene_(2700060E02Rik)	11.2453	12.4444	0.9	0.2255
2700062C07Rik	chr18	+	24470870	24477767	Mus_musculus_RIKEN_cDNA_2700062C07_gene_(2700062C07Rik)	1.7077	1.7841	0.96	0.8436
2700069I18Rik	chr3	-	5177827	5220823	Mus_musculus_RIKEN_cDNA_2700069I18_gene_(2700069I18Rik),_non-coding_RNA.	0	0		0.8875
2700070H01Rik	chr14	+	63046990	63058149	Mus_musculus_RIKEN_cDNA_2700070H01_gene_(2700070H01Rik),_non-coding_RNA.	0.3802	0.3033	1.25	0.5844
2700081L22Rik	chr4	-	52430283	52438964	Mus_musculus_RIKEN_cDNA_2700081L22_gene_(2700081L22Rik),_non-coding_RNA.	0	0		0.8875
2700081O15Rik	chr19	+	7417624	7425904	Mus_musculus_RIKEN_cDNA_2700081O15_gene_(2700081O15Rik)	8.7031	8.7761	0.99	0.8755
2700086A05Rik	chr6	+	52175216	52213597	Mus_musculus_RIKEN_cDNA_2700086A05_gene_(2700086A05Rik),_non-coding_RNA.	0.2247	0		0.07756
2700089E24Rik	chr6	+	133105238	133107746	Mus_musculus_RIKEN_cDNA_2700089E24_gene_(2700089E24Rik)	20.448	22.3902	0.91	0.05892
2700089I24Rik	chr19	+	59493135	59559391	Mus_musculus_RIKEN_cDNA_2700089I24_gene_(2700089I24Rik),_non-coding_RNA.	0	0		0.8875
2700090O03Rik	chr8	-	33742111	33747770	Mus_musculus_RIKEN_cDNA_2700090O03_gene_(2700090O03Rik)	0.1166	0		0.3939
2700094K13Rik	chr2	-	84669220	84670708	Mus_musculus_RIKEN_cDNA_2700094K13_gene_(2700094K13Rik),_transcript_variant_1	3.3277	4.2638	0.78	0.2699
2700097O09Rik	chr12	-	55045660	55080110	Mus_musculus_RIKEN_cDNA_2700097O09_gene_(2700097O09Rik),_transcript_variant_2,_non-coding_RNA.	1.9186	2.185	0.88	0.2566
2700099C18Rik	chr17	+	94750099	94775129	Mus_musculus_RIKEN_cDNA_2700099C18_gene_(2700099C18Rik),_non-coding_RNA.	0.5358	0.5191	1.03	0.9101
2810001G20Rik	chr11	+	64079483	64083259	Mus_musculus_RIKEN_cDNA_2810001G20_gene_(2810001G20Rik),_non-coding_RNA.	1.8998	2.0613	0.92	0.7736
2810002D19Rik	chr2	+	94406706	94411680	Mus_musculus_RIKEN_cDNA_2810002D19_gene_(2810002D19Rik),_non-coding_RNA.	2.1252	1.1795	1.8	0.009805
2810002N01Rik	chr12	+	111713268	111755055	Mus_musculus_RIKEN_cDNA_2810002N01_gene_(2810002N01Rik),_transcript_variant_1	2.3198	2.4999	0.93	0.5173
2810004N23Rik	chr8	-	124839354	124863029	Mus_musculus_RIKEN_cDNA_2810004N23_gene_(2810004N23Rik)	6.8351	7.3964	0.92	0.1986
2810006K23Rik	chr5	+	124328088	124341844	Mus_musculus_RIKEN_cDNA_2810006K23_gene_(2810006K23Rik),_transcript_variant_2	3.6714	3.9561	0.93	0.4872
2810007J24Rik	chr7	-	14410685	14446587	Mus_musculus_RIKEN_cDNA_2810007J24_gene_(2810007J24Rik),_transcript_variant_1	0	0		0.8875
2810008D09Rik	chr11	+	117076782	117078955	Mus_musculus_RIKEN_cDNA_2810008D09_gene_(2810008D09Rik),_non-coding_RNA.	3.5376	5.0073	0.71	0.1232
2810008M24Rik	chr13	+	108044473	108049146	Mus_musculus_RIKEN_cDNA_2810008M24_gene_(2810008M24Rik)	9.2933	9.9638	0.93	0.4047
2810011L19Rik	chr12	+	105336593	105383932	Mus_musculus_RIKEN_cDNA_2810011L19_gene_(2810011L19Rik),_non-coding_RNA.	0	0		0.8875
2810013P06Rik	chr8	+	123042574	123044602	Mus_musculus_RIKEN_cDNA_2810013P06_gene_(2810013P06Rik),_non-coding_RNA.	4.2203	3.5016	1.21	0.1351
2810021B07Rik	chr13	+	17695412	17699105	Mus_musculus_RIKEN_cDNA_2810021B07_gene_(2810021B07Rik)	1.5375	1.5742	0.98	0.9017
2810021J22Rik	chr11	+	58867239	58884338	Mus_musculus_RIKEN_cDNA_2810021J22_gene_(2810021J22Rik)	1.0777	1.0943	0.98	0.9294
2810025M15Rik	chr1	+	157412351	157420236	Mus_musculus_RIKEN_cDNA_2810025M15_gene_(2810025M15Rik),_non-coding_RNA.	4.6449	5.307	0.88	0.3628
2810029C07Rik	chr12	-	111572316	111574402	Mus_musculus_RIKEN_cDNA_2810029C07_gene_(2810029C07Rik),_non-coding_RNA.	0.6658	0.3634	1.83	0.0897
2810032G03Rik	chr12	+	5376501	5416132	Mus_musculus_RIKEN_cDNA_2810032G03_gene_(2810032G03Rik),_non-coding_RNA.	0.1089	0.1737		0.6574
2810046L04Rik	chr3	+	53463816	53481755	Mus_musculus_RIKEN_cDNA_2810046L04_gene_(2810046L04Rik)	5.3438	5.5699	0.96	0.5437
2810047C21Rik1	chr7	-	8086046	8093037	Mus_musculus_RIKEN_cDNA_2810047C21_gene_1_(2810047C21Rik1),_non-coding_RNA.	0.0416	0.0665		0.8024
2810049E08Rik	chr13	+	83891207	83928710	Mus_musculus_RIKEN_cDNA_2810049E08_gene_(2810049E08Rik),_non-coding_RNA.	0	0		0.8875
2810055F11Rik	chr12	-	72073427	72085313	Mus_musculus_RIKEN_cDNA_2810055F11_gene_(2810055F11Rik)	2.7275	2.849	0.96	0.7546
2810055G20Rik	chr16	+	77236316	77691399	Mus_musculus_RIKEN_cDNA_2810055G20_gene_(2810055G20Rik),_non-coding_RNA.	1.4749	2.0392	0.72	0.0001849
2810403A07Rik	chr3	+	88685793	88712933	Mus_musculus_RIKEN_cDNA_2810403A07_gene_(2810403A07Rik)	8.5679	8.017	1.07	0.1957
2810403D21Rik	chrX	+	108834477	108886896	Mus_musculus_RIKEN_cDNA_2810403D21_gene_(2810403D21Rik),_non-coding_RNA.	0.1167	0.1862		0.5588
2810404M03Rik	chr8	+	41827266	42046202	Mus_musculus_RIKEN_cDNA_2810404M03_gene_(2810404M03Rik),_non-coding_RNA.	0	0		0.8875
2810405F15Rik	chr2	-	116074547	116076096	Mus_musculus_RIKEN_cDNA_2810405F15_gene_(2810405F15Rik),_non-coding_RNA.	0	0.0705		0.3442
2810405K02Rik	chr4	-	154896429	154899043	Mus_musculus_RIKEN_cDNA_2810405K02_gene_(2810405K02Rik)	26.69	33.9581	0.79	0.0008947
2810407C02Rik	chr3	+	58576657	58593546	Mus_musculus_RIKEN_cDNA_2810407C02_gene_(2810407C02Rik)	23.8331	22.4628	1.06	0.1254
2810408A11Rik	chr11	-	69897357	69900986	Mus_musculus_RIKEN_cDNA_2810408A11_gene_(2810408A11Rik)	0.1795	0.3437	0.52	0.2357
2810408I11Rik	chr1	-	64679868	64690659	Mus_musculus_RIKEN_cDNA_2810408I11_gene_(2810408I11Rik),_non-coding_RNA.	0.1921	0		0.1748
2810408M09Rik	chr2	-	165490111	165493314	Mus_musculus_RIKEN_cDNA_2810408M09_gene_(2810408M09Rik)	2.6391	2.6318	1	0.9767
2810410L24Rik	chr11	-	120186649	120189856	Mus_musculus_RIKEN_cDNA_2810410L24_gene_(2810410L24Rik),_non-coding_RNA.	1.4039	0.64	2.19	0.004253
2810417H13Rik	chr9	+	65890322	65903551	Mus_musculus_RIKEN_cDNA_2810417H13_gene_(2810417H13Rik)	0.8892	0.3204	2.78	0.0009849
2810422J05Rik	chr8	-	70513395	70523180	Mus_musculus_RIKEN_cDNA_2810422J05_gene_(2810422J05Rik)	19.426	21.1583	0.92	0.2295
2810422O20Rik	chr1	+	163994914	163997244	Mus_musculus_RIKEN_cDNA_2810422O20_gene_(2810422O20Rik)	0.6442	0.4038	1.6	0.2429
2810428I15Rik	chr8	-	70504295	70506739	Mus_musculus_RIKEN_cDNA_2810428I15_gene_(2810428I15Rik)	9.692	12.9704	0.75	0.02556
2810429I04Rik	chr13	+	3478259	3498597	Mus_musculus_RIKEN_cDNA_2810429I04_gene_(2810429I04Rik),_non-coding_RNA.	0.034	0.0136		0.4664
2810432D09Rik	chr4	-	41712032	41713517	Mus_musculus_RIKEN_cDNA_2810432D09_gene_(2810432D09Rik)	3.5092	4.0367	0.87	0.4904
2810433D01Rik	chr11	-	102619506	102624416	Mus_musculus_RIKEN_cDNA_2810433D01_gene_(2810433D01Rik),_non-coding_RNA.	0.2566	0.5733	0.45	0.1236
2810442I21Rik	chr11	-	16935154	16951118	Mus_musculus_RIKEN_cDNA_2810442I21_gene_(2810442I21Rik),_non-coding_RNA.	0.0169	0.0135		0.832
2810442N19Rik	chr1	+	162004968	162016485	Mus_musculus_RIKEN_cDNA_2810442N19_gene_(2810442N19Rik),_non-coding_RNA.	0	0.1189		0.3442
2810453I06Rik	chr5	+	143548705	143564525	Mus_musculus_RIKEN_cDNA_2810453I06_gene_(2810453I06Rik)	28.4922	40.0725	0.71	8.307e-18
2810454H06Rik	chr6	+	134897960	134900785	Mus_musculus_RIKEN_cDNA_2810454H06_gene_(2810454H06Rik),_non-coding_RNA.	0.4847	0.4641	1.04	0.8694
2810459M11Rik	chr1	+	86045862	86055456	Mus_musculus_RIKEN_cDNA_2810459M11_gene_(2810459M11Rik),_transcript_variant_2	0	0		0.8875
2810468N07Rik	chr17	+	25570810	25575043	Mus_musculus_RIKEN_cDNA_2810468N07_gene_(2810468N07Rik),_non-coding_RNA.	0.9136	1.3363	0.68	0.1999
2810471M01Rik	chr11	+	28681563	28693276	Mus_musculus_RIKEN_cDNA_2810471M01_gene_(2810471M01Rik),_non-coding_RNA.	0	0		0.8875
2810474O19Rik	chr6	+	149309413	149335663	Mus_musculus_RIKEN_cDNA_2810474O19_gene_(2810474O19Rik)	8.175	4.1432	1.97	8.875e-32
2900002K06Rik	chrX	+	8145426	8147963	Mus_musculus_RIKEN_cDNA_2900002K06_gene_(2900002K06Rik),_non-coding_RNA.	1.6302	0.9104	1.79	0.09182
2900005J15Rik	chr5	+	25100974	25103007	Mus_musculus_RIKEN_cDNA_2900005J15_gene_(2900005J15Rik),_non-coding_RNA.	1.4145	1.1554	1.22	0.3464
2900006K08Rik	chr12	+	84409067	84433780	Mus_musculus_RIKEN_cDNA_2900006K08_gene_(2900006K08Rik)	8.1913	6.6099	1.24	0.01377
2900008C10Rik	chrX	-	12134453	12160355	Mus_musculus_RIKEN_cDNA_2900008C10_gene_(2900008C10Rik),_non-coding_RNA.	0.6502	1.0773	0.6	0.1371
2900009J06Rik	chr1	-	127753616	127774054	Mus_musculus_RIKEN_cDNA_2900009J06_gene_(2900009J06Rik),_non-coding_RNA.	0.4427	0.3532		0.7571
2900010M23Rik	chr17	-	27122664	27133891	Mus_musculus_RIKEN_cDNA_2900010M23_gene_(2900010M23Rik)	16.5022	15.0133	1.1	0.4569
2900011O08Rik	chr16	+	13986636	14101494	Mus_musculus_RIKEN_cDNA_2900011O08_gene_(2900011O08Rik)	0	0		0.8875
2900026A02Rik	chr5	-	113086322	113163313	Mus_musculus_RIKEN_cDNA_2900026A02_gene_(2900026A02Rik)	18.0146	17.516	1.03	0.4137
2900041M22Rik	chr11	+	117611246	117613417	Mus_musculus_RIKEN_cDNA_2900041M22_gene_(2900041M22Rik),_non-coding_RNA.	0.1019	0		0.1748
2900052N01Rik	chr9	+	46913602	46927366	Mus_musculus_RIKEN_cDNA_2900052N01_gene_(2900052N01Rik),_non-coding_RNA.	0	0.0699		0.1065
2900053A13Rik	chr8	+	3621550	3624235	Mus_musculus_RIKEN_cDNA_2900053A13_gene_(2900053A13Rik)	2.0661	2.0605	1	0.977
2900055J20Rik	chr18	+	40256961	40257687	Mus_musculus_RIKEN_cDNA_2900055J20_gene_(2900055J20Rik),_non-coding_RNA.	0	0.3762		0.05923
2900056M20Rik	chrX	-	152294827	152327493	Mus_musculus_RIKEN_cDNA_2900056M20_gene_(2900056M20Rik),_transcript_variant_1,_non-coding_RNA.	1.0945	0.8732	1.25	0.1858
2900057B20Rik	chr18	-	76091556	76098471	Mus_musculus_RIKEN_cDNA_2900057B20_gene_(2900057B20Rik),_non-coding_RNA.	0.1348	0.0538		0.4664
2900060B14Rik	chr1	-	118458668	118459265	Mus_musculus_RIKEN_cDNA_2900060B14_gene_(2900060B14Rik),_non-coding_RNA.	0	0		0.8875
2900076A07Rik	chr7	+	81523549	81531498	Mus_musculus_RIKEN_cDNA_2900076A07_gene_(2900076A07Rik),_non-coding_RNA.	28.0757	30.5033	0.92	0.2396
2900079G21Rik	chr9	+	112234276	112348925	Mus_musculus_RIKEN_cDNA_2900079G21_gene_(2900079G21Rik),_transcript_variant_3,_non-coding_RNA.	0	0		0.8875
2900092C05Rik	chr7	+	12512550	12556321	Mus_musculus_RIKEN_cDNA_2900092C05_gene_(2900092C05Rik)	0	0		0.8875
2900092D14Rik	chr1	+	42700335	42703176	Mus_musculus_RIKEN_cDNA_2900092D14_gene_(2900092D14Rik),_non-coding_RNA.	0.0723	0		0.07756
2900092E17Rik	chr7	-	127015050	127017352	Mus_musculus_RIKEN_cDNA_2900092E17_gene_(2900092E17Rik)	13.0441	11.6833	1.12	0.1877
2900093L17Rik	chr4	-	45234722	45243990	Mus_musculus_RIKEN_cDNA_2900093L17_gene_(2900093L17Rik),_non-coding_RNA.	0	0		0.8875
2900097C17Rik	chr2	-	156388062	156392979	Mus_musculus_RIKEN_cDNA_2900097C17_gene_(2900097C17Rik),_non-coding_RNA.	27.9058	30.8287	0.91	0.0006644
3000002C10Rik	chr9	-	109830153	109831429	Mus_musculus_RIKEN_cDNA_3000002C10_gene_(3000002C10Rik),_non-coding_RNA.	1.9854	1.7552	1.13	0.5784
3010001F23Rik	chrX	+	152368571	152416702	Mus_musculus_RIKEN_cDNA_3010001F23_gene_(3010001F23Rik),_transcript_variant_2,_non-coding_RNA.	0.0595	0.0475		0.832
3010026O09Rik	chr11	+	50174850	50200115	Mus_musculus_RIKEN_cDNA_3010026O09_gene_(3010026O09Rik)	4.0241	3.9292	1.02	0.8755
3100003L05Rik	chr7	-	124625669	124708935	Mus_musculus_RIKEN_cDNA_3100003L05_gene_(3100003L05Rik),_non-coding_RNA.	0	0		0.8875
3110001D03Rik	chr4	-	75277353	75278286	Mus_musculus_RIKEN_cDNA_3110001D03_gene_(3110001D03Rik)	8.6298	9.6842	0.89	0.4061
3110001I22Rik	chr16	+	13671857	13678385	Mus_musculus_RIKEN_cDNA_3110001I22_gene_(3110001I22Rik)	1.5447	0.7394	2.09	0.003699
3110002H16Rik	chr18	+	12168729	12189969	Mus_musculus_RIKEN_cDNA_3110002H16_gene_(3110002H16Rik)	11.5961	10.8853	1.07	0.3393
3110003A17Rik	chr10	-	18011259	18023252	Mus_musculus_RIKEN_cDNA_3110003A17_gene_(3110003A17Rik)	2.714	2.5983	1.04	0.8369
3110007F17Rik	chrX	+	123103558	123143293	Mus_musculus_RIKEN_cDNA_3110007F17_gene_(3110007F17Rik)	0.2977	0.0594		0.1301
3110009E18Rik	chr1	+	120121186	120188189	Mus_musculus_RIKEN_cDNA_3110009E18_gene_(3110009E18Rik),_transcript_variant_2	0.1257	0.0502		0.4664
3110009F21Rik	chr12	-	110151653	110158073	Mus_musculus_RIKEN_cDNA_3110009F21_gene_(3110009F21Rik),_non-coding_RNA.	0	0		0.8875
3110015C05Rik	chr13	-	111211468	111229431	Mus_musculus_RIKEN_cDNA_3110015C05_gene_(3110015C05Rik),_non-coding_RNA.	0	0		0.8875
3110021A11Rik	chr6	+	119848192	119849016	Mus_musculus_RIKEN_cDNA_3110021A11_gene_(3110021A11Rik),_non-coding_RNA.	0.3324	0.5966		0.3585
3110021N24Rik	chr4	+	108719648	108781904	Mus_musculus_RIKEN_cDNA_3110021N24_gene_(3110021N24Rik)	2.4561	2.472	0.99	0.9791
3110035E14Rik	chr1	+	9601266	9627142	Mus_musculus_RIKEN_cDNA_3110035E14_gene_(3110035E14Rik)	0.2363	0.1028	2.3	0.09615
3110039I08Rik	chr9	+	41376560	41432079	Mus_musculus_RIKEN_cDNA_3110039I08_gene_(3110039I08Rik),_non-coding_RNA.	0.4703	0.2251		0.3127
3110039M20Rik	chr12	+	49385173	49407346	Mus_musculus_RIKEN_cDNA_3110039M20_gene_(3110039M20Rik),_non-coding_RNA.	0	0		0.8875
3110040N11Rik	chr7	-	81782186	81789453	Mus_musculus_RIKEN_cDNA_3110040N11_gene_(3110040N11Rik)	4.2344	3.2507	1.3	0.1757
3110043O21Rik	chr4	-	35191281	35226123	Mus_musculus_RIKEN_cDNA_3110043O21_gene_(3110043O21Rik)	9.4831	10.6324	0.89	0.05387
3110045C21Rik	chr1	+	169969408	169972396	Mus_musculus_RIKEN_cDNA_3110045C21_gene_(3110045C21Rik),_non-coding_RNA.	0.181	0.7219	0.25	0.01783
3110047P20Rik	chr5	+	63649102	63810543	Mus_musculus_RIKEN_cDNA_3110047P20_gene_(3110047P20Rik)	0	0.0157		0.1915
3110052M02Rik	chr17	+	21650610	21664966	Mus_musculus_RIKEN_cDNA_3110052M02_gene_(3110052M02Rik)	1.0512	1.0769	0.98	0.8738
3110056K07Rik	chr12	-	70991614	71015823	Mus_musculus_RIKEN_cDNA_3110056K07_gene_(3110056K07Rik),_transcript_variant_1,_non-coding_RNA.	2.3283	2.4423	0.95	0.8023
3110056O03Rik	chr10	+	80855274	80868708	Mus_musculus_RIKEN_cDNA_3110056O03_gene_(3110056O03Rik)	9.9821	8.7849	1.14	0.02219
3110057O12Rik	chr3	+	40894276	40936307	Mus_musculus_RIKEN_cDNA_3110057O12_gene_(3110057O12Rik)	12.9722	13.9752	0.93	0.1793
3110062M04Rik	chr6	-	34871770	34878065	Mus_musculus_RIKEN_cDNA_3110062M04_gene_(3110062M04Rik),_transcript_variant_1	7.6242	7.3992	1.03	0.6304
3110070M22Rik	chr13	-	119487256	119488384	Mus_musculus_RIKEN_cDNA_3110070M22_gene_(3110070M22Rik),_non-coding_RNA.	0.4856	0.8233	0.59	0.2285
3110079O15Rik	chr1	+	87470263	87475459	Mus_musculus_RIKEN_cDNA_3110079O15_gene_(3110079O15Rik)	0	0		0.8875
3110082D06Rik	chr17	+	42315946	42507741	Mus_musculus_RIKEN_cDNA_3110082D06_gene_(3110082D06Rik)	0	0		0.8875
3110082I17Rik	chr5	-	139359738	139460534	Mus_musculus_RIKEN_cDNA_3110082I17_gene_(3110082I17Rik)	2.3865	2.3867	1	0.9908
3110082J24Rik	chr5	-	30103583	30106086	Mus_musculus_RIKEN_cDNA_3110082J24_gene_(3110082J24Rik)	0	0.1424		0.3442
3110099E03Rik	chr2	-	115493512	115512201	Mus_musculus_RIKEN_cDNA_3110099E03_gene_(3110099E03Rik),_non-coding_RNA.	0	0		0.8875
3200001D21Rik	chr12	-	88365313	88377323	Mus_musculus_RIKEN_cDNA_3200001D21_gene_(3200001D21Rik),_non-coding_RNA.	0.5098	0.1436	3.55	0.004655
3200002M19Rik	chr7	+	101881324	101901845	Mus_musculus_RIKEN_cDNA_3200002M19_gene_(3200002M19Rik)	3.3408	2.8337	1.18	0.247
3230401D17Rik	chr2	-	163405821	163424697	Mus_musculus_RIKEN_cDNA_3230401D17_gene_(3230401D17Rik)	1.2227	1.4632	0.84	0.4423
3300002A11Rik	chr12	+	99346397	99361825	SubName:_Full=Uncharacterized_protein;	0	0		0.8875
3300002I08Rik	chr2	-	150310936	150362765	Mus_musculus_RIKEN_cDNA_3300002I08_gene_(3300002I08Rik)	0.7245	0.9196	0.79	0.393
3300005D01Rik	chr17	+	5798656	5803242	Mus_musculus_RIKEN_cDNA_3300005D01_gene_(3300005D01Rik),_transcript_variant_1,_non-coding_RNA.	0.0535	0.0853		0.8024
3425401B19Rik	chr14	-	32659118	32685272	Mus_musculus_RIKEN_cDNA_3425401B19_gene_(3425401B19Rik)	57.2739	60.8982	0.94	0.001567
3632451O06Rik	chr14	-	49681667	49783367	Mus_musculus_RIKEN_cDNA_3632451O06_gene_(3632451O06Rik)	3.292	2.6616	1.24	0.06522
3632454L22Rik	chrX	-	135022421	135060336	Mus_musculus_RIKEN_cDNA_3632454L22_gene_(3632454L22Rik),_transcript_variant_2,_non-coding_RNA.	0.0131	0		0.3939
3830403N18Rik	chrX	+	56136571	56153496	Mus_musculus_RIKEN_cDNA_3830403N18_gene_(3830403N18Rik)	0.3356	0.0536		0.06625
3830406C13Rik	chr14	+	12284208	12303231	Mus_musculus_RIKEN_cDNA_3830406C13_gene_(3830406C13Rik),_transcript_variant_1	5.1493	5.3705	0.96	0.6662
3830408C21Rik	chr13	+	107022569	107055497	Mus_musculus_RIKEN_cDNA_3830408C21_gene_(3830408C21Rik),_non-coding_RNA.	0.3176	0.4677	0.68	0.2714
3830417A13Rik	chrX	+	64173547	64178778	Mus_musculus_RIKEN_cDNA_3830417A13_gene_(3830417A13Rik)	0	0		0.8875
3830431G21Rik	chr12	+	80692600	80724216	Mus_musculus_RIKEN_cDNA_3830431G21_gene_(3830431G21Rik)	0.421	0.219	1.92	0.04651
3930402G23Rik	chr8	-	10924426	10928457	Mus_musculus_RIKEN_cDNA_3930402G23_gene_(3930402G23Rik),_non-coding_RNA.	0	0.0192		0.6188
4430402I18Rik	chr19	-	28901267	28967730	Mus_musculus_RIKEN_cDNA_4430402I18_gene_(4430402I18Rik)	1.6493	1.2161	1.36	0.08525
4631405J19Rik	chr2	+	93027955	93033445	Mus_musculus_0_day_neonate_skin_cDNA,_RIKEN_full-length_enriched_library,_clone:4631405J19_product:hypothetical_protein,_full_insert_sequence.	1.5826	1.6896	0.94	0.6925
4632415K11Rik	chr8	-	119760586	119778416	Mus_musculus_RIKEN_cDNA_4632415K11_gene_(4632415K11Rik)	6.0089	5.4032	1.11	0.1801
4632415L05Rik	chr3	+	19894870	19898984	Mus_musculus_RIKEN_cDNA_4632415L05_gene_(4632415L05Rik),_non-coding_RNA.	3.5117	3.2664	1.08	0.4371
4632419I22Rik	chr11	+	86201369	86304443	Mus_musculus_0_day_neonate_skin_cDNA,_RIKEN_full-length_enriched_library,_clone:4632419I22_product:unclassifiable,_full_insert_sequence.	4.9682	4.1368	1.2	0.006348
4632427E13Rik	chr7	-	92740705	92741459	Mus_musculus_RIKEN_cDNA_4632427E13_gene_(4632427E13Rik),_non-coding_RNA.	0.7164	0.1633		0.0499
4632428C04Rik	chr16	+	30008666	30021430	Mus_musculus_RIKEN_cDNA_4632428C04_gene_(4632428C04Rik),_non-coding_RNA.	1.3254	1.8223	0.73	0.08254
4632428N05Rik	chr10	+	60346850	60430294	Mus_musculus_RIKEN_cDNA_4632428N05_gene_(4632428N05Rik),_transcript_variant_1	8.3788	6.4213	1.3	1.812e-08
4632434I11Rik	chr7	-	92857526	92874232	Mus_musculus_RIKEN_cDNA_4632434I11_gene_(4632434I11Rik)	0.1588	0.1425		0.8023
4732415M23Rik	chr8	+	123212857	123222045	Mus_musculus_RIKEN_cDNA_4732415M23_gene_(4732415M23Rik)	1.9827	2.9527	0.67	0.2204
4732416N19Rik	chr6	+	148212287	148235663	Mus_musculus_RIKEN_cDNA_4732416N19_gene_(4732416N19Rik),_non-coding_RNA.	39.8887	26.0734	1.53	2.897e-07
4732418C07Rik	chr4	+	115738072	115777327	Mus_musculus_RIKEN_cDNA_4732418C07_gene_(4732418C07Rik)	9.6743	8.839	1.09	0.03394
4732456N10Rik	chr15	-	101552355	101562950	Mus_musculus_RIKEN_cDNA_4732456N10_gene_(4732456N10Rik)	0	0		0.8875
4732471D19Rik	chr13	+	54503804	54551290	Mus_musculus_RIKEN_cDNA_4732471D19_gene_(4732471D19Rik)	1.9937	1.9769	1.01	0.9338
4732471J01Rik	chr7	+	25376818	25566417	Mus_musculus_RIKEN_cDNA_4732471J01_gene_(4732471J01Rik),_transcript_variant_3,_non-coding_RNA.	4.7777	5.7427	0.83	0.01296
4732490B19Rik	chr11	-	113203314	113209669	Mus_musculus_RIKEN_cDNA_4732490B19_gene_(4732490B19Rik),_non-coding_RNA.	0	0		0.8875
4732491K20Rik	chr17	+	12318852	12327250	Mus_musculus_RIKEN_cDNA_4732491K20_gene_(4732491K20Rik),_non-coding_RNA.	0.9923	0.8949	1.11	0.6018
4831426I19Rik	chr12	-	104929948	105009809	Mus_musculus_RIKEN_cDNA_4831426I19_gene_(4831426I19Rik),_transcript_variant_2	2.9457	2.044	1.44	0.0001167
4831440E17Rik	chr5	+	25499796	25504473	Mus_musculus_RIKEN_cDNA_4831440E17_gene_(4831440E17Rik),_non-coding_RNA.	1.0248	1.0628	0.96	0.8283
4832428D23Rik	chr1	-	44204069	44218931	Mus_musculus_RIKEN_cDNA_4832428D23_gene_(4832428D23Rik)	0	0.0172		0.6188
4833403I15Rik	chr18	+	46850038	46905446	Mus_musculus_RIKEN_cDNA_4833403I15_gene_(4833403I15Rik)	0.2756	0.0628	4.39	0.004653
4833412C05Rik	chr7	-	67784537	67803496	Mus_musculus_RIKEN_cDNA_4833412C05_gene_(4833412C05Rik),_non-coding_RNA.	1.0748	0.8575	1.25	0.5014
4833417C18Rik	chr11	+	95858816	95861046	Mus_musculus_RIKEN_cDNA_4833417C18_gene_(4833417C18Rik),_non-coding_RNA.	0.4153	0.3313		0.6369
4833418N02Rik	chr17	-	87274885	87282814	Mus_musculus_RIKEN_cDNA_4833418N02_gene_(4833418N02Rik),_non-coding_RNA.	0.4923	0.357	1.38	0.4546
4833419F23Rik	chr18	+	4353546	4368945	Mus_musculus_RIKEN_cDNA_4833419F23_gene_(4833419F23Rik),_non-coding_RNA.	1.3989	0.682	2.05	0.05719
4833420G17Rik	chr13	+	119462758	119486117	Mus_musculus_RIKEN_cDNA_4833420G17_gene_(4833420G17Rik),_transcript_variant_1	5.4865	6.3126	0.87	0.06459
4833422C13Rik	chr13	-	91701664	91741872	Mus_musculus_RIKEN_cDNA_4833422C13_gene_(4833422C13Rik),_transcript_variant_3,_non-coding_RNA.	1.0361	0.9141	1.13	0.3986
4833423E24Rik	chr2	-	85484091	85518935	Mus_musculus_RIKEN_cDNA_4833423E24_gene_(4833423E24Rik)	0	0		0.8875
4833424O15Rik	chr3	+	117575460	117689506	Mus_musculus_RIKEN_cDNA_4833424O15_gene_(4833424O15Rik)	0.0169	0.0135		0.832
4833427F10Rik	chr17	+	35772449	35780687	Mus_musculus_RIKEN_cDNA_4833427F10_gene_(4833427F10Rik),_non-coding_RNA.	0.4642	0.1111	4.18	0.02018
4833427G06Rik	chr9	-	51081312	51102078	Mus_musculus_RIKEN_cDNA_4833427G06_gene_(4833427G06Rik)	0	0		0.8875
4833428L15Rik	chr9	-	45416625	45431232	Mus_musculus_RIKEN_cDNA_4833428L15_gene_(4833428L15Rik),_non-coding_RNA.	0	0		0.8875
4833439L19Rik	chr13	-	54551191	54565382	Mus_musculus_RIKEN_cDNA_4833439L19_gene_(4833439L19Rik),_transcript_variant_1	44.8602	46.4112	0.97	0.2835
4833442J19Rik	chr6	+	149141512	149151170	Mus_musculus_RIKEN_cDNA_4833442J19_gene_(4833442J19Rik),_transcript_variant_2	5.0058	3.1444	1.59	4.295e-05
4921501E09Rik	chr17	-	33064142	33068058	Mus_musculus_RIKEN_cDNA_4921501E09_gene_(4921501E09Rik)	0	0		0.8875
4921504E06Rik	chr2	-	19462836	19553910	Mus_musculus_RIKEN_cDNA_4921504E06_gene_(4921504E06Rik)	0	0		0.8875
4921506M07Rik	chr12	+	57564114	57622109	Mus_musculus_RIKEN_cDNA_4921506M07_gene_(4921506M07Rik)	0	0		0.8875
4921507L20Rik	chr2	+	93980033	93983575	Mus_musculus_RIKEN_cDNA_4921507L20_gene_(4921507L20Rik),_non-coding_RNA.	0.8393	0.8106	1.04	0.8936
4921507P07Rik	chr6	-	50573303	50596590	Mus_musculus_RIKEN_cDNA_4921507P07_gene_(4921507P07Rik)	0.4987	0.4213	1.18	0.6064
4921508A21Rik	chr11	-	55191718	55197682	Mus_musculus_RIKEN_cDNA_4921508A21_gene_(4921508A21Rik),_non-coding_RNA.	0	0		0.8875
4921508D12Rik	chr2	+	132424740	132452499	Mus_musculus_RIKEN_cDNA_4921508D12_gene_(4921508D12Rik),_non-coding_RNA.	0	0		0.8875
4921509C19Rik	chr2	-	151470541	151476151	Mus_musculus_RIKEN_cDNA_4921509C19_gene_(4921509C19Rik)	0	0		0.8875
4921509O07Rik	chr13	-	113446287	113502844	Mus_musculus_RIKEN_cDNA_4921509O07_gene_(4921509O07Rik),_non-coding_RNA.	0	0		0.8875
4921510H08Rik	chr10	+	97693058	97694926	Mus_musculus_RIKEN_cDNA_4921510H08_gene_(4921510H08Rik)	0	0		0.8875
4921511C04Rik	chr1	+	37157332	37187605	Mus_musculus_adult_male_testis_cDNA,_RIKEN_full-length_enriched_library,_clone:4921511C04_product:hypothetical_protein,_full_insert_sequence.	0	0		0.8875
4921511C10Rik	chr3	+	79212918	79253913	Mus_musculus_RIKEN_cDNA_4921511C10_gene_(4921511C10Rik),_non-coding_RNA.	0.6084	0.3734	1.63	0.2423
4921511C20Rik	chrX	+	127394292	127395898	Mus_musculus_RIKEN_cDNA_4921511C20_gene_(4921511C20Rik),_non-coding_RNA.	0	0		0.8875
4921511H03Rik	chr5	+	7304163	7311491	Mus_musculus_RIKEN_cDNA_4921511H03_gene_(4921511H03Rik)	0	0		0.8875
4921511I17Rik	chr12	-	12351521	12392475	Mus_musculus_RIKEN_cDNA_4921511I17_gene_(4921511I17Rik),_non-coding_RNA.	0.2042	0.4073	0.5	0.2608
4921513D11Rik	chr17	+	79626676	79628681	SubName:_Full=MCG141086;_SubName:_Full=Uncharacterized_protein;	0	0.0406		0.6188
4921513I03Rik	chr10	+	120765731	120778886	Mus_musculus_RIKEN_cDNA_4921513I03_gene_(4921513I03Rik),_transcript_variant_1,_non-coding_RNA.	0.5487	0.1876	2.92	0.02267
4921515E04Rik	chr15	-	18078136	18369627	Mus_musculus_RIKEN_cDNA_4921515E04_gene_(4921515E04Rik),_non-coding_RNA.	0	0		0.8875
4921517D21Rik	chr9	+	107928468	107932461	Mus_musculus_RIKEN_cDNA_4921517D21_gene_(4921517D21Rik)	0	0		0.8875
4921517D22Rik	chr13	-	59687401	59694101	Mus_musculus_RIKEN_cDNA_4921517D22_gene_(4921517D22Rik)	0	0		0.8875
4921517L17Rik	chr2	+	156312472	156375638	Mus_musculus_RIKEN_cDNA_4921517L17_gene_(4921517L17Rik)	0.6251	0.4987	1.25	0.3922
4921523A10Rik	chr17	-	53507459	53539451	Mus_musculus_RIKEN_cDNA_4921523A10_gene_(4921523A10Rik)	0.083	0.3309	0.25	0.01783
4921524J17Rik	chr8	-	85408758	85432841	Mus_musculus_RIKEN_cDNA_4921524J17_gene_(4921524J17Rik),_transcript_variant_2,_non-coding_RNA.	3.7776	4.7604	0.79	0.0899
4921524L21Rik	chr18	+	6603632	6638966	Mus_musculus_RIKEN_cDNA_4921524L21_gene_(4921524L21Rik)	0	0		0.8875
4921525B02Rik	chr14	-	103692982	103699432	Mus_musculus_RIKEN_cDNA_4921525B02_gene_(4921525B02Rik),_non-coding_RNA.	0	0		0.8875
4921525O09Rik	chr13	+	52096740	52124160	Mus_musculus_RIKEN_cDNA_4921525O09_gene_(4921525O09Rik),_non-coding_RNA.	0.0209	0		0.3939
4921528I01Rik	chr18	-	21810896	22171396	Mus_musculus_RIKEN_cDNA_4921528I01_gene_(4921528I01Rik)	0	0		0.8875
4921528O07Rik	chr1	-	163024301	163085670	Mus_musculus_RIKEN_cDNA_4921528O07_gene_(4921528O07Rik)	0.0232	0		0.3939
4921530D09Rik	chr2	-	25608628	25617678	Mus_musculus_RIKEN_cDNA_4921530D09_gene_(4921530D09Rik)	0.0675	0.018		0.2501
4921530L18Rik	chr2	-	14070332	14073934	Mus_musculus_RIKEN_cDNA_4921530L18_gene_(4921530L18Rik),_non-coding_RNA.	0	0.4097		0.03295
4921530L21Rik	chr14	+	95881265	95882775	Mus_musculus_RIKEN_cDNA_4921530L21_gene_(4921530L21Rik)	0	0		0.8875
4921531C22Rik	chr2	+	179976852	179979013	Mus_musculus_RIKEN_cDNA_4921531C22_gene_(4921531C22Rik),_non-coding_RNA.	1.6893	1.5484	1.09	0.6539
4921531P14Rik	chr18	-	83292791	83325884	Mus_musculus_RIKEN_cDNA_4921531P14_gene_(4921531P14Rik),_non-coding_RNA.	0	0		0.8875
4921533I20Rik	chr18	-	17234482	17235482	Mus_musculus_Riken_cDNA_4921533I20_gene_(4921533I20Rik),_non-coding_RNA.	0	0		0.8875
4921536K21Rik	chr11	-	3886087	3895126	Mus_musculus_RIKEN_cDNA_4921536K21_gene_(4921536K21Rik)	0.1983	0.3362	0.59	0.2285
4921539E11Rik	chr4	-	103230444	103290863	Mus_musculus_RIKEN_cDNA_4921539E11_gene_(4921539E11Rik),_transcript_variant_1	0	0		0.8875
4922501C03Rik	chr9	-	87191962	87255532	Mus_musculus_RIKEN_cDNA_4922501C03_gene_(4922501C03Rik)	1.2931	1.1348	1.14	0.3413
4922501L14Rik	chr3	+	154711132	154749012	Mus_musculus_RIKEN_cDNA_4922501L14_gene_(4922501L14Rik)	0.0341	0.1088		0.3428
4922502D21Rik	chr6	-	129322164	129331781	Mus_musculus_RIKEN_cDNA_4922502D21_gene_(4922502D21Rik)	0	0		0.8875
4922502H24Rik	chr13	-	101391870	101397580	Mus_musculus_RIKEN_cDNA_4922502H24_gene_(4922502H24Rik),_non-coding_RNA.	0	0		0.8875
4922502N22Rik	chr6	-	139315596	139322576	Mus_musculus_RIKEN_cDNA_4922502N22_gene_(4922502N22Rik),_non-coding_RNA.	0	0		0.8875
4922505E12Rik	chr1	-	182747125	182749180	Mus_musculus_RIKEN_cDNA_4922505E12_gene_(4922505E12Rik)	0	0		0.8875
4922505G16Rik	chr2	-	157208549	157279549	Mus_musculus_RIKEN_cDNA_4922505G16_gene_(4922505G16Rik)	0.1552	0.0743	2.09	0.1497
4930401C15Rik	chr10	-	25779313	25837437	Mus_musculus_RIKEN_cDNA_4930401C15_gene_(4930401C15Rik),_non-coding_RNA.	0	0		0.8875
4930401O10Rik	chr11	-	71928470	71940122	Mus_musculus_RIKEN_cDNA_4930401O10_gene_(4930401O10Rik),_non-coding_RNA.	0	0		0.8875
4930401O12Rik	chr13	-	31213409	31241086	Mus_musculus_RIKEN_cDNA_4930401O12_gene_(4930401O12Rik),_non-coding_RNA.	0	0		0.8875
4930402F06Rik	chr2	-	35375561	35397175	Mus_musculus_RIKEN_cDNA_4930402F06_gene_(4930402F06Rik)	0	0		0.8875
4930402F11Rik	chr7	+	69496093	69499689	Mus_musculus_RIKEN_cDNA_4930402F11_gene_(4930402F11Rik),_non-coding_RNA.	0	0		0.8875
4930402H24Rik	chr2	-	130707852	130840110	Mus_musculus_RIKEN_cDNA_4930402H24_gene_(4930402H24Rik)	15.723	14.7759	1.06	0.0553
4930403N07Rik	chr12	-	72101291	72185029	Mus_musculus_RIKEN_cDNA_4930403N07_gene_(4930403N07Rik)	0.3905	0.5816	0.67	0.2204
4930404A05Rik	chr16	-	52799507	52815744	Mus_musculus_RIKEN_cDNA_4930404A05_gene_(4930404A05Rik),_non-coding_RNA.	0	0		0.8875
4930404A10Rik	chr11	+	54370651	54426755	Mus_musculus_RIKEN_cDNA_4930404A10_gene_(4930404A10Rik)	0	0		0.8875
4930404H11Rik	chr12	+	71540606	71556133	Mus_musculus_RIKEN_cDNA_4930404H11_gene_(4930404H11Rik),_non-coding_RNA.	0.0893	0.4273		0.1353
4930404H21Rik	chr7	-	133587023	133602115	Mus_musculus_RIKEN_cDNA_4930404H21_gene_(4930404H21Rik)	0	0		0.8875
4930404I05Rik	chr16	+	91011248	91016503	Mus_musculus_RIKEN_cDNA_4930404I05_gene_(4930404I05Rik),_non-coding_RNA.	0.5601	0.9495	0.59	0.2285
4930404N11Rik	chr10	-	81364023	81365820	Mus_musculus_RIKEN_cDNA_4930404N11_gene_(4930404N11Rik)	5.5203	5.8248	0.95	0.7599
4930405A10Rik	chr14	-	22507173	22542798	Mus_musculus_RIKEN_cDNA_4930405A10_gene_(4930405A10Rik),_non-coding_RNA.	0	0.056		0.6188
4930405A21Rik	chr2	-	156714538	156720909	Mus_musculus_RIKEN_cDNA_4930405A21_gene_(4930405A21Rik),_non-coding_RNA.	0.2064	0.2745		0.7518
4930405D11Rik	chr11	+	90804690	90895152	Mus_musculus_RIKEN_cDNA_4930405D11_gene_(4930405D11Rik),_non-coding_RNA.	0	0		0.8875
4930405J17Rik	chr10	-	20199246	20201854	Mus_musculus_RIKEN_cDNA_4930405J17_gene_(4930405J17Rik),_non-coding_RNA.	0	0		0.8875
4930405P13Rik	chr11	+	88905927	88936061	Mus_musculus_RIKEN_cDNA_4930405P13_gene_(4930405P13Rik),_non-coding_RNA.	6.1631	6.6008	0.93	0.6661
4930406D18Rik	chr3	+	100426404	100437754	Mus_musculus_RIKEN_cDNA_4930406D18_gene_(4930406D18Rik),_non-coding_RNA.	0	0		0.8875
4930407I10Rik	chr15	+	82059150	82066538	Mus_musculus_RIKEN_cDNA_4930407I10_gene_(4930407I10Rik)	0	0		0.8875
4930408F14Rik	chrX	-	73175301	73176989	Mus_musculus_RIKEN_cDNA_4930408F14_gene_(4930408F14Rik)	0	0		0.8875
4930412B13Rik	chr2	+	117821927	117909136	Mus_musculus_RIKEN_cDNA_4930412B13_gene_(4930412B13Rik),_non-coding_RNA.	0	0		0.8875
4930412C18Rik	chr4	+	9770584	9823411	Mus_musculus_RIKEN_cDNA_4930412C18_gene_(4930412C18Rik),_non-coding_RNA.	0.1352	0.2023	0.67	0.3784
4930412F15Rik	chr4	-	43659621	43668859	Mus_musculus_RIKEN_cDNA_4930412F15_gene_(4930412F15Rik)	0.083	0.1588	0.52	0.2357
4930412O13Rik	chr2	+	9881245	9886767	Mus_musculus_RIKEN_cDNA_4930412O13_gene_(4930412O13Rik),_non-coding_RNA.	0.0339	0		0.1748
4930413E15Rik	chr5	+	118952338	118961261	Mus_musculus_RIKEN_cDNA_4930413E15_gene_(4930413E15Rik),_non-coding_RNA.	0	0		0.8875
4930413F20Rik	chr15	+	34675072	34679204	Mus_musculus_RIKEN_cDNA_4930413F20_gene_(4930413F20Rik),_non-coding_RNA.	0.1249	0		0.1748
4930413G21Rik	chr7	-	122969057	122970459	Mus_musculus_RIKEN_cDNA_4930413G21_gene_(4930413G21Rik),_non-coding_RNA.	1.4651	0.9351	1.57	0.09911
4930413M19Rik	chr14	+	50503768	50520943	Mus_musculus_RIKEN_cDNA_4930413M19_gene_(4930413M19Rik),_non-coding_RNA.	0	0		0.8875
4930414L22Rik	chr6	+	72438682	72440615	Mus_musculus_RIKEN_cDNA_4930414L22_gene_(4930414L22Rik),_non-coding_RNA.	4.3568	3.7867	1.15	0.2592
4930414N06Rik	chr19	-	44972116	44984550	Mus_musculus_RIKEN_cDNA_4930414N06_gene_(4930414N06Rik),_non-coding_RNA.	2.0204	2.5969	0.78	0.4172
4930415F15Rik	chr11	+	11489265	11515190	Mus_musculus_RIKEN_cDNA_4930415F15_gene_(4930415F15Rik)	0.1819	0.1451		0.7909
4930415L06Rik	chrX	-	89930096	89932852	Mus_musculus_RIKEN_cDNA_4930415L06_gene_(4930415L06Rik)	0	0		0.8875
4930415O20Rik	chr15	+	98571003	98589588	Mus_musculus_RIKEN_cDNA_4930415O20_gene_(4930415O20Rik)	0.7258	0.9651	0.75	0.6167
4930417G10Rik	chr12	-	4713804	4738430	Mus_musculus_RIKEN_cDNA_4930417G10_gene_(4930417G10Rik)	0.2675	0.3119	0.86	0.6933
4930417O13Rik	chr6	+	125265475	125287286	Mus_musculus_RIKEN_cDNA_4930417O13_gene_(4930417O13Rik),_non-coding_RNA.	0	0		0.8875
4930417O22Rik	chr11	+	101952420	101960574	Mus_musculus_RIKEN_cDNA_4930417O22_gene_(4930417O22Rik),_non-coding_RNA.	0	0		0.8875
4930419G24Rik	chr3	+	33024776	33088607	Mus_musculus_RIKEN_cDNA_4930419G24_gene_(4930419G24Rik),_non-coding_RNA.	0	0		0.8875
4930420K17Rik	chr5	+	9100736	9158080	Mus_musculus_RIKEN_cDNA_4930420K17_gene_(4930420K17Rik)	3.1028	2.2004	1.41	0.02493
4930422G04Rik	chr3	+	127553488	127618023	Mus_musculus_RIKEN_cDNA_4930422G04_gene_(4930422G04Rik)	0.3515	0.3281	1.07	0.7033
4930423M02Rik	chr4	+	5632327	5642284	Mus_musculus_RIKEN_cDNA_4930423M02_gene_(4930423M02Rik),_non-coding_RNA.	0	0		0.8875
4930425K10Rik	chr5	-	67933611	67943081	Mus_musculus_RIKEN_cDNA_4930425K10_gene_(4930425K10Rik),_non-coding_RNA.	0	0		0.8875
4930425O10Rik	chr3	-	138711534	138726984	Mus_musculus_RIKEN_cDNA_4930425O10_gene_(4930425O10Rik),_non-coding_RNA.	0	0		0.8875
4930426L09Rik	chr2	+	18998318	18999804	Mus_musculus_RIKEN_cDNA_4930426L09_gene_(4930426L09Rik),_non-coding_RNA.	0.1382	0		0.07756
4930427A07Rik	chr12	+	113156420	113165458	Mus_musculus_RIKEN_cDNA_4930427A07_gene_(4930427A07Rik)	0.6329	0.4102	1.54	0.09872
4930428D18Rik	chrX	+	76393349	76397979	Mus_musculus_RIKEN_cDNA_4930428D18_gene_(4930428D18Rik)	0	0		0.8875
4930428E07Rik	chr12	-	38552808	38614521	Mus_musculus_RIKEN_cDNA_4930428E07_gene_(4930428E07Rik),_non-coding_RNA.	0	0		0.8875
4930428E23Rik	chrX	-	75146056	75163751	Mus_musculus_RIKEN_cDNA_4930428E23_gene_(4930428E23Rik)	0	0		0.8875
4930428G15Rik	chr9	+	115336160	115341924	Mus_musculus_RIKEN_cDNA_4930428G15_gene_(4930428G15Rik),_non-coding_RNA.	0	0		0.8875
4930428O21Rik	chr5	-	107698211	107703480	Mus_musculus_RIKEN_cDNA_4930428O21_gene_(4930428O21Rik),_non-coding_RNA.	0.0394	0		0.3939
4930429B21Rik	chr3	+	32365488	32367438	Mus_musculus_RIKEN_cDNA_4930429B21_gene_(4930429B21Rik),_non-coding_RNA.	0.316	0.4202	0.75	0.5249
4930429D17Rik	chr5	-	103230374	103299029	Mus_musculus_RIKEN_cDNA_4930429D17_gene_(4930429D17Rik),_non-coding_RNA.	0	0		0.8875
4930429F11Rik	chr17	-	79475623	79477885	Mus_musculus_RIKEN_cDNA_4930429F11_gene_(4930429F11Rik),_non-coding_RNA.	0	0		0.8875
4930429F24Rik	chr9	+	79793640	79803235	Mus_musculus_RIKEN_cDNA_4930429F24_gene_(4930429F24Rik),_non-coding_RNA.	11.5317	14.7704	0.78	0.00177
4930430A15Rik	chr2	-	111193253	111229600	Mus_musculus_RIKEN_cDNA_4930430A15_gene_(4930430A15Rik)	0	0		0.8875
4930430D24Rik	chrX	-	38038198	38043114	Mus_musculus_RIKEN_cDNA_4930430D24_gene_(4930430D24Rik)	0	0		0.8875
4930430F08Rik	chr10	-	100572273	100589259	Mus_musculus_RIKEN_cDNA_4930430F08_gene_(4930430F08Rik)	1.8158	1.6938	1.07	0.6729
4930430F21Rik	chr15	+	31039125	31043331	Mus_musculus_RIKEN_cDNA_4930430F21_gene_(4930430F21Rik),_non-coding_RNA.	0	0		0.8875
4930430J02Rik	chr9	+	57391069	57400364	Mus_musculus_RIKEN_cDNA_4930430J02_gene_(4930430J02Rik),_non-coding_RNA.	0	0.1219		0.6188
4930431A04Rik	chr6	-	128706507	128723046	Mus_musculus_RIKEN_cDNA_4930431A04_gene_(4930431A04Rik)	0	0		0.8875
4930431P03Rik	chr14	-	44954899	44961307	Mus_musculus_RIKEN_cDNA_4930431P03_gene_(4930431P03Rik),_non-coding_RNA.	0	0		0.8875
4930432E11Rik	chr7	+	29560514	29575478	SubName:_Full=Uncharacterized_protein;	0	0		0.8875
4930432J09Rik	chr14	-	103977627	104027142	Mus_musculus_RIKEN_cDNA_4930432J09_gene_(4930432J09Rik),_non-coding_RNA.	0	0.0349		0.3442
4930432K09Rik	chr5	+	87825696	87846386	Mus_musculus_RIKEN_cDNA_4930432K09_gene_(4930432K09Rik),_transcript_variant_2	0	0		0.8875
4930432K21Rik	chr8	+	84148037	84172597	Mus_musculus_RIKEN_cDNA_4930432K21_gene_(4930432K21Rik),_transcript_variant_1	0.2745	0.2847	0.96	0.9571
4930432M17Rik	chr3	+	121670762	121682982	Mus_musculus_RIKEN_cDNA_4930432M17_gene_(4930432M17Rik)	0	0		0.8875
4930433B08Rik	chr3	-	18468284	18480477	Mus_musculus_RIKEN_cDNA_4930433B08_gene_(4930433B08Rik),_non-coding_RNA.	0.106	0		0.3939
4930433I11Rik	chr7	+	40987608	40994833	Mus_musculus_RIKEN_cDNA_4930433I11_gene_(4930433I11Rik)	0	0		0.8875
4930433N12Rik	chr9	-	3190268	3199813	Mus_musculus_RIKEN_cDNA_4930433N12_gene_(4930433N12Rik),_non-coding_RNA.	0	0.1186		0.1915
4930434J06Rik	chr14	+	71856708	71920438	Mus_musculus_RIKEN_cDNA_4930434J06_gene_(4930434J06Rik),_non-coding_RNA.	0	0		0.8875
4930435E12Rik	chr16	-	38812204	38828749	Mus_musculus_RIKEN_cDNA_4930435E12_gene_(4930435E12Rik)	0	0		0.8875
4930438E09Rik	chr14	-	67332041	67397742	Mus_musculus_RIKEN_cDNA_4930438E09_gene_(4930438E09Rik),_non-coding_RNA.	0.6176	0.4224		0.4867
4930440C22Rik	chr1	+	94797441	94802472	Mus_musculus_RIKEN_cDNA_4930440C22_gene_(4930440C22Rik),_non-coding_RNA.	0	0		0.8875
4930441J16Rik	chr2	-	74298939	74307717	Mus_musculus_RIKEN_cDNA_4930441J16_gene_(4930441J16Rik),_non-coding_RNA.	0	0		0.8875
4930441O14Rik	chr13	+	67729261	67756838	Mus_musculus_RIKEN_cDNA_4930441O14_gene_(4930441O14Rik),_non-coding_RNA.	0.2457	0.0535	4.59	0.01102
4930442J19Rik	chr2	+	151302038	151316003	Mus_musculus_RIKEN_cDNA_4930442J19_gene_(4930442J19Rik),_non-coding_RNA.	0	0		0.8875
4930442L01Rik	chr3	-	96829825	96832070	Mus_musculus_RIKEN_cDNA_4930442L01_gene_(4930442L01Rik),_non-coding_RNA.	0	0		0.8875
4930443G12Rik	chr3	+	109080498	109116582	Mus_musculus_RIKEN_cDNA_4930443G12_gene_(4930443G12Rik)	0.0445	0		0.3939
4930443O20Rik	chr2	-	85073613	85086461	Mus_musculus_RIKEN_cDNA_4930443O20_gene_(4930443O20Rik),_non-coding_RNA.	0.0474	0.1893		0.217
4930444A02Rik	chr8	-	25980603	25994121	Mus_musculus_RIKEN_cDNA_4930444A02_gene_(4930444A02Rik)	4.4493	4.2626	1.04	0.6241
4930444F02Rik	chr10	-	18797298	18831930	Mus_musculus_RIKEN_cDNA_4930444F02_gene_(4930444F02Rik),_transcript_variant_2,_non-coding_RNA.	0	0		0.8875
4930444G20Rik	chr10	-	22066308	22068079	Mus_musculus_RIKEN_cDNA_4930444G20_gene_(4930444G20Rik)	0	0		0.8875
4930444M15Rik	chr14	-	76514557	76520855	Mus_musculus_RIKEN_cDNA_4930444M15_gene_(4930444M15Rik),_non-coding_RNA.	0	0		0.8875
4930444P10Rik	chr1	-	16065978	16093041	Mus_musculus_RIKEN_cDNA_4930444P10_gene_(4930444P10Rik)	0.0439	0		0.3939
4930447A16Rik	chr15	+	37425553	37440644	Mus_musculus_RIKEN_cDNA_4930447A16_gene_(4930447A16Rik)	0	0		0.8875
4930447C04Rik	chr12	-	72881108	72940772	Mus_musculus_RIKEN_cDNA_4930447C04_gene_(4930447C04Rik)	0	0.0103		0.6188
4930447J18Rik	chr14	+	47898863	47944189	Mus_musculus_RIKEN_cDNA_4930447J18_gene_(4930447J18Rik),_non-coding_RNA.	0	0		0.8875
4930447K03Rik	chr13	-	34084154	34113272	Mus_musculus_RIKEN_cDNA_4930447K03_gene_(4930447K03Rik),_non-coding_RNA.	0	0.1586		0.1915
4930447N08Rik	chr3	-	122795090	122801980	Mus_musculus_RIKEN_cDNA_4930447N08_gene_(4930447N08Rik),_non-coding_RNA.	0.0592	0.1418		0.5313
4930448C13Rik	chr12	-	14996388	15050389	Mus_musculus_RIKEN_cDNA_4930448C13_gene_(4930448C13Rik),_non-coding_RNA.	0	0		0.8875
4930448F12Rik	chr13	-	18084946	18100202	Mus_musculus_RIKEN_cDNA_4930448F12_gene_(4930448F12Rik),_non-coding_RNA.	0	0		0.8875
4930448H16Rik	chr5	+	143226991	143234748	Mus_musculus_RIKEN_cDNA_4930448H16_gene_(4930448H16Rik),_non-coding_RNA.	0	0		0.8875
4930448I06Rik	chr1	-	41167559	41181252	Mus_musculus_RIKEN_cDNA_4930448I06_gene_(4930448I06Rik),_non-coding_RNA.	0	0		0.8875
4930448I18Rik	chr5	+	50151332	50156092	Mus_musculus_RIKEN_cDNA_4930448I18_gene_(4930448I18Rik),_non-coding_RNA.	0	0		0.8875
4930448K20Rik	chr4	-	9915964	9917397	Mus_musculus_RIKEN_cDNA_4930448K20_gene_(4930448K20Rik),_non-coding_RNA.	0	0		0.8875
4930449A18Rik	chr3	+	59777808	59839919	SubName:_Full=MCG13105	0	0		0.8875
4930449E01Rik	chr14	+	105498787	105505628	Mus_musculus_RIKEN_cDNA_4930449E01_gene_(4930449E01Rik),_non-coding_RNA.	0	0		0.8875
4930449E18Rik	chr19	+	57273959	57277052	Mus_musculus_RIKEN_cDNA_4930449E18_gene_(4930449E18Rik),_non-coding_RNA.	0.7005	0.1397		0.1301
4930449I24Rik	chr5	+	146502376	146505183	Mus_musculus_RIKEN_cDNA_4930449I24_gene_(4930449I24Rik)	0	0		0.8875
4930451C15Rik	chr16	-	17544464	17561247	Mus_musculus_RIKEN_cDNA_4930451C15_gene_(4930451C15Rik),_transcript_variant_1	0	0.049		0.3442
4930451I11Rik	chr7	-	126830473	126831496	Mus_musculus_RIKEN_cDNA_4930451I11_gene_(4930451I11Rik)	0	0		0.8875
4930452A19Rik	chr17	-	9750751	9775866	Mus_musculus_RIKEN_cDNA_4930452A19_gene_(4930452A19Rik),_non-coding_RNA.	0	0		0.8875
4930452B06Rik	chr14	-	8431171	8666290	Mus_musculus_RIKEN_cDNA_4930452B06_gene_(4930452B06Rik)	0.899	0.7739	1.16	0.4986
4930452G13Rik	chr14	+	79702919	79712930	Mus_musculus_RIKEN_cDNA_4930452G13_gene_(4930452G13Rik),_non-coding_RNA.	0	0		0.8875
4930452N14Rik	chr1	-	154241520	154256906	Mus_musculus_RIKEN_cDNA_4930452N14_gene_(4930452N14Rik),_non-coding_RNA.	0	0		0.8875
4930453H23Rik	chrX	-	21206579	21221665	Mus_musculus_RIKEN_cDNA_4930453H23_gene_(4930453H23Rik)	0	0		0.8875
4930453N24Rik	chr16	-	64766103	64770939	Mus_musculus_RIKEN_cDNA_4930453N24_gene_(4930453N24Rik)	7.3507	7.3818	1	0.9767
4930455B14Rik	chr14	+	8666389	8673378	Mus_musculus_RIKEN_cDNA_4930455B14_gene_(4930455B14Rik),_non-coding_RNA.	0	0		0.8875
4930455C13Rik	chr10	-	21319087	21342055	Mus_musculus_RIKEN_cDNA_4930455C13_gene_(4930455C13Rik),_non-coding_RNA.	9.2326	8.4411	1.09	0.4395
4930455C21Rik	chr16	-	38497842	38522663	Mus_musculus_RIKEN_cDNA_4930455C21_gene_(4930455C21Rik)	6.1048	7.7593	0.79	0.007003
4930455D15Rik	chr18	-	32663641	32837287	Mus_musculus_RIKEN_cDNA_4930455D15_gene_(4930455D15Rik),_non-coding_RNA.	0.0847	0		0.1748
4930455F16Rik	chr16	-	4219911	4229116	Mus_musculus_RIKEN_cDNA_4930455F16_gene_(4930455F16Rik),_transcript_variant_3,_non-coding_RNA.	0.0732	0		0.3939
4930455F23Rik	chr1	+	164275597	164287847	Mus_musculus_RIKEN_cDNA_4930455F23_gene_(4930455F23Rik)	3.3224	3.0539	1.09	0.5488
4930455H04Rik	chr3	+	116968266	116984406	Mus_musculus_RIKEN_cDNA_4930455H04_gene_(4930455H04Rik),_non-coding_RNA.	2.3487	2.4848	0.95	0.785
4930455J16Rik	chr13	-	58741073	58762311	Mus_musculus_RIKEN_cDNA_4930455J16_gene_(4930455J16Rik),_non-coding_RNA.	0	0		0.8875
4930456L15Rik	chr4	+	103290958	103311832	Mus_musculus_RIKEN_cDNA_4930456L15_gene_(4930456L15Rik),_non-coding_RNA.	0	0		0.8875
4930459L07Rik	chr5	-	58443239	58452998	Mus_musculus_RIKEN_cDNA_4930459L07_gene_(4930459L07Rik),_non-coding_RNA.	0	0		0.8875
4930461G14Rik	chr9	+	58455172	58469623	Mus_musculus_RIKEN_cDNA_4930461G14_gene_(4930461G14Rik),_non-coding_RNA.	0	0		0.8875
4930465A12Rik	chr4	-	128133522	128166597	Mus_musculus_RIKEN_cDNA_4930465A12_gene_(4930465A12Rik)	0	0		0.8875
4930465K10Rik	chr18	+	77714183	77715445	Mus_musculus_RIKEN_cDNA_4930465K10_gene_(4930465K10Rik),_non-coding_RNA.	0.1628	0.1299		0.7571
4930465M20Rik	chr12	-	107723742	107735488	Mus_musculus_RIKEN_cDNA_4930465M20_gene_(4930465M20Rik),_non-coding_RNA.	0	0		0.8875
4930467D21Rik	chr5	+	97392416	97642179	Mus_musculus_RIKEN_cDNA_4930467D21_gene_(4930467D21Rik),_non-coding_RNA.	0	0.0338		0.3442
4930467E23Rik	chr8	+	19729575	19753602	Mus_musculus_RIKEN_cDNA_4930467E23_gene_(4930467E23Rik)	0	0		0.8875
4930467K11Rik	chr10	-	57478382	57486353	Mus_musculus_RIKEN_cDNA_4930467K11_gene_(4930467K11Rik),_non-coding_RNA.	0	0		0.8875
4930468A15Rik	chrX	-	76582609	76602924	Mus_musculus_RIKEN_cDNA_4930468A15_gene_(4930468A15Rik)	0	0		0.8875
4930469G21Rik	chr1	-	161156822	161159314	Mus_musculus_RIKEN_cDNA_4930469G21_gene_(4930469G21Rik)	0	0		0.8875
4930470H14Rik	chr17	-	4044657	4082995	Mus_musculus_RIKEN_cDNA_4930470H14_gene_(4930470H14Rik),_non-coding_RNA.	0	0		0.8875
4930470P17Rik	chr2	-	170579417	170602017	Mus_musculus_RIKEN_cDNA_4930470P17_gene_(4930470P17Rik),_non-coding_RNA.	0	0		0.8875
4930471C04Rik	chr14	-	64099294	64104235	Mus_musculus_RIKEN_cDNA_4930471C04_gene_(4930471C04Rik),_non-coding_RNA.	0	0.1895		0.1915
4930471G03Rik	chr18	+	36106202	36109954	Mus_musculus_RIKEN_cDNA_4930471G03_gene_(4930471G03Rik),_non-coding_RNA.	0	0		0.8875
4930471I20Rik	chr2	-	155547039	155556930	Mus_musculus_RIKEN_cDNA_4930471I20_gene_(4930471I20Rik),_non-coding_RNA.	16.1105	15.0241	1.07	0.5286
4930471M09Rik	chr6	-	91430459	91440854	Mus_musculus_RIKEN_cDNA_4930471M09_gene_(4930471M09Rik),_non-coding_RNA.	0	0		0.8875
4930471M23Rik	chr5	+	30647938	30659729	Mus_musculus_RIKEN_cDNA_4930471M23_gene_(4930471M23Rik)	23.2379	25.3807	0.92	0.03003
4930473A02Rik	chr2	-	130543790	130563749	Mus_musculus_RIKEN_cDNA_4930473A02_gene_(4930473A02Rik),_non-coding_RNA.	11.857	14.0343	0.84	0.04163
4930473A06Rik	chr4	+	83525544	83864670	Mus_musculus_RIKEN_cDNA_4930473A06_gene_(4930473A06Rik)	0.3718	0.3062	1.21	0.4347
4930473O22Rik	chr10	-	97590983	97596931	Mus_musculus_RIKEN_cDNA_4930473O22_gene_(4930473O22Rik),_non-coding_RNA.	0	0		0.8875
4930474G06Rik	chr18	+	28560165	28998176	Mus_musculus_RIKEN_cDNA_4930474G06_gene_(4930474G06Rik),_non-coding_RNA.	0	0		0.8875
4930474H20Rik	chr14	+	90126890	90269760	Mus_musculus_RIKEN_cDNA_4930474H20_gene_(4930474H20Rik),_non-coding_RNA.	0	0		0.8875
4930474M22Rik	chr17	-	14389106	14398942	Mus_musculus_RIKEN_cDNA_4930474M22_gene_(4930474M22Rik),_non-coding_RNA.	1.7871	0.2673	6.69	0.0004508
4930474N05Rik	chr14	+	36094964	36100112	Mus_musculus_RIKEN_cDNA_4930474N05_gene_(4930474N05Rik)	0	0		0.8875
4930474N09Rik	chr12	-	99161276	99162808	Mus_musculus_RIKEN_cDNA_4930474N09_gene_(4930474N09Rik),_non-coding_RNA.	0	0		0.8875
4930478L05Rik	chr16	+	78560315	78564869	Mus_musculus_RIKEN_cDNA_4930478L05_gene_(4930478L05Rik),_non-coding_RNA.	0	0		0.8875
4930478P22Rik	chr5	+	35361552	35367677	Mus_musculus_RIKEN_cDNA_4930478P22_gene_(4930478P22Rik),_non-coding_RNA.	0	0		0.8875
4930479D17Rik	chr6	+	146657217	146665403	Mus_musculus_RIKEN_cDNA_4930479D17_gene_(4930479D17Rik),_non-coding_RNA.	0.2776	0.6644		0.2013
4930479M11Rik	chr7	-	30670721	30671605	Mus_musculus_RIKEN_cDNA_4930479M11_gene_(4930479M11Rik),_transcript_variant_1,_non-coding_RNA.	0	0.0781		0.6188
4930480E11Rik	chrX	+	78369642	78370939	Mus_musculus_RIKEN_cDNA_4930480E11_gene_(4930480E11Rik)	0	0		0.8875
4930480G23Rik	chr4	-	19979444	20005739	Mus_musculus_RIKEN_cDNA_4930480G23_gene_(4930480G23Rik),_non-coding_RNA.	0	0		0.8875
4930480K15Rik	chr17	+	90861168	90867102	Mus_musculus_RIKEN_cDNA_4930480K15_gene_(4930480K15Rik),_non-coding_RNA.	0.0311	0.0994		0.3428
4930480M12Rik	chr12	+	26211266	26240707	Mus_musculus_RIKEN_cDNA_4930480M12_gene_(4930480M12Rik),_non-coding_RNA.	0	0		0.8875
4930481A15Rik	chr19	+	5406873	5422847	Mus_musculus_RIKEN_cDNA_4930481A15_gene_(4930481A15Rik),_transcript_variant_2,_non-coding_RNA.	5.0068	3.5276	1.42	0.002863
4930483J18Rik	chr15	+	81190852	81192757	Mus_musculus_RIKEN_cDNA_4930483J18_gene_(4930483J18Rik),_non-coding_RNA.	0	0		0.8875
4930483K19Rik	chr10	-	76545870	76562226	Mus_musculus_RIKEN_cDNA_4930483K19_gene_(4930483K19Rik),_non-coding_RNA.	0.6642	0.265	2.51	0.06047
4930483O08Rik	chr7	+	133128250	133142457	Mus_musculus_RIKEN_cDNA_4930483O08_gene_(4930483O08Rik),_non-coding_RNA.	0.0665	0		0.3939
4930485B16Rik	chr10	-	92897459	93081618	Mus_musculus_RIKEN_cDNA_4930485B16_gene,_mRNA_(cDNA_clone_IMAGE:3584988),_partial_cds.	0.0631	0.0377		0.4972
4930486F22Rik	chr10	+	86095853	86113585	Mus_musculus_RIKEN_cDNA_4930486F22_gene_(4930486F22Rik),_non-coding_RNA.	0	0		0.8875
4930486I03Rik	chr1	+	20356453	20392300	Mus_musculus_RIKEN_cDNA_4930486I03_gene_(4930486I03Rik),_non-coding_RNA.	0	0		0.8875
4930486L24Rik	chr13	-	60842611	60864416	Mus_musculus_RIKEN_cDNA_4930486L24_gene_(4930486L24Rik)	0.3491	0.3183		0.8342
4930487D11Rik	chr5	+	38344388	38349197	Mus_musculus_RIKEN_cDNA_4930487D11_gene_(4930487D11Rik),_non-coding_RNA.	0	0		0.8875
4930487H11Rik	chr1	-	62790917	62794732	Mus_musculus_RIKEN_cDNA_4930487H11_gene_(4930487H11Rik),_non-coding_RNA.	0.612	1.0376	0.59	0.2285
4930488B22Rik	chr1	+	184712496	184718989	Mus_musculus_RIKEN_cDNA_4930488B22_gene_(4930488B22Rik),_non-coding_RNA.	0	0		0.8875
4930488L21Rik	chr8	-	93811693	93813555	Mus_musculus_RIKEN_cDNA_4930488L21_gene_(4930488L21Rik),_non-coding_RNA.	0.1103	0.088		0.7571
4930500F04Rik	chr5	+	149847746	149864280	Mus_musculus_RIKEN_cDNA_4930500F04_gene_(4930500F04Rik),_non-coding_RNA.	0	0		0.8875
4930500J02Rik	chr2	+	104559183	104571429	Mus_musculus_RIKEN_cDNA_4930500J02_gene_(4930500J02Rik),_transcript_variant_2,_non-coding_RNA.	0.1196	0		0.1748
4930500L23Rik	chr5	+	139523750	139541339	Mus_musculus_RIKEN_cDNA_4930500L23_gene_(4930500L23Rik),_non-coding_RNA.	0	0		0.8875
4930502A04Rik	chr9	-	68470901	68520200	Mus_musculus_RIKEN_cDNA_4930502A04_gene_(4930502A04Rik),_non-coding_RNA.	0	0		0.8875
4930502E09Rik	chr11	+	84829177	84830868	Mus_musculus_RIKEN_cDNA_4930502E09_gene_(4930502E09Rik),_non-coding_RNA.	0.0907	0.1447		0.8024
4930502E18Rik	chrX	+	53724830	53738222	Mus_musculus_RIKEN_cDNA_4930502E18_gene_(4930502E18Rik)	0	0		0.8875
4930503B20Rik	chr3	-	146646258	146651317	Mus_musculus_RIKEN_cDNA_4930503B20_gene_(4930503B20Rik)	0.0566	0.0452		0.832
4930503E14Rik	chr14	-	44163166	44171371	Mus_musculus_RIKEN_cDNA_4930503E14_gene_(4930503E14Rik)	0	0		0.8875
4930503E24Rik	chr10	+	124469073	124524488	Mus_musculus_RIKEN_cDNA_4930503E24_gene_(4930503E24Rik),_non-coding_RNA.	0	0		0.8875
4930503H13Rik	chrX	+	156539482	156540117	Mus_musculus_RIKEN_cDNA_4930503H13_gene_(4930503H13Rik),_non-coding_RNA.	0	0		0.8875
4930503L19Rik	chr18	-	70453139	70472480	Mus_musculus_RIKEN_cDNA_4930503L19_gene_(4930503L19Rik)	1.9306	1.7542	1.1	0.398
4930503O07Rik	chr1	-	194212186	194222759	Mus_musculus_RIKEN_cDNA_4930503O07_gene_(4930503O07Rik),_non-coding_RNA.	0	0		0.8875
4930504O13Rik	chr11	-	58446142	58452966	Mus_musculus_RIKEN_cDNA_4930504O13_gene_(4930504O13Rik)	0	0		0.8875
4930505A04Rik	chr11	-	30426005	30471829	Mus_musculus_RIKEN_cDNA_4930505A04_gene_(4930505A04Rik)	0	0.0551		0.6188
4930505G20Rik	chr14	-	115396550	115409552	Mus_musculus_RIKEN_cDNA_4930505G20_gene_(4930505G20Rik),_non-coding_RNA.	0	0		0.8875
4930506M07Rik	chr19	-	58973357	59076069	Mus_musculus_RIKEN_cDNA_4930506M07_gene_(4930506M07Rik),_transcript_variant_2	0.8228	0.5427	1.52	0.0149
4930507D05Rik	chr10	+	62449159	62451353	Mus_musculus_RIKEN_cDNA_4930507D05_gene_(4930507D05Rik),_non-coding_RNA.	0.9362	1.3694	0.68	0.09418
4930509E16Rik	chr9	-	72518249	72531858	Mus_musculus_RIKEN_cDNA_4930509E16_gene_(4930509E16Rik),_non-coding_RNA.	0.0575	0		0.3939
4930509J09Rik	chr3	-	73351205	73481651	Mus_musculus_RIKEN_cDNA_4930509J09_gene_(4930509J09Rik),_non-coding_RNA.	0	0		0.8875
4930509K18Rik	chr4	+	40313231	40317719	Mus_musculus_RIKEN_cDNA_4930509K18_gene_(4930509K18Rik),_non-coding_RNA.	0	0		0.8875
4930511A02Rik	chr12	+	11438232	11444812	Mus_musculus_RIKEN_cDNA_4930511A02_gene_(4930511A02Rik),_non-coding_RNA.	0	0		0.8875
4930511E03Rik	chr6	+	94943833	94951545	Mus_musculus_RIKEN_cDNA_4930511E03_gene_(4930511E03Rik),_non-coding_RNA.	0	0		0.8875
4930511I11Rik	chr17	+	28530860	28538975	Mus_musculus_RIKEN_cDNA_4930511I11_gene_(4930511I11Rik)	0	0		0.8875
4930511M06Rik	chr18	-	57373454	57552397	Mus_musculus_RIKEN_cDNA_4930511M06_gene_(4930511M06Rik),_transcript_variant_3,_non-coding_RNA.	0.0348	0.1665	0.21	0.02409
4930511M11Rik	chr5	+	3657003	3680325	Mus_musculus_RIKEN_cDNA_4930511M11_gene_(4930511M11Rik),_transcript_variant_2	0	0		0.8875
4930512B01Rik	chr12	+	69790343	69841880	Mus_musculus_RIKEN_cDNA_4930512B01_gene_(4930512B01Rik),_non-coding_RNA.	2.891	1.999	1.45	0.05062
4930512M02Rik	chr11	-	11589222	11627838	SubName:_Full=Novel_protein_(4930512M02Rik);_SubName:_Full=Uncharacterized_protein;	0	0		0.8875
4930513D17Rik	chr5	-	39461748	39603574	Mus_musculus_RIKEN_cDNA_4930513D17_gene_(4930513D17Rik),_non-coding_RNA.	0	0		0.8875
4930513N10Rik	chr8	+	95806829	95821728	Mus_musculus_RIKEN_cDNA_4930513N10_gene_(4930513N10Rik),_non-coding_RNA.	0.3908	0.4872	0.8	0.5093
4930513O06Rik	chrX	+	139086242	139093403	Mus_musculus_RIKEN_cDNA_4930513O06_gene_(4930513O06Rik)	0	0		0.8875
4930515B02Rik	chr4	+	140872692	140878057	Mus_musculus_RIKEN_cDNA_4930515B02_gene_(4930515B02Rik),_non-coding_RNA.	0	0		0.8875
4930515G01Rik	chr5	-	114773732	114774983	Mus_musculus_RIKEN_cDNA_4930515G01_gene_(4930515G01Rik),_non-coding_RNA.	0	0.131		0.1915
4930515G16Rik	chr6	-	67565233	67565699	Mus_musculus_RIKEN_cDNA_4930515G16_gene_(4930515G16Rik),_non-coding_RNA.	0	0		0.8875
4930515L03Rik	chr2	-	16918677	17013726	Mus_musculus_RIKEN_cDNA_4930515L03_gene_(4930515L03Rik),_non-coding_RNA.	0	0		0.8875
4930515L19Rik	chrX	-	46267558	46328911	Mus_musculus_RIKEN_cDNA_4930515L19_gene_(4930515L19Rik),_non-coding_RNA.	0	0		0.8875
4930517E11Rik	chr2	-	124123635	124129956	Mus_musculus_RIKEN_cDNA_4930517E11_gene_(4930517E11Rik),_non-coding_RNA.	0	0		0.8875
4930518P08Rik	chr13	-	50753392	50765248	Mus_musculus_RIKEN_cDNA_4930518P08_gene_(4930518P08Rik),_non-coding_RNA.	0	0		0.8875
4930519D14Rik	chr13	+	30615042	30624258	Mus_musculus_RIKEN_cDNA_4930519D14_gene_(4930519D14Rik),_non-coding_RNA.	0	0		0.8875
4930519F09Rik	chr10	-	28921962	28923507	Mus_musculus_RIKEN_cDNA_4930519F09_gene_(4930519F09Rik),_non-coding_RNA.	0	0.1414		0.1065
4930519F16Rik	chrX	-	103182970	103256606	Mus_musculus_RIKEN_cDNA_4930519F16_gene_(4930519F16Rik)	0	0		0.8875
4930519F24Rik	chr9	+	100022299	100034670	Mus_musculus_RIKEN_cDNA_4930519F24_gene_(4930519F24Rik),_non-coding_RNA.	0	0		0.8875
4930519G04Rik	chr5	+	114853713	114883879	Mus_musculus_RIKEN_cDNA_4930519G04_gene_(4930519G04Rik)	0	0		0.8875
4930519H02Rik	chr5	-	15863927	15883766	Mus_musculus_RIKEN_cDNA_4930519H02_gene_(4930519H02Rik),_non-coding_RNA.	0	0		0.8875
4930520O04Rik	chr9	+	114368323	114377238	Mus_musculus_RIKEN_cDNA_4930520O04_gene_(4930520O04Rik),_transcript_variant_2,_non-coding_RNA.	0.6001	0.8705	0.69	0.337
4930520P13Rik	chr13	+	70232821	70248122	Mus_musculus_RIKEN_cDNA_4930520P13_gene_(4930520P13Rik),_non-coding_RNA.	0	0		0.8875
4930521A18Rik	chr1	+	31222838	31224287	Mus_musculus_RIKEN_cDNA_4930521A18_gene_(4930521A18Rik)	0	0		0.8875
4930521E06Rik	chr1	-	44739674	44744949	Mus_musculus_RIKEN_cDNA_4930521E06_gene_(4930521E06Rik),_non-coding_RNA.	0	0		0.8875
4930522H14Rik	chr4	-	109505331	109531297	Mus_musculus_RIKEN_cDNA_4930522H14_gene_(4930522H14Rik),_transcript_variant_1	0	0		0.8875
4930522O17Rik	chr4	+	53246195	53251120	Mus_musculus_RIKEN_cDNA_4930522O17_gene_(4930522O17Rik),_non-coding_RNA.	0.303	0.2417		0.7909
4930523C07Rik	chr1	+	160044379	160078586	Mus_musculus_RIKEN_cDNA_4930523C07_gene_(4930523C07Rik),_transcript_variant_1	7.7743	7.5401	1.03	0.5728
4930523O13Rik	chr15	-	46435865	46496179	Mus_musculus_RIKEN_cDNA_4930523O13_gene_(4930523O13Rik),_non-coding_RNA.	0	0		0.8875
4930524B15Rik	chr11	+	31965632	31979651	Mus_musculus_RIKEN_cDNA_4930524B15_gene_(4930524B15Rik)	0	0		0.8875
4930524C18Rik	chr14	+	114831964	114861327	Mus_musculus_RIKEN_cDNA_4930524C18_gene_(4930524C18Rik),_non-coding_RNA.	0	0		0.8875
4930524L23Rik	chrX	+	7573599	7581016	Mus_musculus_RIKEN_cDNA_4930524L23_gene_(4930524L23Rik),_non-coding_RNA.	0.3566	0.3477	1.03	0.9189
4930524N10Rik	chrX	-	154339224	154579330	Mus_musculus_RIKEN_cDNA_4930524N10_gene_(4930524N10Rik)	0	0		0.8875
4930524O05Rik	chr19	-	10645693	10648053	Mus_musculus_RIKEN_cDNA_4930524O05_gene_(4930524O05Rik),_non-coding_RNA.	0	0		0.8875
4930524O08Rik	chr9	+	89826518	89864028	Mus_musculus_RIKEN_cDNA_4930524O08_gene_(4930524O08Rik),_non-coding_RNA.	0	0		0.8875
4930525D18Rik	chr9	-	114341110	114364627	Mus_musculus_RIKEN_cDNA_4930525D18_gene_(4930525D18Rik),_non-coding_RNA.	0	0		0.8875
4930525F21Rik	chr2	-	125983627	126151984	Mus_musculus_RIKEN_cDNA_4930525F21_gene_(4930525F21Rik)	0	0		0.8875
4930525G20Rik	chr13	-	67796593	67830985	Mus_musculus_RIKEN_cDNA_4930525G20_gene_(4930525G20Rik),_non-coding_RNA.	0.2063	0.0914		0.1401
4930525M21Rik	chrX	-	38013907	38018815	Mus_musculus_RIKEN_cDNA_4930525M21_gene_(4930525M21Rik)	0	0		0.8875
4930526D03Rik	chr2	-	181696794	181698442	Mus_musculus_RIKEN_cDNA_4930526D03_gene_(4930526D03Rik)	0	0.1526		0.3442
4930526I15Rik	chr9	+	124423255	124424856	Mus_musculus_RIKEN_cDNA_4930526I15_gene_(4930526I15Rik),_transcript_variant_2,_non-coding_RNA.	2.0456	2.4933	0.82	0.3644
4930526L06Rik	chr19	+	11196816	11299884	Mus_musculus_RIKEN_cDNA_4930526L06_gene_(4930526L06Rik),_non-coding_RNA.	0.0671	0		0.3939
4930527F14Rik	chr14	+	45543709	45562876	Mus_musculus_RIKEN_cDNA_4930527F14_gene_(4930527F14Rik),_non-coding_RNA.	0.2798	0.2233		0.7571
4930527G23Rik	chr18	+	29442199	29466107	Mus_musculus_RIKEN_cDNA_4930527G23_gene_(4930527G23Rik),_non-coding_RNA.	0	0		0.8875
4930528A17Rik	chr4	-	21846326	21848448	Mus_musculus_RIKEN_cDNA_4930528A17_gene_(4930528A17Rik),_non-coding_RNA.	0.6453	0.5148	1.25	0.4673
4930528D03Rik	chr13	+	59733649	59737470	Mus_musculus_RIKEN_cDNA_4930528D03_gene_(4930528D03Rik),_non-coding_RNA.	0	0		0.8875
4930528P14Rik	chr2	-	115329265	115344280	Mus_musculus_RIKEN_cDNA_4930528P14_gene_(4930528P14Rik),_non-coding_RNA.	0	0		0.8875
4930529C04Rik	chr3	+	91071661	91075192	Mus_musculus_RIKEN_cDNA_4930529C04_gene_(4930529C04Rik),_non-coding_RNA.	0	0		0.8875
4930529F24Rik	chr14	+	38898301	38958794	Mus_musculus_RIKEN_cDNA_4930529F24_gene_(4930529F24Rik),_non-coding_RNA.	0	0.0589		0.6188
4930529K09Rik	chr14	+	86245969	86283688	Mus_musculus_RIKEN_cDNA_4930529K09_gene_(4930529K09Rik),_non-coding_RNA.	0	0		0.8875
4930529L06Rik	chr16	+	84679788	84685147	Mus_musculus_RIKEN_cDNA_4930529L06_gene_(4930529L06Rik),_non-coding_RNA.	0	0		0.8875
4930529M08Rik	chr2	+	145934783	146215033	Mus_musculus_RIKEN_cDNA_4930529M08_gene_(4930529M08Rik)	0.1153	0.0283	4.07	0.008395
4930533B01Rik	chr2	-	113691052	113708550	Mus_musculus_RIKEN_cDNA_4930533B01_gene_(4930533B01Rik),_non-coding_RNA.	0.1331	0.0531		0.4664
4930533P14Rik	chr1	-	96612056	96662573	Mus_musculus_RIKEN_cDNA_4930533P14_gene_(4930533P14Rik),_non-coding_RNA.	0	0		0.8875
4930534B04Rik	chr12	-	90998491	91384409	Mus_musculus_RIKEN_cDNA_4930534B04_gene_(4930534B04Rik)	1.2703	1.3044	0.97	0.8444
4930538K18Rik	chr4	-	119205054	119218217	Mus_musculus_RIKEN_cDNA_4930538K18_gene_(4930538K18Rik)	0.091	0.1453		0.6574
4930539C22Rik	chr3	-	134404142	134423635	Mus_musculus_RIKEN_cDNA_4930539C22_gene_(4930539C22Rik),_non-coding_RNA.	0	0		0.8875
4930539E08Rik	chr17	-	28896394	28915324	Mus_musculus_RIKEN_cDNA_4930539E08_gene_(4930539E08Rik)	0.0298	0.0595		0.4619
4930539J05Rik	chr3	-	135436220	135438665	Mus_musculus_RIKEN_cDNA_4930539J05_gene_(4930539J05Rik),_non-coding_RNA.	5.3513	6.0208	0.89	0.5852
4930539M17Rik	chr3	+	9061963	9071076	Mus_musculus_RIKEN_cDNA_4930539M17_gene_(4930539M17Rik),_non-coding_RNA.	0	0		0.8875
4930539N22Rik	chr3	-	13597138	13652865	Mus_musculus_RIKEN_cDNA_4930539N22_gene_(4930539N22Rik),_non-coding_RNA.	0	0		0.8875
4930540M03Rik	chr9	+	15619856	15641220	Mus_musculus_RIKEN_cDNA_4930540M03_gene_(4930540M03Rik),_non-coding_RNA.	0	0		0.8875
4930542C21Rik	chr16	+	38017322	38054526	Mus_musculus_RIKEN_cDNA_4930542C21_gene_(4930542C21Rik),_non-coding_RNA.	0	0		0.8875
4930542D17Rik	chr16	+	50590502	50654166	Mus_musculus_RIKEN_cDNA_4930542D17_gene_(4930542D17Rik),_non-coding_RNA.	0	0		0.8875
4930542H20Rik	chr11	-	79670372	79675086	Mus_musculus_RIKEN_cDNA_4930542H20_gene_(4930542H20Rik),_non-coding_RNA.	0	0		0.8875
4930543E12Rik	chr7	-	113100235	113142023	Mus_musculus_RIKEN_cDNA_4930543E12_gene_(4930543E12Rik),_non-coding_RNA.	0	0		0.8875
4930544D05Rik	chr11	+	70615893	70616890	Mus_musculus_RIKEN_cDNA_4930544D05_gene_(4930544D05Rik)	0	0		0.8875
4930544G11Rik	chr6	+	65952570	65954014	Mus_musculus_RIKEN_cDNA_4930544G11_gene_(4930544G11Rik)	0	0		0.8875
4930544M13Rik	chr13	+	114607227	114697822	Mus_musculus_RIKEN_cDNA_4930544M13_gene_(4930544M13Rik),_non-coding_RNA.	0	0		0.8875
4930544O15Rik	chr4	-	115779833	115781034	Mus_musculus_RIKEN_cDNA_4930544O15_gene_(4930544O15Rik)	0.3991	0.1819		0.207
4930545E07Rik	chr18	-	17568745	17580990	Mus_musculus_RIKEN_cDNA_4930545E07_gene_(4930545E07Rik),_non-coding_RNA.	0	0		0.8875
4930545H06Rik	chr10	-	68319064	68321142	Mus_musculus_RIKEN_cDNA_4930545H06_gene_(4930545H06Rik),_non-coding_RNA.	0	0		0.8875
4930545L23Rik	chr2	-	135169572	135215616	Mus_musculus_RIKEN_cDNA_4930545L23_gene_(4930545L23Rik),_non-coding_RNA.	0.0547	0		0.1748
4930546C10Rik	chr18	-	68889486	68951528	Mus_musculus_RIKEN_cDNA_4930546C10_gene_(4930546C10Rik),_non-coding_RNA.	0	0		0.8875
4930546K05Rik	chr9	-	42182237	42209231	Mus_musculus_RIKEN_cDNA_4930546K05_gene_(4930546K05Rik),_non-coding_RNA.	0	0		0.8875
4930547C10Rik	chr4	+	52596273	52612427	Mus_musculus_RIKEN_cDNA_4930547C10_gene_(4930547C10Rik)	0	0		0.8875
4930547E08Rik	chr2	-	103804451	103810622	Mus_musculus_RIKEN_cDNA_4930547E08_gene_(4930547E08Rik),_non-coding_RNA.	0.1266	0		0.3939
4930547E14Rik	chr16	+	59636944	59672993	Mus_musculus_RIKEN_cDNA_4930547E14_gene_(4930547E14Rik),_non-coding_RNA.	0	0.199		0.3442
4930547N16Rik	chr10	-	88091397	88146941	Mus_musculus_RIKEN_cDNA_4930547N16_gene_(4930547N16Rik)	0.3397	0.256	1.33	0.3964
4930548G14Rik	chr15	+	46623304	46639858	Mus_musculus_RIKEN_cDNA_4930548G14_gene_(4930548G14Rik),_non-coding_RNA.	0	0		0.8875
4930548H24Rik	chr5	+	31485858	31488262	Mus_musculus_RIKEN_cDNA_4930548H24_gene_(4930548H24Rik)	0	0		0.8875
4930548J01Rik	chr17	-	4119445	4122102	Mus_musculus_RIKEN_cDNA_4930548J01_gene_(4930548J01Rik),_non-coding_RNA.	0	0		0.8875
4930548K13Rik	chr4	-	26635819	26705449	Mus_musculus_RIKEN_cDNA_4930548K13_gene_(4930548K13Rik),_non-coding_RNA.	0	0		0.8875
4930549C01Rik	chr4	+	136610436	136613213	Mus_musculus_RIKEN_cDNA_4930549C01_gene_(4930549C01Rik)	0	0		0.8875
4930549G23Rik	chr18	-	67776032	67799943	Mus_musculus_RIKEN_cDNA_4930549G23_gene_(4930549G23Rik),_non-coding_RNA.	8.2636	8.3821	0.99	0.9387
4930550C14Rik	chr9	+	53405285	53432803	Mus_musculus_RIKEN_cDNA_4930550C14_gene_(4930550C14Rik)	0.3875	0.2208		0.3339
4930550L24Rik	chrX	+	58911460	58920304	Mus_musculus_RIKEN_cDNA_4930550L24_gene_(4930550L24Rik)	0	0		0.8875
4930552N02Rik	chr4	+	52814603	52828269	Mus_musculus_RIKEN_cDNA_4930552N02_gene_(4930552N02Rik),_non-coding_RNA.	0	0		0.8875
4930552P12Rik	chr19	-	55640588	55702204	Mus_musculus_RIKEN_cDNA_4930552P12_gene_(4930552P12Rik),_non-coding_RNA.	0.2469	0.2407	1.03	0.9303
4930553E22Rik	chr16	+	84371142	84375505	Mus_musculus_RIKEN_cDNA_4930553E22_gene_(4930553E22Rik),_non-coding_RNA.	0	0		0.8875
4930554C24Rik	chr9	+	84774397	84784351	Mus_musculus_RIKEN_cDNA_4930554C24_gene_(4930554C24Rik),_non-coding_RNA.	0	0		0.8875
4930555B11Rik	chr2	+	57181830	57188257	Mus_musculus_RIKEN_cDNA_4930555B11_gene_(4930555B11Rik),_non-coding_RNA.	0	0		0.8875
4930555G01Rik	chr14	+	5050628	5059243	Mus_musculus_RIKEN_cDNA_4930555G01_gene_(4930555G01Rik)	0.0332	0		0.3939
4930555I21Rik	chr4	+	135495976	135537803	Mus_musculus_RIKEN_cDNA_4930555I21_gene_(4930555I21Rik)	0.2203	0.2344	0.94	0.917
4930556C24Rik	chr16	+	85819210	85826772	Mus_musculus_RIKEN_cDNA_4930556C24_gene_(4930556C24Rik),_non-coding_RNA.	0	0		0.8875
4930556G01Rik	chr4	+	30664595	30855744	Mus_musculus_RIKEN_cDNA_4930556G01_gene_(4930556G01Rik),_non-coding_RNA.	0	0		0.8875
4930556J02Rik	chr14	+	61492687	61500382	Mus_musculus_RIKEN_cDNA_4930556J02_gene_(4930556J02Rik),_non-coding_RNA.	0	0		0.8875
4930556M19Rik	chr15	+	10714835	10790123	Mus_musculus_RIKEN_cDNA_4930556M19_gene_(4930556M19Rik),_transcript_variant_3,_non-coding_RNA.	0.1092	0.1655	0.66	0.301
4930556N09Rik	chr10	+	97035767	97061059	Mus_musculus_RIKEN_cDNA_4930556N09_gene_(4930556N09Rik),_non-coding_RNA.	0	0		0.8875
4930557A04Rik	chrX	+	9849702	9850252	Mus_musculus_RIKEN_cDNA_4930557A04_gene_(4930557A04Rik)	0	0		0.8875
4930557J02Rik	chr5	+	34118739	34135339	Mus_musculus_RIKEN_cDNA_4930557J02_gene_(4930557J02Rik),_non-coding_RNA.	0.0637	0.0508		0.832
4930558C23Rik	chr3	-	95386457	95402841	Mus_musculus_RIKEN_cDNA_4930558C23_gene_(4930558C23Rik),_non-coding_RNA.	0	0		0.8875
4930558G05Rik	chrX	+	129051523	129067146	Mus_musculus_RIKEN_cDNA_4930558G05_gene_(4930558G05Rik),_non-coding_RNA.	0	0		0.8875
4930558J18Rik	chr1	-	57359221	57377544	Mus_musculus_RIKEN_cDNA_4930558J18_gene_(4930558J18Rik),_non-coding_RNA.	0	0.0799		0.1915
4930558K02Rik	chr1	-	161942088	161979636	Mus_musculus_RIKEN_cDNA_4930558K02_gene_(4930558K02Rik),_transcript_variant_2	0	0		0.8875
4930562C15Rik	chr16	+	4835415	4867691	Mus_musculus_RIKEN_cDNA_4930562C15_gene_(4930562C15Rik)	0.1578	0.1133	1.39	0.4631
4930562F07Rik	chr1	-	160074734	160077985	Mus_musculus_RIKEN_cDNA_4930562F07_gene_(4930562F07Rik),_transcript_variant_1,_non-coding_RNA.	10.8841	10.2846	1.06	0.6152
4930563D23Rik	chr16	-	92318762	92321441	Mus_musculus_RIKEN_cDNA_4930563D23_gene_(4930563D23Rik)	0.0767	0.1223		0.5588
4930563E18Rik	chr18	+	10706859	10711832	Mus_musculus_RIKEN_cDNA_4930563E18_gene_(4930563E18Rik),_non-coding_RNA.	0	0		0.8875
4930563E22Rik	chr11	+	72215137	72218450	Mus_musculus_RIKEN_cDNA_4930563E22_gene_(4930563E22Rik)	0.2687	0.4122	0.65	0.2182
4930563F08Rik	chr5	+	131880268	131883768	Mus_musculus_RIKEN_cDNA_4930563F08_gene_(4930563F08Rik),_non-coding_RNA.	0	0.1061		0.6188
4930563M20Rik	chr8	-	116781711	116801412	Mus_musculus_RIKEN_cDNA_4930563M20_gene_(4930563M20Rik),_non-coding_RNA.	0	0		0.8875
4930564B18Rik	chr14	+	75642258	75667137	Mus_musculus_RIKEN_cDNA_4930564B18_gene_(4930564B18Rik)	0	0		0.8875
4930564D02Rik	chr3	+	105066843	105078806	Mus_musculus_RIKEN_cDNA_4930564D02_gene_(4930564D02Rik)	0	0		0.8875
4930564G21Rik	chr10	-	119746061	119761699	Mus_musculus_RIKEN_cDNA_4930564G21_gene_(4930564G21Rik),_non-coding_RNA.	0	0		0.8875
4930565A17	chr10	+	61031302	61038080	Mus_musculus_uncharacterized_protein_4930565A17_(4930565A17),_non-coding_RNA.	0	0		0.8875
4930565D16Rik	chr3	-	84349375	84379921	Mus_musculus_RIKEN_cDNA_4930565D16_gene_(4930565D16Rik),_non-coding_RNA.	0	0		0.8875
4930565N06Rik	chr16	-	36880518	36897189	Mus_musculus_RIKEN_cDNA_4930565N06_gene_(4930565N06Rik),_non-coding_RNA.	0.0567	0.113		0.4619
4930567H12Rik	chr8	+	125584637	125625605	Mus_musculus_RIKEN_cDNA_4930567H12_gene_(4930567H12Rik),_non-coding_RNA.	0	0		0.8875
4930567H17Rik	chrX	-	70393900	70394740	Mus_musculus_RIKEN_cDNA_4930567H17_gene_(4930567H17Rik)	0	0		0.8875
4930567J20Rik	chr16	+	71249903	71267176	Mus_musculus_RIKEN_cDNA_4930567J20_gene_(4930567J20Rik),_non-coding_RNA.	0	0.077		0.6188
4930567K20Rik	chr10	+	10748929	10758131	Mus_musculus_RIKEN_cDNA_4930567K20_gene_(4930567K20Rik),_non-coding_RNA.	0	0		0.8875
4930568D16Rik	chr2	-	35354217	35367729	Mus_musculus_RIKEN_cDNA_4930568D16_gene_(4930568D16Rik)	0	0		0.8875
4930568E12Rik	chr9	-	13091266	13105855	Mus_musculus_RIKEN_cDNA_4930568E12_gene_(4930568E12Rik),_non-coding_RNA.	0	0		0.8875
4930568G15Rik	chr1	-	165066616	165091930	Mus_musculus_RIKEN_cDNA_4930568G15_gene_(4930568G15Rik),_non-coding_RNA.	0	0		0.8875
4930568K20Rik	chr5	+	124229724	124237137	Mus_musculus_RIKEN_cDNA_4930568K20_gene_(4930568K20Rik),_non-coding_RNA.	0.0423	0.2701		0.05091
4930570G19Rik	chr3	-	156546752	156561746	Mus_musculus_RIKEN_cDNA_4930570G19_gene_(4930570G19Rik),_transcript_variant_2,_non-coding_RNA.	0.0821	0.0917		0.8898
4930570N19Rik	chr14	-	26628406	26638182	SubName:_Full=Uncharacterized_protein;	1.2118	3.7706	0.32	0.0005549
4930571K23Rik	chr7	+	125368860	125371013	Mus_musculus_RIKEN_cDNA_4930571K23_gene_(4930571K23Rik)	0	0		0.8875
4930572J05Rik	chr15	+	74721233	74724373	Mus_musculus_RIKEN_cDNA_4930572J05_gene_(4930572J05Rik)	10.2612	8.4434	1.22	0.03785
4930572K03Rik	chr5	+	127170564	127184356	Mus_musculus_RIKEN_cDNA_4930572K03_gene_(4930572K03Rik),_non-coding_RNA.	0	0		0.8875
4930572O03Rik	chr5	-	15524455	15657057	SubName:_Full=Uncharacterized_protein;	0	0		0.8875
4930572O13Rik	chr14	-	25139794	25143241	Mus_musculus_RIKEN_cDNA_4930572O13_gene_(4930572O13Rik),_non-coding_RNA.	0	0		0.8875
4930573O16Rik	chr2	+	52291001	52315240	Mus_musculus_RIKEN_cDNA_4930573O16_gene_(4930573O16Rik),_non-coding_RNA.	0	0.1342		0.6188
4930578C19Rik	chrX	-	18414880	18461274	Mus_musculus_RIKEN_cDNA_4930578C19_gene_(4930578C19Rik)	6.2355	5.8954	1.06	0.4657
4930578E11Rik	chr18	-	29396715	29496416	Mus_musculus_RIKEN_cDNA_4930578E11_gene_(4930578E11Rik),_non-coding_RNA.	0	0.0255		0.6188
4930578G10Rik	chr4	+	42735866	42846261	SubName:_Full=Uncharacterized_protein;	0	0.0666		0.6188
4930578I06Rik	chr14	-	63971080	63987780	Mus_musculus_RIKEN_cDNA_4930578I06_gene_(4930578I06Rik)	0	0		0.8875
4930578M01Rik	chr15	+	98985964	98989281	Mus_musculus_RIKEN_cDNA_4930578M01_gene_(4930578M01Rik),_non-coding_RNA.	0.151	0.2409		0.6574
4930578N16Rik	chr2	-	69758056	69789486	Mus_musculus_RIKEN_cDNA_4930578N16_gene_(4930578N16Rik)	0.1978	0.6627	0.3	0.009252
4930578N18Rik	chr16	+	76122612	76156086	Mus_musculus_RIKEN_cDNA_4930578N18_gene_(4930578N18Rik),_non-coding_RNA.	0	0		0.8875
4930579C15Rik	chr4	-	94907292	94928810	Mus_musculus_RIKEN_cDNA_4930579C15_gene_(4930579C15Rik)	0.1673	0.0445		0.2501
4930579F01Rik	chr3	-	138164134	138186713	Mus_musculus_RIKEN_cDNA_4930579F01_gene_(4930579F01Rik),_transcript_variant_2	0.0399	0		0.3939
4930579G18Rik	chr14	+	54650510	54655100	Mus_musculus_RIKEN_cDNA_4930579G18_gene_(4930579G18Rik),_non-coding_RNA.	7.8733	7.3656	1.07	0.5216
4930579G22Rik	chr5	+	129908539	129911281	Mus_musculus_RIKEN_cDNA_4930579G22_gene_(4930579G22Rik)	0.8722	0		0.001335
4930579G24Rik	chr3	+	79629078	79632819	Mus_musculus_RIKEN_cDNA_4930579G24_gene_(4930579G24Rik)	0.9389	0.8878	1.06	0.817
4930579K19Rik	chr9	-	98562459	98563611	Mus_musculus_RIKEN_cDNA_4930579K19_gene_(4930579K19Rik),_non-coding_RNA.	0.1189	0.2845		0.317
4930581F22Rik	chr9	+	35116727	35130922	Mus_musculus_RIKEN_cDNA_4930581F22_gene_(4930581F22Rik),_non-coding_RNA.	1.8528	1.8648	0.99	0.9791
4930583K01Rik	chr7	+	118243906	118245551	Mus_musculus_RIKEN_cDNA_4930583K01_gene_(4930583K01Rik),_non-coding_RNA.	0.1551	0		0.1748
4930583P06Rik	chr2	-	124217678	124222358	Mus_musculus_RIKEN_cDNA_4930583P06_gene_(4930583P06Rik),_non-coding_RNA.	0	0		0.8875
4930584F24Rik	chr5	-	26460069	26493314	Mus_musculus_RIKEN_cDNA_4930584F24_gene_(4930584F24Rik),_non-coding_RNA.	0	0		0.8875
4930588N13Rik	chr5	+	149439705	149470620	Mus_musculus_RIKEN_cDNA_4930588N13_gene_(4930588N13Rik)	0	0.1341		0.1915
4930590J08Rik	chr6	+	91904232	91950725	Mus_musculus_RIKEN_cDNA_4930590J08_gene_(4930590J08Rik)	0.1815	0.1126		0.3395
4930590L20Rik	chr1	-	140570175	140656402	Mus_musculus_RIKEN_cDNA_4930590L20_gene_(4930590L20Rik),_non-coding_RNA.	0.4971	0.9914	0.5	0.2608
4930591A17Rik	chr2	+	179414935	179416880	Mus_musculus_RIKEN_cDNA_4930591A17_gene_(4930591A17Rik)	0	0		0.8875
4930592A05Rik	chr15	-	33593880	33653436	Mus_musculus_RIKEN_cDNA_4930592A05_gene_(4930592A05Rik),_non-coding_RNA.	6.1255	6.1901	0.99	0.9492
4930592I03Rik	chr18	-	82918404	82920560	Mus_musculus_RIKEN_cDNA_4930592I03_gene_(4930592I03Rik),_non-coding_RNA.	0.1143	0.0912		0.7909
4930593A02Rik	chr3	+	58692588	58797331	Mus_musculus_RIKEN_cDNA_4930593A02_gene_(4930593A02Rik),_non-coding_RNA.	0.0337	0.0269		0.832
4930593C16Rik	chr9	-	120924454	120930802	Mus_musculus_RIKEN_cDNA_4930593C16_gene_(4930593C16Rik),_non-coding_RNA.	0	0		0.8875
4930594C11Rik	chr1	-	37485850	37488605	Mus_musculus_RIKEN_cDNA_4930594C11_gene_(4930594C11Rik),_non-coding_RNA.	0.1243	0.119		0.9109
4930595M18Rik	chrX	-	81419574	81458122	Mus_musculus_RIKEN_cDNA_4930595M18_gene_(4930595M18Rik)	0	0.0207		0.6188
4930596D02Rik	chr14	-	35809485	35811978	Mus_musculus_RIKEN_cDNA_4930596D02_gene_(4930596D02Rik)	0	0		0.8875
4930596M17Rik	chr9	+	121587019	121614255	Mus_musculus_RIKEN_cDNA_4930596M17_gene_(4930596M17Rik),_non-coding_RNA.	0	0		0.8875
4930597G03Rik	chr14	-	51317334	51345489	Mus_musculus_RIKEN_cDNA_4930597G03_gene_(4930597G03Rik),_non-coding_RNA.	0	0		0.8875
4930598F16Rik	chr1	-	95701183	95716518	Mus_musculus_RIKEN_cDNA_4930598F16_gene_(4930598F16Rik),_non-coding_RNA.	0	0		0.8875
4930599N23Rik	chr6	+	39118472	39148312	Mus_musculus_RIKEN_cDNA_4930599N23_gene_(4930599N23Rik),_non-coding_RNA.	2.1786	3.1037	0.7	0.1357
4931402G19Rik	chr2	-	120455697	120469367	Mus_musculus_RIKEN_cDNA_4931402G19_gene_(4931402G19Rik),_non-coding_RNA.	2.6684	2.1289	1.25	0.1328
4931403E22Rik	chr19	-	26768800	26823907	Mus_musculus_RIKEN_cDNA_4931403E22_gene_(4931403E22Rik),_non-coding_RNA.	0.9225	0.5724		0.3395
4931403G20Rik	chr12	+	69843685	69853671	Mus_musculus_RIKEN_cDNA_4931403G20_gene_(4931403G20Rik),_transcript_variant_2,_non-coding_RNA.	1.4419	1.1503	1.25	0.3144
4931406B18Rik	chr7	-	43492043	43505938	Mus_musculus_RIKEN_cDNA_4931406B18_gene_(4931406B18Rik)	0	0.0405		0.1915
4931406C07Rik	chr9	-	15283336	15306448	Mus_musculus_RIKEN_cDNA_4931406C07_gene_(4931406C07Rik),_transcript_variant_2	2.6414	3.0419	0.87	0.2475
4931406H21Rik	chr14	+	25586803	25590661	Mus_musculus_RIKEN_cDNA_4931406H21_gene_(4931406H21Rik),_non-coding_RNA.	0.6212	0.5239	1.19	0.4635
4931406P16Rik	chr7	-	34236713	34313547	Mus_musculus_RIKEN_cDNA_4931406P16_gene_(4931406P16Rik)	20.7109	17.4382	1.19	1.322e-08
4931408A02Rik	chr16	+	90826718	90904885	Mus_musculus_RIKEN_cDNA_4931408A02_gene_(4931408A02Rik),_transcript_variant_2	0.3535	0.1611	2.19	0.07206
4931408C20Rik	chr1	-	26681800	26687460	Mus_musculus_RIKEN_cDNA_4931408C20_gene_(4931408C20Rik)	0	0		0.8875
4931408D14Rik	chr19	-	37258425	37264095	Mus_musculus_RIKEN_cDNA_4931408D14_gene_(4931408D14Rik),_transcript_variant_2,_non-coding_RNA.	0.0211	0.0169		0.832
4931409K22Rik	chr5	-	24543433	24555469	Mus_musculus_RIKEN_cDNA_4931409K22_gene_(4931409K22Rik),_transcript_variant_2,_non-coding_RNA.	0	0		0.8875
4931414P19Rik	chr14	-	54583662	54605908	Mus_musculus_RIKEN_cDNA_4931414P19_gene_(4931414P19Rik)	1.6952	1.7751	0.95	0.7916
4931417E11Rik	chr6	-	73468572	73469667	Mus_musculus_RIKEN_cDNA_4931417E11_gene_(4931417E11Rik)	0	0		0.8875
4931417G12Rik	chr6	-	113596761	113600715	Mus_musculus_RIKEN_cDNA_4931417G12_gene_(4931417G12Rik)	0.1008	0.0804		0.7909
4931419H13Rik	chr3	+	55055241	55084002	Mus_musculus_RIKEN_cDNA_4931419H13_gene_(4931419H13Rik),_non-coding_RNA.	0	0		0.8875
4931420L22Rik	chr16	+	71131075	71139029	Mus_musculus_RIKEN_cDNA_4931420L22_gene_(4931420L22Rik),_non-coding_RNA.	0	0		0.8875
4931423N10Rik	chr2	+	23207475	23267129	Mus_musculus_RIKEN_cDNA_4931423N10_gene_(4931423N10Rik)	0	0.0297		0.6188
4931428F04Rik	chr8	-	105280408	105289528	Mus_musculus_RIKEN_cDNA_4931428F04_gene_(4931428F04Rik),_transcript_variant_1	5.1504	6.8189	0.76	0.0001903
4931428L18Rik	chr1	-	31141077	31222656	Mus_musculus_RIKEN_cDNA_4931428L18_gene_(4931428L18Rik),_non-coding_RNA.	0	0.0354		0.6188
4931429I11Rik	chr9	-	40894848	40964112	Mus_musculus_RIKEN_cDNA_4931429I11_gene_(4931429I11Rik)	0	0		0.8875
4931429L15Rik	chr9	-	46303360	46319986	Mus_musculus_RIKEN_cDNA_4931429L15_gene_(4931429L15Rik)	0.0672	0.0536		0.7909
4931429P17Rik	chr13	-	47960329	48018608	Mus_musculus_RIKEN_cDNA_4931429P17_gene_(4931429P17Rik),_non-coding_RNA.	0	0		0.8875
4931430N09Rik	chr6	+	118880157	118885543	Mus_musculus_RIKEN_cDNA_4931430N09_gene_(4931430N09Rik),_non-coding_RNA.	0.5058	0.7314	0.69	0.2444
4931431B13Rik	chr7	-	128192049	128203328	Mus_musculus_RIKEN_cDNA_4931431B13_gene_(4931431B13Rik),_non-coding_RNA.	0.4343	0.4619		0.9831
4931431C16Rik	chr5	-	35581226	35588763	Mus_musculus_RIKEN_cDNA_4931431C16_gene_(4931431C16Rik),_non-coding_RNA.	1.2517	1.3182	0.95	0.7942
4931431F19Rik	chr7	-	104127912	104129823	Mus_musculus_RIKEN_cDNA_4931431F19_gene_(4931431F19Rik)	0	0		0.8875
4931440F15Rik	chr11	-	29822394	29825668	Mus_musculus_RIKEN_cDNA_4931440F15_gene_(4931440F15Rik)	0.1046	0.0167		0.06625
4931440J10Rik	chr14	+	62760500	62830126	Mus_musculus_RIKEN_cDNA_4931440J10_gene_(4931440J10Rik),_non-coding_RNA.	0.4611	0.4292		0.87
4931440L10Rik	chr1	-	134540944	134547183	Mus_musculus_RIKEN_cDNA_4931440L10_gene_(4931440L10Rik)	0	0		0.8875
4931440P22Rik	chr3	-	65515314	65529414	Mus_musculus_RIKEN_cDNA_4931440P22_gene_(4931440P22Rik),_non-coding_RNA.	0.2487	0.1984		0.6183
4932411E22Rik	chr11	-	89390222	89418948	Mus_musculus_RIKEN_cDNA_4932411E22_gene_(4932411E22Rik)	0	0		0.8875
4932411L15	chr1	+	12667562	12673090	Mus_musculus_uncharacterized_protein_4932411L15_(4932411L15),_non-coding_RNA.	0	0		0.8875
4932411N23Rik	chrX	-	126812461	126834004	Mus_musculus_RIKEN_cDNA_4932411N23_gene_(4932411N23Rik)	0	0		0.8875
4932412D23Rik	chr16	-	42725701	42875762	Mus_musculus_RIKEN_cDNA_4932412D23_gene_(4932412D23Rik),_transcript_variant_1,_non-coding_RNA.	0.0142	0		0.3939
4932412H11Rik	chr5	+	3845172	3866596	Mus_musculus_RIKEN_cDNA_4932412H11_gene_(4932412H11Rik)	0.0928	0.0185		0.1301
4932413F04Rik	chr9	+	103557089	103565891	Mus_musculus_RIKEN_cDNA_4932413F04_gene_(4932413F04Rik),_non-coding_RNA.	0	0.0395		0.3442
4932414J04Rik	chr11	-	21494729	21511180	Mus_musculus_RIKEN_cDNA_4932414J04_gene_(4932414J04Rik),_non-coding_RNA.	0	0		0.8875
4932414N04Rik	chr2	+	68657883	68748465	Mus_musculus_RIKEN_cDNA_4932414N04_gene_(4932414N04Rik)	0	0		0.8875
4932415G12Rik	chr10	-	94673492	94688613	Mus_musculus_RIKEN_cDNA_4932415G12_gene_(4932415G12Rik),_non-coding_RNA.	0.2484	2.1269	0.12	1.352e-25
4932415M13Rik	chr17	+	53723750	53725733	Mus_musculus_RIKEN_cDNA_4932415M13_gene_(4932415M13Rik)	0	0		0.8875
4932416H05Rik	chr2	-	129798368	129801459	Mus_musculus_RIKEN_cDNA_4932416H05_gene_(4932416H05Rik),_non-coding_RNA.	0.8639	0.4948	1.75	0.0233
4932416K20Rik	chr8	+	104795236	104798792	Mus_musculus_RIKEN_cDNA_4932416K20_gene_(4932416K20Rik)	0	0		0.8875
4932418E24Rik	chr2	-	26271646	26294557	Mus_musculus_RIKEN_cDNA_4932418E24_gene_(4932418E24Rik)	0	0		0.8875
4932425I24Rik	chr16	-	38297753	38341860	Mus_musculus_RIKEN_cDNA_4932425I24_gene_(4932425I24Rik)	0.0247	0.1379		0.08339
4932429P05Rik	chrX	+	89752267	89755491	Mus_musculus_RIKEN_cDNA_4932429P05_gene_(4932429P05Rik)	0	0		0.8875
4932435O22Rik	chr11	-	114413404	114448860	Mus_musculus_RIKEN_cDNA_4932435O22_gene_(4932435O22Rik),_non-coding_RNA.	0.161	0.0963		0.3379
4932438A13Rik	chr3	+	36863105	37053033	Mus_musculus_RIKEN_cDNA_4932438A13_gene_(4932438A13Rik)	2.5471	2.3935	1.06	0.194
4932438H23Rik	chr16	-	91053934	91069145	Mus_musculus_RIKEN_cDNA_4932438H23_gene_(4932438H23Rik),_transcript_variant_1	0	0.0611		0.1915
4932441J04Rik	chr5	-	57570083	57717919	Mus_musculus_RIKEN_cDNA_4932441J04_gene_(4932441J04Rik),_non-coding_RNA.	0.3772	0.5267		0.6401
4932442L08Rik	chrX	-	94355052	94366777	SubName:_Full=MCG1038836;_SubName:_Full=Novel_ZnF_C2HC_domain_containing_protein;_SubName:_Full=Uncharacterized_protein;	0	0		0.8875
4932443I19Rik	chr8	+	13705888	13743066	Mus_musculus_RIKEN_cDNA_4932443I19_gene_(4932443I19Rik)	0	0		0.8875
4932702P03Rik	chr13	+	24905599	24911780	Mus_musculus_RIKEN_cDNA_4932702P03_gene_(4932702P03Rik),_non-coding_RNA.	4.5558	4.9876	0.91	0.4248
4933400A11Rik	chrX	-	169776377	169779635	Mus_musculus_RIKEN_cDNA_4933400A11_gene_(4933400A11Rik),_non-coding_RNA.	0.1113	0.1332		0.9083
4933400B14Rik	chr17	+	89320226	89327333	Mus_musculus_RIKEN_cDNA_4933400B14_gene_(4933400B14Rik),_non-coding_RNA.	0	0		0.8875
4933400C05Rik	chr11	-	103208126	103218432	Mus_musculus_RIKEN_cDNA_4933400C05_gene_(4933400C05Rik)	0.0616	0		0.3939
4933400C23	chr9	+	92718715	92795711	Mus_musculus_uncharacterized_protein_4933400C23_(4933400C23),_non-coding_RNA.	0	0		0.8875
4933400F21Rik	chr1	-	89676506	89683892	Mus_musculus_RIKEN_cDNA_4933400F21_gene_(4933400F21Rik),_non-coding_RNA.	0.0372	0.0297		0.7909
4933400L20Rik	chr8	+	103603798	103680382	Mus_musculus_RIKEN_cDNA_4933400L20_gene_(4933400L20Rik),_non-coding_RNA.	0	0		0.8875
4933401B06Rik	chrX	+	107542581	107543800	Mus_musculus_RIKEN_cDNA_4933401B06_gene_(4933401B06Rik),_non-coding_RNA.	0	0		0.8875
4933401D09Rik	chr17	+	15631787	15641102	Mus_musculus_RIKEN_cDNA_4933401D09_gene_(4933401D09Rik),_non-coding_RNA.	0	0		0.8875
4933401H06Rik	chr3	-	135833693	135840269	Mus_musculus_RIKEN_cDNA_4933401H06_gene_(4933401H06Rik),_non-coding_RNA.	0	0		0.8875
4933401P06Rik	chr5	-	36873594	36876879	Mus_musculus_RIKEN_cDNA_4933401P06_gene_(4933401P06Rik),_non-coding_RNA.	0	0		0.8875
4933402C06Rik	chr7	+	40674736	40691260	Mus_musculus_RIKEN_cDNA_4933402C06_gene_(4933402C06Rik),_non-coding_RNA.	0	0		0.8875
4933402D24Rik	chr1	-	63754908	63769267	Mus_musculus_RIKEN_cDNA_4933402D24_gene_(4933402D24Rik)	0.156	0.0933		0.4972
4933402E13Rik	chrX	+	62283498	62292078	Mus_musculus_RIKEN_cDNA_4933402E13_gene_(4933402E13Rik),_transcript_variant_1	0	0		0.8875
4933402J07Rik	chr8	+	87563906	87589197	Mus_musculus_RIKEN_cDNA_4933402J07_gene_(4933402J07Rik)	0	0		0.8875
4933402J10Rik	chr5	-	59963118	59986002	Mus_musculus_RIKEN_cDNA_4933402J10_gene_(4933402J10Rik),_transcript_variant_1,_non-coding_RNA.	0	0		0.8875
4933402J15Rik	chr14	+	74355526	74369741	Mus_musculus_RIKEN_cDNA_4933402J15_gene_(4933402J15Rik),_non-coding_RNA.	0	0		0.8875
4933402N03Rik	chr7	-	131138346	131146283	Mus_musculus_RIKEN_cDNA_4933402N03_gene_(4933402N03Rik)	0	0		0.8875
4933402N22Rik	chr5	+	11918042	11922804	Mus_musculus_RIKEN_cDNA_4933402N22_gene_(4933402N22Rik)	0	0		0.8875
4933402P03Rik	chr11	-	69816565	69818440	Mus_musculus_RIKEN_cDNA_4933402P03_gene_(4933402P03Rik)	0	0		0.8875
4933403F05Rik	chr18	-	68260184	68300333	Mus_musculus_RIKEN_cDNA_4933403F05_gene_(4933403F05Rik)	18.0519	19.0761	0.95	0.03556
4933403G14Rik	chr8	+	125669817	125673365	Mus_musculus_RIKEN_cDNA_4933403G14_gene_(4933403G14Rik)	2.4123	2.6173	0.92	0.4942
4933403O08Rik	chrX	+	112239048	112243852	Mus_musculus_RIKEN_cDNA_4933403O08_gene_(4933403O08Rik)	0	0		0.8875
4933404G15Rik	chr16	-	16707686	16718121	Mus_musculus_RIKEN_cDNA_4933404G15_gene_(4933404G15Rik),_non-coding_RNA.	0	0		0.8875
4933404K08Rik	chr13	+	23278349	23282267	Mus_musculus_RIKEN_cDNA_4933404K08_gene_(4933404K08Rik),_non-coding_RNA.	0	0		0.8875
4933404M02Rik	chr2	+	70508818	70540884	Mus_musculus_RIKEN_cDNA_4933404M02_gene_(4933404M02Rik)	0.049	0.0587		0.9083
4933404O12Rik	chr5	+	136919145	136937109	Mus_musculus_RIKEN_cDNA_4933404O12_gene_(4933404O12Rik),_non-coding_RNA.	0.508	0.4445	1.14	0.5819
4933405D12Rik	chr3	-	122882591	122924116	Mus_musculus_RIKEN_cDNA_4933405D12_gene_(4933405D12Rik),_non-coding_RNA.	0.1783	0.1423		0.7909
4933405E24Rik	chr11	-	54177771	54213288	Mus_musculus_RIKEN_cDNA_4933405E24_gene_(4933405E24Rik),_non-coding_RNA.	0	0		0.8875
4933405L10Rik	chr8	+	105708302	105710168	Mus_musculus_RIKEN_cDNA_4933405L10_gene_(4933405L10Rik)	0	0		0.8875
4933405O20Rik	chr7	+	50599189	50600528	Mus_musculus_RIKEN_cDNA_4933405O20_gene_(4933405O20Rik)	0	0		0.8875
4933406C10Rik	chr12	-	32919383	32953789	Mus_musculus_RIKEN_cDNA_4933406C10_gene_(4933406C10Rik),_non-coding_RNA.	0.0533	0.0638		0.9083
4933406D12Rik	chr2	+	146542930	146546108	Mus_musculus_RIKEN_cDNA_4933406D12_gene_(4933406D12Rik),_non-coding_RNA.	0	0.0741		0.6188
4933406F09Rik	chr14	+	7412472	7422685	Mus_musculus_RIKEN_cDNA_4933406F09_gene_(4933406F09Rik),_non-coding_RNA.	0	0		0.8875
4933406G16Rik	chr11	+	19065274	19075740	Mus_musculus_RIKEN_cDNA_4933406G16_gene_(4933406G16Rik),_non-coding_RNA.	0	0.0386		0.6188
4933406I18Rik	chr7	-	114315478	114415161	Mus_musculus_RIKEN_cDNA_4933406I18_gene_(4933406I18Rik),_transcript_variant_2,_non-coding_RNA.	0.2075	0		0.01527
4933406J08Rik	chr2	+	122186271	122206393	Mus_musculus_RIKEN_cDNA_4933406J08_gene_(4933406J08Rik)	0	0		0.8875
4933406J10Rik	chr7	-	82743345	82755644	Mus_musculus_RIKEN_cDNA_4933406J10_gene_(4933406J10Rik),_non-coding_RNA.	0.2085	0.0555		0.2501
4933406K04Rik	chr12	-	106685606	106716324	Mus_musculus_RIKEN_cDNA_4933406K04_gene_(4933406K04Rik),_non-coding_RNA.	0	0		0.8875
4933406M09Rik	chr1	+	134385939	134390983	Mus_musculus_RIKEN_cDNA_4933406M09_gene_(4933406M09Rik)	0	0.0309		0.6188
4933407E24Rik	chr4	+	124569178	124575538	Mus_musculus_RIKEN_cDNA_4933407E24_gene_(4933407E24Rik),_non-coding_RNA.	0.2193	0.2042		0.87
4933407G14Rik	chr10	+	75449509	75463104	Mus_musculus_RIKEN_cDNA_4933407G14_gene_(4933407G14Rik),_non-coding_RNA.	0	0		0.8875
4933407H18Rik	chr5	+	33378550	33419754	Mus_musculus_RIKEN_cDNA_4933407H18_gene_(4933407H18Rik)	2.7106	2.0743	1.31	0.0005241
4933407I05Rik	chr9	+	51914428	51927003	Mus_musculus_RIKEN_cDNA_4933407I05_gene_(4933407I05Rik),_non-coding_RNA.	0	0		0.8875
4933407K13Rik	chrX	-	75725457	75764699	Mus_musculus_RIKEN_cDNA_4933407K13_gene_(4933407K13Rik),_non-coding_RNA.	0.5882	0.5016	1.17	0.5295
4933407L21Rik	chr1	+	85928482	85931756	Mus_musculus_RIKEN_cDNA_4933407L21_gene_(4933407L21Rik),_non-coding_RNA.	0	0.0952		0.3442
4933407P14Rik	chr11	+	104186326	104191166	Mus_musculus_RIKEN_cDNA_4933407P14_gene_(4933407P14Rik),_transcript_variant_1	0	0		0.8875
4933408B17Rik	chr18	-	34579845	34597468	Mus_musculus_RIKEN_cDNA_4933408B17_gene_(4933408B17Rik),_transcript_variant_hypothetical_protein_LOC271508	0.225	0.2244	1	0.9679
4933408J17Rik	chr10	+	93589412	93605245	Mus_musculus_RIKEN_cDNA_4933408J17_gene_(4933408J17Rik),_non-coding_RNA.	0.5156	0.2938	1.75	0.1712
4933408N05Rik	chr8	-	114341160	114351478	Mus_musculus_RIKEN_cDNA_4933408N05_gene_(4933408N05Rik),_non-coding_RNA.	0.0433	0		0.3939
4933409G03Rik	chr2	+	68582412	68616463	Mus_musculus_RIKEN_cDNA_4933409G03_gene_(4933409G03Rik)	0	0		0.8875
4933409K07Rikchr4+	chr4	+	42153444	42462993	Mus_musculus_RIKEN_cDNA_4933409K07_gene_(4933409K07Rik),_non-coding_RNA.	0	0		0.8875
4933409K07Rikchr4-	chr4	-	42031295	42055130	Mus_musculus_RIKEN_cDNA_4933409K07_gene_(4933409K07Rik),_non-coding_RNA.	0	0.012		0.6188
4933409K07Rikchr4_GL456350_random+	chr4_GL456350_random	+	60800	84642	Mus_musculus_RIKEN_cDNA_4933409K07_gene_(4933409K07Rik),_non-coding_RNA.	0	0		0.8875
4933409K07Rikchr4_JH584293_random+	chr4_JH584293_random	+	120551	144386	Mus_musculus_RIKEN_cDNA_4933409K07_gene_(4933409K07Rik),_non-coding_RNA.	0	0		0.8875
4933411E08Rik	chr10	+	117925458	117948307	Mus_musculus_RIKEN_cDNA_4933411E08_gene_(4933411E08Rik),_non-coding_RNA.	0.0402	0		0.3939
4933411G06Rik	chr10	-	51756173	51757194	Mus_musculus_RIKEN_cDNA_4933411G06_gene_(4933411G06Rik),_non-coding_RNA.	0	0		0.8875
4933411G11Rik	chr5	+	143181016	143205068	Mus_musculus_RIKEN_cDNA_4933411G11Rik_gene_(4933411G11Rik)	0	0		0.8875
4933411K16Rik	chr19	+	42052227	42053628	Mus_musculus_RIKEN_cDNA_4933411K16_gene_(4933411K16Rik)	0.3421	0.156		0.207
4933411K20Rik	chr8	+	46163688	46195590	Mus_musculus_RIKEN_cDNA_4933411K20_gene_(4933411K20Rik)	6.1682	5.635	1.09	0.1614
4933412E12Rik	chr10	+	116950561	116963279	Mus_musculus_RIKEN_cDNA_4933412E12_gene_(4933412E12Rik),_transcript_variant_2,_non-coding_RNA.	1.3094	0.9682	1.35	0.1778
4933412E24Rik	chr15	-	60014865	60016618	Mus_musculus_RIKEN_cDNA_4933412E24_gene_(4933412E24Rik)	0	0		0.8875
4933412O06Rik	chr13	-	15781663	15802630	Mus_musculus_RIKEN_cDNA_4933412O06_gene_(4933412O06Rik),_non-coding_RNA.	0	0		0.8875
4933413G19Rik	chr6	+	128375509	128385144	Mus_musculus_RIKEN_cDNA_4933413G19_gene_(4933413G19Rik)	0.0627	0.05		0.832
4933413J09Rik	chr14	+	26357546	26400456	Mus_musculus_RIKEN_cDNA_4933413J09_gene_(4933413J09Rik),_non-coding_RNA.	0.4764	0.6432	0.74	0.2306
4933413L06Rik	chr13	-	117706763	117720011	Mus_musculus_RIKEN_cDNA_4933413L06_gene_(4933413L06Rik),_non-coding_RNA.	0	0		0.8875
4933415F23Rik	chr1	-	23100473	23102253	Mus_musculus_RIKEN_cDNA_4933415F23_gene_(4933415F23Rik)	0	0		0.8875
4933416C03Rik	chr10	-	116111663	116113917	Mus_musculus_RIKEN_cDNA_4933416C03_gene_(4933416C03Rik)	0	0		0.8875
4933416E03Rik	chr2	+	159947340	159981289	Mus_musculus_RIKEN_cDNA_4933416E03_gene_(4933416E03Rik),_non-coding_RNA.	0	0		0.8875
4933416I08Rik	chrX	+	53686490	53691332	Mus_musculus_RIKEN_cDNA_4933416I08_gene_(4933416I08Rik)	0	0.0436		0.6188
4933416M06Rik	chr13	+	101254318	101293396	Mus_musculus_RIKEN_cDNA_4933416M06_gene_(4933416M06Rik),_non-coding_RNA.	0	0		0.8875
4933416M07Rik	chr8	+	27142909	27149706	Mus_musculus_RIKEN_cDNA_4933416M07_gene_(4933416M07Rik),_non-coding_RNA.	0.0901	0.0359		0.4664
4933417A18Rik	chr13	+	34924408	34955875	Mus_musculus_RIKEN_cDNA_4933417A18_gene_(4933417A18Rik)	0	0		0.8875
4933417D19Rik	chr8	+	123235090	123242359	Mus_musculus_RIKEN_cDNA_4933417D19_gene_(4933417D19Rik),_non-coding_RNA.	1.0585	1.3779	0.77	0.3782
4933417E11Rik	chr1	-	71958997	72005195	Mus_musculus_RIKEN_cDNA_4933417E11_gene_(4933417E11Rik),_non-coding_RNA.	0	0		0.8875
4933417G07Rik	chr3	+	55847104	55848065	Mus_musculus_RIKEN_cDNA_4933417G07_gene_(4933417G07Rik),_non-coding_RNA.	0	0.0568		0.6188
4933417O13Rik	chr7	-	143322771	143330650	Mus_musculus_RIKEN_cDNA_4933417O13_gene_(4933417O13Rik),_non-coding_RNA.	0.7628	0.9307	0.82	0.5417
4933421E11Rik	chr3	+	106684986	106736576	Mus_musculus_RIKEN_cDNA_4933421E11_gene_(4933421E11Rik),_transcript_variant_1	1.9869	1.7819	1.12	0.3507
4933421I07Rik	chr7	-	42445461	42448080	Mus_musculus_RIKEN_cDNA_4933421I07_gene_(4933421I07Rik)	0	0		0.8875
4933421O10Rik	chr4	-	33027138	33031323	Mus_musculus_RIKEN_cDNA_4933421O10_gene_(4933421O10Rik),_non-coding_RNA.	1.156	1.1067	1.04	0.7866
4933422A05Rik	chr9	+	35281104	35285423	Mus_musculus_RIKEN_cDNA_4933422A05_gene_(4933422A05Rik),_non-coding_RNA.	0.0505	0		0.3939
4933422H20Rik	chr11	+	115440544	115448268	Mus_musculus_RIKEN_cDNA_4933422H20_gene_(4933422H20Rik)	0	0.0848		0.1915
4933424B01Rik	chr6	-	146549631	146577835	Mus_musculus_RIKEN_cDNA_4933424B01_gene_(4933424B01Rik)	8.0355	7.0893	1.13	0.08509
4933424G05Rik	chr18	+	14988994	15047987	Mus_musculus_RIKEN_cDNA_4933424G05_gene_(4933424G05Rik),_non-coding_RNA.	0.2747	0.0626		0.0499
4933424G06Rik	chr1	+	36714537	36757960	Mus_musculus_RIKEN_cDNA_4933424G06_gene_(4933424G06Rik),_non-coding_RNA.	0.1215	0.1939		0.6574
4933425B07Rik	chr14	-	46602805	46637423	Mus_musculus_RIKEN_cDNA_4933425B07_gene_(4933425B07Rik),_non-coding_RNA.	0	0		0.8875
4933425H06Rik	chr6	+	144672867	144693832	Mus_musculus_RIKEN_cDNA_4933425H06_gene_(4933425H06Rik),_non-coding_RNA.	0	0		0.8875
4933425L06Rik	chr13	+	105082121	105121782	Mus_musculus_RIKEN_cDNA_4933425L06_gene_(4933425L06Rik)	0	0		0.8875
4933426D04Rik	chr5	+	24902568	24906849	Mus_musculus_RIKEN_cDNA_4933426D04_gene_(4933426D04Rik),_non-coding_RNA.	0.6916	0.7173	0.96	0.9571
4933426M11Rik	chr12	+	80790531	80880833	Mus_musculus_RIKEN_cDNA_4933426M11_gene_(4933426M11Rik),_transcript_variant_2	40.8248	36.6037	1.12	1.308e-05
4933427D06Rik	chr6	+	89096114	89110037	Mus_musculus_RIKEN_cDNA_4933427D06_gene_(4933427D06Rik)	0	0		0.8875
4933427D14Rik	chr11	-	72154096	72207431	Mus_musculus_RIKEN_cDNA_4933427D14_gene_(4933427D14Rik)	1.4318	1.4278	1	0.9752
4933427E11Rik	chr15	+	74709160	74710374	Mus_musculus_RIKEN_cDNA_4933427E11_gene_(4933427E11Rik),_non-coding_RNA.	0	0.045		0.6188
4933427E13Rik	chr11	+	25326106	25367137	Mus_musculus_RIKEN_cDNA_4933427E13_gene_(4933427E13Rik),_non-coding_RNA.	0	0		0.8875
4933427G17Rik	chr7	+	120982508	121014787	Mus_musculus_RIKEN_cDNA_4933427G17_gene_(4933427G17Rik)	0.0727	0.029		0.4664
4933427I22Rik	chr4	-	139926110	139943519	Mus_musculus_RIKEN_cDNA_4933427I22_gene_(4933427I22Rik),_transcript_variant_1,_non-coding_RNA.	0	0		0.8875
4933428C19Rik	chr4	-	40482839	40525548	Mus_musculus_RIKEN_cDNA_4933428C19_gene_(4933428C19Rik),_non-coding_RNA.	0	0		0.8875
4933429K18Rik	chr19	-	45726554	45730558	Mus_musculus_RIKEN_cDNA_4933429K18_gene_(4933429K18Rik),_non-coding_RNA.	0	0		0.8875
4933429O19Rik	chr14	+	48878872	48887112	Mus_musculus_RIKEN_cDNA_4933429O19_gene_(4933429O19Rik),_non-coding_RNA.	0	0		0.8875
4933430H16Rik	chr7	-	82937937	82971391	Mus_musculus_RIKEN_cDNA_4933430H16_gene_(4933430H16Rik),_non-coding_RNA.	0	0.0759		0.3442
4933430I17Rik	chr4	+	62525368	62547993	Mus_musculus_RIKEN_cDNA_4933430I17_gene_(4933430I17Rik)	0	0.0306		0.6188
4933430M04Rik	chr11	+	24481908	24569951	Mus_musculus_RIKEN_cDNA_4933430M04_gene_(4933430M04Rik),_non-coding_RNA.	0	0		0.8875
4933430N04Rik	chr8	-	9125411	9132288	Mus_musculus_RIKEN_cDNA_4933430N04_gene_(4933430N04Rik),_non-coding_RNA.	0	0		0.8875
4933431E20Rik	chr3	-	107888849	107896213	Mus_musculus_RIKEN_cDNA_4933431E20_gene_(4933431E20Rik),_non-coding_RNA.	2.6137	2.4245	1.08	0.4226
4933431G14Rik	chr6	-	72120212	72123197	Mus_musculus_RIKEN_cDNA_4933431G14_gene_(4933431G14Rik),_transcript_variant_1,_non-coding_RNA.	0.164	0.0327		0.1301
4933432B09Rik	chr15	-	79609575	79658956	Mus_musculus_RIKEN_cDNA_4933432B09_gene_(4933432B09Rik)	0.1754	0.2386	0.74	0.3245
4933432G23Rik	chr9	+	118429838	118437048	Mus_musculus_RIKEN_cDNA_4933432G23_gene_(4933432G23Rik),_non-coding_RNA.	0	0		0.8875
4933432I03Rik	chr14	-	102987411	103033803	Mus_musculus_RIKEN_cDNA_4933432I03_gene_(4933432I03Rik),_non-coding_RNA.	0	0		0.8875
4933432I09Rik	chr16	-	18208237	18213863	Mus_musculus_RIKEN_cDNA_4933432I09_gene_(4933432I09Rik),_transcript_variant_2,_non-coding_RNA.	0.5966	0.6773	0.88	0.6354
4933433C11Rik	chr2	-	25212558	25214630	Mus_musculus_RIKEN_cDNA_4933433C11_gene_(4933433C11Rik)	0.0432	0		0.3939
4933433F19Rik	chr8	+	30568394	30575573	Mus_musculus_RIKEN_cDNA_4933433F19_gene_(4933433F19Rik),_non-coding_RNA.	0.063	0		0.3939
4933433G15Rik	chr9	+	75410183	75415537	Mus_musculus_RIKEN_cDNA_4933433G15_gene_(4933433G15Rik),_non-coding_RNA.	0.0594	0.1895		0.3428
4933433G19Rik	chr13	-	66996817	67032405	Mus_musculus_RIKEN_cDNA_4933433G19_gene_(4933433G19Rik),_non-coding_RNA.	3.872	4.994	0.78	0.1224
4933433H22Rik	chr17	+	84078659	84089875	Mus_musculus_RIKEN_cDNA_4933433H22_gene_(4933433H22Rik),_non-coding_RNA.	0.1148	0		0.07756
4933433P14Rik	chr12	+	105685351	105703057	Mus_musculus_RIKEN_cDNA_4933433P14_gene_(4933433P14Rik)	4.6479	4.9257	0.94	0.5388
4933434E20Rik	chr3	+	90051635	90062447	Mus_musculus_RIKEN_cDNA_4933434E20_gene_(4933434E20Rik),_transcript_variant_1	8.4911	10.1344	0.84	0.007659
4933434I20Rik	chr8	+	83348471	83382320	Mus_musculus_RIKEN_cDNA_4933434I20_gene_(4933434I20Rik)	0	0		0.8875
4933436C20Rik	chr8	-	92326032	92356120	Mus_musculus_RIKEN_cDNA_4933436C20_gene_(4933436C20Rik),_non-coding_RNA.	2.5339	2.7686	0.92	0.6593
4933436E23Rik	chr1	+	139379451	139402852	Mus_musculus_RIKEN_cDNA_4933436E23_gene_(4933436E23Rik),_non-coding_RNA.	0	0		0.8875
4933436H12Rik	chr7	+	68417423	68426133	Mus_musculus_RIKEN_cDNA_4933436H12_gene_(4933436H12Rik),_non-coding_RNA.	0	0		0.8875
4933436I01Rik	chrX	-	67919863	67921450	Mus_musculus_RIKEN_cDNA_4933436I01_gene_(4933436I01Rik)	0	0		0.8875
4933437F05Rik	chr12	-	87221122	87238601	Mus_musculus_RIKEN_cDNA_4933437F05_gene_(4933437F05Rik)	0.7274	0.3869	1.88	0.1187
4933438B17Rik	chr5	+	127030788	127088529	Mus_musculus_RIKEN_cDNA_4933438B17_gene_(4933438B17Rik),_non-coding_RNA.	0	0		0.8875
4933438K21Rik	chr4	-	147063365	147068436	Mus_musculus_RIKEN_cDNA_4933438K21_gene_(4933438K21Rik),_non-coding_RNA.	0	0.0323		0.6188
4933439C10Rik	chr11	+	59505684	59511067	Mus_musculus_RIKEN_cDNA_4933439C10_gene_(4933439C10Rik),_non-coding_RNA.	3.4664	2.3739	1.46	0.006092
4933439F18Rik	chr11	+	60417144	60450927	Mus_musculus_RIKEN_cDNA_4933439F18_gene_(4933439F18Rik)	13.4574	14.4649	0.93	0.09096
4933439K11Rik	chr1	-	172541619	172550806	Mus_musculus_RIKEN_cDNA_4933439K11_gene_(4933439K11Rik),_non-coding_RNA.	0.291	0.2322		0.7278
4933440J02Rik	chr10	-	111586718	111594273	Mus_musculus_RIKEN_cDNA_4933440J02_gene_(4933440J02Rik),_non-coding_RNA.	0.1796	0.191		0.9831
4933440M02Rik	chr7	-	125331781	125349786	Mus_musculus_RIKEN_cDNA_4933440M02_gene_(4933440M02Rik),_transcript_variant_2,_non-coding_RNA.	0	0		0.8875
5031410I06Rik	chr5	-	26098667	26105314	Mus_musculus_RIKEN_cDNA_5031410I06_gene_(5031410I06Rik)	0	0.0185		0.6188
5031414D18Rik	chr14	+	75016026	75052532	Mus_musculus_RIKEN_cDNA_5031414D18_gene_(5031414D18Rik)	0.6715	1.669	0.4	1.932e-05
5031425E22Rik	chr5	-	23431807	23434353	Mus_musculus_RIKEN_cDNA_5031425E22_gene_(5031425E22Rik),_non-coding_RNA.	2.9582	2.0383	1.45	0.007656
5031425F14Rik	chr2	+	166447450	166458770	Mus_musculus_RIKEN_cDNA_5031425F14_gene_(5031425F14Rik),_non-coding_RNA.	0.293	0.1669		0.3339
5031426D15Rik	chr2	-	6922701	6928722	Mus_musculus_RIKEN_cDNA_5031426D15_gene_(5031426D15Rik),_non-coding_RNA.	2.1265	2.4405	0.87	0.1491
5031434C07Rik	chr6	-	112286793	112290319	Mus_musculus_RIKEN_cDNA_5031434C07_gene_(5031434C07Rik),_transcript_variant_1,_non-coding_RNA.	0.1618	0.0774		0.3127
5031434O11Rik	chr3	+	51559756	51567116	Mus_musculus_RIKEN_cDNA_5031434O11_gene_(5031434O11Rik),_non-coding_RNA.	0.764	0.6857		0.8023
5031439G07Rik	chr15	-	84945719	84987971	Mus_musculus_RIKEN_cDNA_5031439G07_gene_(5031439G07Rik)	15.1308	15.2304	0.99	0.8726
5033403H07Rik	chr5	-	52973011	52992292	Mus_musculus_RIKEN_cDNA_5033403H07_gene_(5033403H07Rik),_non-coding_RNA.	0	0		0.8875
5033404E19Rik	chr1	+	185497305	185498014	Mus_musculus_RIKEN_cDNA_5033404E19_gene_(5033404E19Rik),_non-coding_RNA.	0	0		0.8875
5033406O09Rik	chr12	-	111941990	111944482	Mus_musculus_RIKEN_cDNA_5033406O09_gene_(5033406O09Rik),_non-coding_RNA.	0.594	0.4107	1.45	0.3254
5033411D12Rik	chr13	-	16857474	17694765	Mus_musculus_RIKEN_cDNA_5033411D12_gene_(5033411D12Rik)	0.1861	0.3711	0.5	0.09818
5033414D02Rik	chr19	-	29348676	29361871	Mus_musculus_RIKEN_cDNA_5033414D02_gene_(5033414D02Rik)	8.5132	9.8105	0.87	0.241
5330411J11Rik	chr2	-	59382492	59386682	Mus_musculus_RIKEN_cDNA_5330411J11_gene_(5330411J11Rik),_non-coding_RNA.	0.0416	0		0.3939
5330413P13Rik	chr2	-	131820005	131847656	Mus_musculus_RIKEN_cDNA_5330413P13_gene_(5330413P13Rik),_non-coding_RNA.	0.0754	0.0301		0.2899
5330417C22Rik	chr3	-	108458068	108536522	Mus_musculus_RIKEN_cDNA_5330417C22_gene_(5330417C22Rik)	0.0618	0.0328		0.4901
5330426P16Rik	chr16	-	50719296	50732773	Mus_musculus_RIKEN_cDNA_5330426P16_gene_(5330426P16Rik),_non-coding_RNA.	4.4008	3.9031	1.13	0.2201
5330429B09Rikchr8+	chr8	+	19784725	19785874	SubName:_Full=Putative_uncharacterized_protein;	0.1192	0.0475		0.4664
5330429B09Rikchr8-	chr8	-	20293156	20297441	SubName:_Full=Putative_uncharacterized_protein;	0.1758	0.1402	1.25	0.5844
5330434G04Rik	chrX	-	105348281	105391754	Mus_musculus_RIKEN_cDNA_5330434G04_gene_(5330434G04Rik),_non-coding_RNA.	0	0.0172		0.3442
5330439B14Rik	chr6	+	142614594	142626462	Mus_musculus_RIKEN_cDNA_5330439B14_gene_(5330439B14Rik),_non-coding_RNA.	15.5925	10.9093	1.43	1.336e-05
5430401F13Rik	chr6	+	131543761	131553757	Mus_musculus_RIKEN_cDNA_5430401F13_gene_(5430401F13Rik)	0	0		0.8875
5430402E10Rik	chrX	-	77919785	77925062	Mus_musculus_RIKEN_cDNA_5430402E10_gene_(5430402E10Rik)	0	0		0.8875
5430402O13Rik	chr6	+	50566642	50594865	Mus_musculus_RIKEN_cDNA_5430402O13_gene_(5430402O13Rik),_transcript_variant_2,_non-coding_RNA.	0.136	0.3797		0.2133
5430403N17	chr8	-	35864084	35882957	Mus_musculus_uncharacterized_LOC330737_(5430403N17),_non-coding_RNA.	0.0536	0		0.1748
5430405G05Rik	chr2	+	151702007	151712157	Mus_musculus_RIKEN_cDNA_5430405G05_gene_(5430405G05Rik)	1.1534	1.2269	0.94	0.8029
5430405H02Rik	chr2	-	156843127	156862945	Mus_musculus_RIKEN_cDNA_5430405H02_gene_(5430405H02Rik),_transcript_variant_1,_non-coding_RNA.	0.8373	0.7014	1.19	0.4171
5430407P10Rik	chr2	-	6098499	6130185	Mus_musculus_RIKEN_cDNA_5430407P10_gene_(5430407P10Rik),_transcript_variant_2	1.1089	0.752	1.47	0.001784
5430411K18Rik	chr18	+	77938466	78035027	Mus_musculus_RIKEN_cDNA_5430411K18_gene_(5430411K18Rik)	3.9149	3.2723	1.2	0.00229
5430416N02Rik	chr5	-	100420841	100429535	Mus_musculus_RIKEN_cDNA_5430416N02_gene_(5430416N02Rik),_non-coding_RNA.	0.4429	0.7067	0.63	0.06057
5430416O09Rik	chr4	+	43730033	43734534	Mus_musculus_RIKEN_cDNA_5430416O09_gene_(5430416O09Rik),_non-coding_RNA.	2.0109	1.7647	1.14	0.2979
5430417L22Rik	chr2	+	118745761	118748807	Mus_musculus_RIKEN_cDNA_5430417L22_gene_(5430417L22Rik),_non-coding_RNA.	8.4969	6.3843	1.33	0.000108
5430419D17Rik	chr7	+	131174401	131250945	Mus_musculus_RIKEN_cDNA_5430419D17_gene_(5430419D17Rik)	0.1089	0.1043		0.9109
5430421F17Rik	chr8	-	25302649	25306270	Mus_musculus_RIKEN_cDNA_5430421F17_gene_(5430421F17Rik),_non-coding_RNA.	0	0		0.8875
5430421N21Rik	chr15	-	101485129	101491512	Mus_musculus_RIKEN_cDNA_5430421N21_gene_(5430421N21Rik)	0	0		0.8875
5430425J12Rik	chr13	+	73699825	73709856	Mus_musculus_RIKEN_cDNA_5430425J12_gene_(5430425J12Rik)	0.0446	0.0356		0.832
5430427M07Rik	chr12	+	91045847	91056635	Mus_musculus_RIKEN_cDNA_5430427M07_gene_(5430427M07Rik),_non-coding_RNA.	0	0		0.8875
5430427O19Rik	chrX	+	85821944	85891499	Mus_musculus_RIKEN_cDNA_5430427O19_gene_(5430427O19Rik)	0.2433	0.1248	1.95	0.1145
5430428K19Rik	chrX	-	6452375	6574663	Mus_musculus_RIKEN_cDNA_5430428K19_gene_(5430428K19Rik),_non-coding_RNA.	0	0		0.8875
5430434I15Rik	chr3	-	38203150	38208119	Mus_musculus_RIKEN_cDNA_5430434I15_gene_(5430434I15Rik),_non-coding_RNA.	0	0		0.8875
5430435G22Rik	chr1	+	131688694	131715439	Mus_musculus_RIKEN_cDNA_5430435G22_gene_(5430435G22Rik)	2.0093	2.0524	0.98	0.8622
5430437J10Rik	chr15	+	5496317	5594983	Mus_musculus_RIKEN_cDNA_5430437J10_gene_(5430437J10Rik),_non-coding_RNA.	0	0.0357		0.6188
5430437P03Rik	chr8	+	71396854	71404772	Mus_musculus_RIKEN_cDNA_5430437P03_gene_(5430437P03Rik)	17.6335	17.3963	1.01	0.8347
5430440P10Rik	chr14	+	105427558	105437716	Mus_musculus_RIKEN_cDNA_5430440P10_gene_(5430440P10Rik),_non-coding_RNA.	0	0		0.8875
5530400C23Rik	chr6	+	133292215	133295790	Mus_musculus_RIKEN_cDNA_5530400C23_gene_(5530400C23Rik)	0	0		0.8875
5530401A14Rik	chr11	+	81860676	81894582	Mus_musculus_RIKEN_cDNA_5530401A14_gene_(5530401A14Rik),_non-coding_RNA.	0	0		0.8875
5530601H04Rik	chrX	-	105037349	105070124	Mus_musculus_RIKEN_cDNA_5530601H04_gene_(5530601H04Rik),_non-coding_RNA.	0.8699	0.7374	1.18	0.2858
5730403B10Rik	chr16	-	4765460	4790246	Mus_musculus_RIKEN_cDNA_5730403B10_gene_(5730403B10Rik)	26.99	23.7352	1.14	0.0002255
5730403I07Rik	chr9	-	77366411	77399416	Mus_musculus_RIKEN_cDNA_5730403I07_gene_(5730403I07Rik),_non-coding_RNA.	0	0.0538		0.3442
5730405O15Rik	chrX	+	13042014	13045295	Mus_musculus_RIKEN_cDNA_5730405O15_gene_(5730405O15Rik),_non-coding_RNA.	0.1544	0.3079		0.4619
5730408K05Rik	chr19	-	8888386	8888774	Mus_musculus_RIKEN_cDNA_5730408K05_gene_(5730408K05Rik),_non-coding_RNA.	0	0.4224		0.1915
5730409E04Rik	chr4	+	126609853	126614371	Mus_musculus_RIKEN_cDNA_5730409E04Rik_gene_(5730409E04Rik),_transcript_variant_1	7.1227	7.9594	0.89	0.1445
5730412P04Rik	chrX	+	136104602	136115420	Mus_musculus_RIKEN_cDNA_5730412P04_gene_(5730412P04Rik),_transcript_variant_2,_non-coding_RNA.	0	0		0.8875
5730416F02Rik	chrX	+	109001484	109002296	Mus_musculus_RIKEN_cDNA_5730416F02_gene_(5730416F02Rik),_non-coding_RNA.	0	0		0.8875
5730419I09Rik	chr6	-	143010919	143100107	Mus_musculus_RIKEN_cDNA_5730419I09_gene_(5730419I09Rik),_transcript_variant_2	2.9628	3.0842	0.96	0.5623
5730420D15Rik	chr10	+	95417374	95428640	Mus_musculus_RIKEN_cDNA_5730420D15_gene_(5730420D15Rik),_transcript_variant_2,_non-coding_RNA.	0.2896	0.2311		0.7019
5730422E09Rik	chr5	-	149119564	149184063	Mus_musculus_RIKEN_cDNA_5730422E09_gene_(5730422E09Rik),_non-coding_RNA.	0.0787	0.1256		0.6574
5730435O14Rik	chr10	+	41568015	41576476	Mus_musculus_RIKEN_cDNA_5730435O14_gene_(5730435O14Rik),_non-coding_RNA.	0	0		0.8875
5730455P16Rik	chr11	-	80360491	80378015	Mus_musculus_RIKEN_cDNA_5730455P16_gene_(5730455P16Rik)	11.4871	11.3441	1.01	0.7946
5730457N03Rik	chr6	-	52308388	52314832	Mus_musculus_RIKEN_cDNA_5730457N03_gene_(5730457N03Rik),_non-coding_RNA.	0	0		0.8875
5730460C07Rik	chr3	-	153789304	153792087	Mus_musculus_RIKEN_cDNA_5730460C07_gene_(5730460C07Rik),_non-coding_RNA.	0	0		0.8875
5730469M10Rik	chr14	-	40993739	41013775	Mus_musculus_RIKEN_cDNA_5730469M10_gene_(5730469M10Rik)	7.5343	7.0654	1.07	0.5327
5730480H06Rik	chr5	+	48395572	48414294	Mus_musculus_RIKEN_cDNA_5730480H06_gene_(5730480H06Rik),_non-coding_RNA.	0.4736	0.6612	0.72	0.3727
5730494M16Rik	chr18	-	25127222	25168877	Mus_musculus_RIKEN_cDNA_5730494M16_gene_(5730494M16Rik),_transcript_variant_1	1.9571	1.7992	1.09	0.3847
5730494N06Rik	chr2	-	132239491	132247788	Mus_musculus_RIKEN_cDNA_5730494N06_gene_(5730494N06Rik),_transcript_variant_1	7.6507	7.4754	1.02	0.813
5730507C01Rik	chr12	+	18514509	18535254	Mus_musculus_RIKEN_cDNA_5730507C01_gene_(5730507C01Rik),_transcript_variant_1	0.2424	0.2149	1.13	0.7734
5730508B09Rik	chr3	-	127869687	127896323	Mus_musculus_RIKEN_cDNA_5730508B09_gene_(5730508B09Rik)	1.0476	1.5044	0.7	0.1494
5730522E02Rik	chr11	-	25616845	26210576	Mus_musculus_RIKEN_cDNA_5730522E02_gene_(5730522E02Rik),_non-coding_RNA.	0	0.0249		0.6188
5730528L13Rik	chr4	+	48539945	48561920	Mus_musculus_RIKEN_cDNA_5730528L13_gene_(5730528L13Rik),_transcript_variant_1	3.3781	3.2456	1.04	0.7683
5730559C18Rik	chr1	-	136213521	136234280	Mus_musculus_RIKEN_cDNA_5730559C18_gene_(5730559C18Rik)	0.0572	0.0685		0.8272
5730577I03Rik	chr9	+	20607474	20617271	Mus_musculus_RIKEN_cDNA_5730577I03_gene_(5730577I03Rik),_non-coding_RNA.	0.2035	0.3479	0.58	0.2545
5730590G19Rik	chr7	+	79660195	79698145	Mus_musculus_RIKEN_cDNA_5730590G19_gene_(5730590G19Rik)	0.3021	0.1808	1.67	0.05548
5830403L16Rik	chr1	-	153849541	153851195	Mus_musculus_RIKEN_cDNA_5830403L16_gene_(5830403L16Rik)	0	0.033		0.6188
5830403M04Rik	chr5	+	100077961	100095273	Mus_musculus_RIKEN_cDNA_5830403M04_gene_(5830403M04Rik),_non-coding_RNA.	0.3577	0.0815		0.0499
5830405F06Rik	chr6	+	41055882	41063102	SubName:_Full=Putative_uncharacterized_protein;	0	0		0.8875
5830411N06Rik	chr7	+	140247300	140299800	Mus_musculus_RIKEN_cDNA_5830411N06_gene_(5830411N06Rik),_transcript_variant_3	0.0172	0.0275		0.8024
5830415F09Rik	chr4	-	46376974	46389423	Mus_musculus_RIKEN_cDNA_5830415F09_gene_(5830415F09Rik)	1.5066	0.9173	1.64	0.04284
5830416I19Rik	chr5	+	64044972	64050226	Mus_musculus_RIKEN_cDNA_5830416I19_gene_(5830416I19Rik),_non-coding_RNA.	0	0.0208		0.6188
5830416P10Rik	chr19	-	53441211	53464796	Mus_musculus_RIKEN_cDNA_5830416P10_gene_(5830416P10Rik),_non-coding_RNA.	0.0317	0.0506		0.4839
5830417I10Rik	chr3	+	88775238	88854795	Mus_musculus_RIKEN_cDNA_5830417I10_gene_(5830417I10Rik),_non-coding_RNA.	3.1626	3.3127	0.95	0.4189
5830418K08Rik	chr9	-	15316913	15357788	Mus_musculus_RIKEN_cDNA_5830418K08_gene_(5830418K08Rik)	1.0894	1.1921	0.91	0.4088
5830418P13Rik	chr9	+	103423577	103461260	Mus_musculus_RIKEN_cDNA_5830418P13_gene_(5830418P13Rik),_non-coding_RNA.	0.1572	0.326	0.48	0.1718
5830427D03Rik	chr15	-	98760431	98761958	SubName:_Full=RIKEN_cDNA_5830427D03_gene;	0.4484	0.4293	1.04	0.8961
5830428M24Rik	chr12	-	69464786	69475550	Mus_musculus_RIKEN_cDNA_5830428M24_gene_(5830428M24Rik),_transcript_variant_1,_non-coding_RNA.	0.1321	0.2107		0.6574
5830432E09Rik	chr7	-	135635930	135652314	Mus_musculus_RIKEN_cDNA_5830432E09_gene_(5830432E09Rik),_non-coding_RNA.	0.3327	0.3982	0.84	0.5296
5830433M19Rik	chr4	-	94500078	94556796	Mus_musculus_RIKEN_cDNA_5830433M19_gene_(5830433M19Rik)	0.7813	1.1859	0.66	0.0294
5830473C10Rik	chr5	+	90561208	90597906	Mus_musculus_RIKEN_cDNA_5830473C10_gene_(5830473C10Rik)	0	0		0.8875
5830484A20Rik	chr1_GL456221_random	-	17590	30203	SubName:_Full=Putative_uncharacterized_protein;	0	0		0.8875
5930403L14Rik	chr4	-	154630690	154636367	Mus_musculus_RIKEN_cDNA_5930403L14_gene_(5930403L14Rik),_non-coding_RNA.	6.1028	7.7074	0.79	3.527e-05
5930412G12Rik	chr5	-	128579129	128600687	Mus_musculus_RIKEN_cDNA_5930412G12_gene_(5930412G12Rik),_non-coding_RNA.	0	0.0212		0.6188
5930416I19Rik	chr6	-	128356999	128362897	Mus_musculus_RIKEN_cDNA_5930416I19_gene_(5930416I19Rik),_transcript_variant_1,_non-coding_RNA.	2.2998	2.7522	0.84	0.2482
5930438M14	chr13	+	101232126	101247551	Mus_musculus_uncharacterized_LOC328324_(5930438M14),_non-coding_RNA.	0	0		0.8875
6030405A18Rik	chr3	-	54897068	54915887	Mus_musculus_RIKEN_cDNA_6030405A18_gene_(6030405A18Rik)	0	0		0.8875
6030407O03Rik	chr1	-	73618380	73864466	Mus_musculus_RIKEN_cDNA_6030407O03_gene_(6030407O03Rik),_non-coding_RNA.	0	0		0.8875
6030408B16Rik	chr15	+	101293211	101297426	Mus_musculus_RIKEN_cDNA_6030408B16_gene_(6030408B16Rik),_non-coding_RNA.	0.4177	0.0833	5.01	0.005937
6030419C18Rik	chr9	+	58488602	58499742	Mus_musculus_RIKEN_cDNA_6030419C18_gene_(6030419C18Rik)	5.8199	6.6792	0.87	0.1491
6030422M02Rik	chr1	+	9908637	9940954	Mus_musculus_RIKEN_cDNA_6030422M02_gene_(6030422M02Rik)	0.0483	0.0514		0.9831
6030429G01Rik	chr7	-	4522956	4532442	Mus_musculus_RIKEN_cDNA_6030429G01_gene_(6030429G01Rik)	1.5014	2.0463	0.73	0.08867
6030440G07Rik	chr12	+	110994397	111013872	Mus_musculus_RIKEN_cDNA_6030440G07_gene_(6030440G07Rik),_non-coding_RNA.	0	0		0.8875
6030446N20Rik	chr18	-	11981477	11983093	Mus_musculus_RIKEN_cDNA_6030446N20_gene,_mRNA_(cDNA_clone_MGC:169245_IMAGE:8860640),_complete_cds.	2.2032	1.893	1.16	0.4253
6030458C11Rik	chr15	-	12808176	12824657	Mus_musculus_RIKEN_cDNA_6030458C11_gene_(6030458C11Rik),_transcript_variant_2	4.1402	4.2012	0.99	0.8466
6030466F02Rik	chr8	+	123733957	123739941	Mus_musculus_RIKEN_cDNA_6030466F02_gene_(6030466F02Rik),_non-coding_RNA.	0	0		0.8875
6030468B19Rik	chr11	+	117797659	117807308	Mus_musculus_RIKEN_cDNA_6030468B19_gene_(6030468B19Rik)	0.1905	0.0507		0.2501
6030498E09Rik	chrX	+	38772779	38962688	Mus_musculus_RIKEN_cDNA_6030498E09_gene_(6030498E09Rik)	0	0		0.8875
6230400D17Rik	chr14	-	20702011	20703099	Mus_musculus_RIKEN_cDNA_6230400D17_gene_(6230400D17Rik),_non-coding_RNA.	1.0069	0.8535	1.18	0.6231
6230409E13Rik	chr4	+	21931325	22001461	Mus_musculus_RIKEN_cDNA_6230409E13_gene_(6230409E13Rik)	0.2958	0.2697	1.1	0.6287
6230427J02Rik	chr9	-	107984223	107985916	Mus_musculus_RIKEN_cDNA_6230427J02_gene_(6230427J02Rik)	2.904	3.0891	0.94	0.7662
6330403A02Rik	chr1	-	180432372	180483504	Mus_musculus_RIKEN_cDNA_6330403A02_gene_(6330403A02Rik)	0.5952	0.5082	1.17	0.3863
6330403K07Rik	chr11	-	71031940	71033617	Mus_musculus_RIKEN_cDNA_6330403K07_gene_(6330403K07Rik)	0.2999	0.1709		0.3339
6330406I15Rik	chr5	+	149411805	149431703	Mus_musculus_RIKEN_cDNA_6330406I15_gene_(6330406I15Rik)	11.377	12.6682	0.9	0.04367
6330407A03Rik	chr4	+	3714963	3716806	Mus_musculus_RIKEN_cDNA_6330407A03_gene_(6330407A03Rik),_non-coding_RNA.	0	0.0296		0.6188
6330407J23Rik	chr10	+	29143995	29199628	Mus_musculus_RIKEN_cDNA_6330407J23_gene_(6330407J23Rik)	0	0		0.8875
6330408A02Rik	chr7	-	13258966	13278721	Mus_musculus_RIKEN_cDNA_6330408A02_gene_(6330408A02Rik)	1.7457	1.8898	0.92	0.3019
6330409D20Rik	chr2	-	32732620	32741016	Mus_musculus_RIKEN_cDNA_6330409D20_gene_(6330409D20Rik)	3.3684	3.0293	1.11	0.5599
6330409N04Rik	chr14	-	61534304	61556886	Mus_musculus_RIKEN_cDNA_6330409N04_gene_(6330409N04Rik)	11.7492	14.0603	0.84	0.0176
6330410L21Rik	chr3	+	129753757	129763882	Mus_musculus_RIKEN_cDNA_6330410L21_gene_(6330410L21Rik),_non-coding_RNA.	0.177	0	49	0.0002629
6330415B21Rik	chr6	-	77380256	77382475	Mus_musculus_RIKEN_cDNA_6330415B21_gene_(6330415B21Rik),_non-coding_RNA.	0	0		0.8875
6330416G13Rik	chr4	+	63558787	63586353	Mus_musculus_RIKEN_cDNA_6330416G13_gene_(6330416G13Rik)	5.3321	5.3808	0.99	0.9106
6330418K02Rik	chr5	+	138264044	138266661	Mus_musculus_RIKEN_cDNA_6330418K02_gene_(6330418K02Rik),_non-coding_RNA.	0.7392	1.5481	0.48	0.07256
6330439K17Rik	chr2	-	144470556	144527398	Mus_musculus_RIKEN_cDNA_6330439K17_gene_(6330439K17Rik)	0.3166	0.4321	0.73	0.1294
6330503K22Rik	chr7	+	118712610	118737018	Mus_musculus_RIKEN_cDNA_6330503K22_gene_(6330503K22Rik)	1.0129	0.78	1.3	0.04914
6330512M04Rik	chr7	-	142326109	142372259	Mus_musculus_RIKEN_cDNA_6330512M04_gene_(6330512M04Rik)	0.4996	0.3844	1.3	0.3263
6330527O06Rik	chr2	+	136057926	136069917	Mus_musculus_RIKEN_cDNA_6330527O06_gene_(6330527O06Rik)	0	0		0.8875
6330545A04Rik	chr4	+	141213955	141226756	Mus_musculus_RIKEN_cDNA_6330545A04_gene_(6330545A04Rik)	0.4082	0.4441	0.92	0.8581
6330549D23Rik	chr3	-	96606661	96629819	Mus_musculus_RIKEN_cDNA_6330549D23_gene_(6330549D23Rik),_non-coding_RNA.	0.46	0.2704	1.7	0.1287
6330578E17Rik	chr1	-	37417084	37430103	Mus_musculus_RIKEN_cDNA_6330578E17_gene_(6330578E17Rik)	97.5451	106.28	0.92	1.286e-06
6430411K18Rik	chr12	+	109591536	109592915	Mus_musculus_RIKEN_cDNA_6430411K18_gen_(6430411K18Rik),_non-coding_RNA.	0.2979	0.2773		0.87
6430527G18Rik	chr12	-	86880702	86884814	Mus_musculus_RIKEN_cDNA_6430527G18_gene_(6430527G18Rik)	13.0545	14.4268	0.9	0.03285
6430531B16Rik	chr7	-	139972302	139978755	Mus_musculus_RIKEN_cDNA_6430531B16_gene_(6430531B16Rik)	0.0559	0.1785		0.3428
6430548G04	chr2	-	27144897	27162703	Mus_musculus_uncharacterized_LOC329371_(6430548G04),_non-coding_RNA.	0	0.1087		0.01019
6430548M08Rik	chr8	+	120114151	120165307	Mus_musculus_RIKEN_cDNA_6430548M08_gene_(6430548M08Rik),_transcript_variant_1	7.6394	8.1938	0.93	0.1543
6430550D23Rik	chr2	-	156000442	156007977	Mus_musculus_RIKEN_cDNA_6430550D23_gene_(6430550D23Rik),_transcript_variant_2	0.2779	0.2494		0.8023
6430562O15Rik	chr13	-	99410835	99412826	Mus_musculus_RIKEN_cDNA_6430562O15_gene_(6430562O15Rik),_non-coding_RNA.	12.5322	13.6166	0.92	0.2652
6430571L13Rik	chr9	+	107340639	107349683	Mus_musculus_RIKEN_cDNA_6430571L13_gene_(6430571L13Rik)	1.7976	1.8622	0.97	0.838
6430573F11Rik	chr8	+	36457547	36513013	Mus_musculus_RIKEN_cDNA_6430573F11_gene_(6430573F11Rik)	0.5565	0.6177	0.9	0.72
6430584L05	chr6	+	55396886	55412285	Mus_musculus_uncharacterized_LOC330324_(6430584L05),_non-coding_RNA.	0.4998	0.5721	0.87	0.6355
6430598A04Rik	chr5	-	137730962	137741607	Mus_musculus_RIKEN_cDNA_6430598A04_gene_(6430598A04Rik)	0.5848	0.3758	1.56	0.07483
6430704M03Rik	chr4	-	56960135	56990391	Mus_musculus_RIKEN_cDNA_6430704M03_gene_(6430704M03Rik)	0.0178	0		0.3939
6530401N04Rik	chr12	-	51988311	52006501	Mus_musculus_RIKEN_cDNA_6530401N04_gene_(6530401N04Rik)	1.0134	1.3006	0.78	0.1869
6530402F18Rik	chr2	-	29243237	29252040	Mus_musculus_RIKEN_cDNA_6530402F18_gene_(6530402F18Rik),_non-coding_RNA.	1.9734	2.0268	0.97	0.7976
6530411M01Rik	chr17	-	9147718	9168022	Mus_musculus_RIKEN_cDNA_6530411M01_gene_(6530411M01Rik),_non-coding_RNA.	0	0.1344		0.1915
6530418L21Rik	chr3	+	105704598	105720842	Mus_musculus_RIKEN_cDNA_6530418L21_gene_(6530418L21Rik),_transcript_variant_2	11.3137	7.8607	1.44	2.67e-12
6530439I21	chr1	-	136127718	136131183	Mus_musculus_uncharacterized_LOC329253_(6530439I21),_transcript_variant_2,_non-coding_RNA.	0	0		0.8875
6720401G13Rik	chrX	-	50555743	50635258	Mus_musculus_RIKEN_cDNA_6720401G13_gene_(6720401G13Rik),_transcript_variant_2,_non-coding_RNA.	7.7535	7.6255	1.02	0.7084
6720456B07Rik	chr6	+	113604771	113616951	Mus_musculus_RIKEN_cDNA_6720456B07_gene_(6720456B07Rik)	28.0131	28.4849	0.98	0.795
6720456H20Rik	chr14	+	48446127	48515159	Mus_musculus_RIKEN_cDNA_6720456H20_gene_(6720456H20Rik)	2.592	2.5815	1	0.9532
6720463M24Rik	chr14	+	99046376	99074107	Mus_musculus_RIKEN_cDNA_6720463M24_gene_(6720463M24Rik)	0.7432	0.8582	0.87	0.5062
6720468P15Rik	chr19	+	57508563	57512788	Mus_musculus_RIKEN_cDNA_6720468P15_gene_(6720468P15Rik),_transcript_variant_2,_non-coding_RNA.	0	0		0.8875
6720483E21Rik	chr1	-	20888649	20890473	Mus_musculus_RIKEN_cDNA_6720483E21_gene_(6720483E21Rik),_non-coding_RNA.	0.0611	0.0975		0.8024
6720489N17Rik	chr13	-	62603014	62624182	Mus_musculus_RIKEN_cDNA_6720489N17_gene_(6720489N17Rik)	0.597	0.6833	0.87	0.6355
6820408C15Rik	chr2	+	152415586	152444328	Mus_musculus_RIKEN_cDNA_6820408C15_gene_(6820408C15Rik)	1.0314	1.1393	0.91	0.7151
6820431F20Rikchr8+	chr8	+	20136290	20583096	Mus_musculus_10_days_embryo_whole_body_cDNA,_RIKEN_full-length_enriched_library,_clone:2610005L07_product:similar_to_CADHERIN_(FRAGMENT)_[Gallus_gallus],_full_insert_sequence.	0.7186	0.5338	1.35	0.2626
6820431F20Rikchr8-	chr8	-	20267461	20297432	Mus_musculus_RIKEN_cDNA_6820431F20_gene_(6820431F20Rik),_non-coding_RNA.	0.491	0.2546	1.93	0.06241
6Dchr13+	chr13	+	65897171	65906582	Mus_musculus_blastocyst_blastocyst_cDNA,_RIKEN_full-length_enriched_library,_clone:I1C0013E13_product:hypothetical_Zn-finger,_C2H2_type/KRAB_box_containing_protein,_full_insert_sequence.	0	0		0.8875
6Dchr13-	chr13	-	66282475	66680811	Mus_musculus_blastocyst_blastocyst_cDNA,_RIKEN_full-length_enriched_library,_clone:I1C0013E13_product:hypothetical_Zn-finger,_C2H2_type/KRAB_box_containing_protein,_full_insert_sequence.	0	0		0.8875
6M21	chr7	-	3731629	3739889	Mus_musculus_B_cells_CRL-1702_WEHI_231_cDNA,_RIKEN_full-length_enriched_library,_clone:G430096A01_product:paired-Ig-like_receptor_A1,_full_insert_sequence.	0	0.0316		0.3442
7420426K07Rik	chr9	+	98903118	98904622	Mus_musculus_RIKEN_cDNA_7420426K07_gene_(7420426K07Rik)	0	0		0.8875
7420461P10Rik	chr1	-	162647242	162658219	Mus_musculus_RIKEN_cDNA_7420461P10_gene_(7420461P10Rik)	0.2772	0.2212		0.7571
7420700N18Rik	chr8	+	31367748	31382438	Mus_musculus_RIKEN_cDNA_7420700N18_gene_(7420700N18Rik),_non-coding_RNA.	0	0		0.8875
7420701I03Rik	chr12	+	11047812	11078741	Mus_musculus_RIKEN_cDNA_7420701I03_gene_(7420701I03Rik),_non-coding_RNA.	0	0		0.8875
7530416G11Rik	chr15	-	85492735	85503227	Mus_musculus_RIKEN_cDNA_7530416G11_gene_(7530416G11Rik)	0	0		0.8875
7530420F21Rik	chr1	-	150076660	150099766	Mus_musculus_RIKEN_cDNA_7530420F21_gene_(7530420F21Rik),_non-coding_RNA.	0.0624	0		0.3939
7630403G23Rik	chr9	+	34042370	34059019	Mus_musculus_RIKEN_cDNA_7630403G23_gene_(7630403G23Rik),_non-coding_RNA.	0	0		0.8875
8030411F24Rik	chr2	+	148782008	148785936	Mus_musculus_RIKEN_cDNA_8030411F24_gene_(8030411F24Rik)	0	0		0.8875
8030423F21Rik	chr5	-	52607549	52619011	Mus_musculus_RIKEN_cDNA_8030423F21_gene_(8030423F21Rik),_non-coding_RNA.	0	0		0.8875
8030423J24Rik	chr13	+	70882947	70884503	Mus_musculus_RIKEN_cDNA_8030423J24_gene_(8030423J24Rik)	0	0		0.8875
8030442B05Rik	chr2	-	11338365	11398500	Mus_musculus_RIKEN_cDNA_8030442B05_gene_(8030442B05Rik),_non-coding_RNA.	0	0		0.8875
8030443G20Rik	chr4	-	108942842	108972077	Mus_musculus_RIKEN_cDNA_8030443G20_gene_(8030443G20Rik),_non-coding_RNA.	0	0		0.8875
8030462N17Rik	chr18	-	77633280	77714486	Mus_musculus_RIKEN_cDNA_8030462N17_gene_(8030462N17Rik)	6.3587	7.2798	0.87	0.01247
8430403D17Rik	chr11	-	85702199	85719744	Mus_musculus_RIKEN_cDNA_8430403D17_gene_(8430403D17Rik),_non-coding_RNA.	0.4353	0.3473	1.25	0.4368
8430406I07Rik	chr2	+	144270930	144281229	Mus_musculus_RIKEN_cDNA_8430406I07_gene_(8430406I07Rik)	3.6225	3.9426	0.92	0.4172
8430408G22Rik	chr6	+	116650683	116652847	Mus_musculus_RIKEN_cDNA_8430408G22_gene_(8430408G22Rik),_transcript_variant_1	16.8444	10.1619	1.66	1.88e-09
8430410A17Rik	chr6	+	87913975	87936613	Mus_musculus_RIKEN_cDNA_8430410A17_gene_(8430410A17Rik)	2.2364	2.2303	1	0.9772
8430410K20Rik	chr9	+	4376561	4386869	Mus_musculus_RIKEN_cDNA_8430410K20_gene_(8430410K20Rik)	17.784	17.701	1	0.9222
8430419L09Rik	chr6	+	135197986	135236240	Mus_musculus_RIKEN_cDNA_8430419L09_gene_(8430419L09Rik)	2.8305	3.2705	0.87	0.1437
8430422H06Rik	chr18	+	14232305	14278542	Mus_musculus_RIKEN_cDNA_8430422H06_gene_(8430422H06Rik),_non-coding_RNA.	0	0		0.8875
8430423G03Rik	chr5	+	148950249	148951658	Mus_musculus_RIKEN_cDNA_8430423G03_gene_(8430423G03Rik),_non-coding_RNA.	0.1072	0		0.3939
8430427H17Rik	chr2	-	153407460	153529971	Mus_musculus_RIKEN_cDNA_8430427H17_gene_(8430427H17Rik),_transcript_variant_1	2.2762	2.0653	1.1	0.2307
8430429K09Rik	chr11	+	3452436	3479831	Mus_musculus_RIKEN_cDNA_8430429K09_gene_(8430429K09Rik),_non-coding_RNA.	0.5567	0.6133	0.91	0.7537
8430431K14Rik	chr19	-	31213542	31216396	Mus_musculus_RIKEN_cDNA_8430431K14_gene_(8430431K14Rik),_non-coding_RNA.	0.096	0.2488	0.39	0.0918
8430436N08Rik	chr4	+	7560687	7573801	Mus_musculus_RIKEN_cDNA_8430436N08_gene_(8430436N08Rik),_non-coding_RNA.	0	0.0507		0.6188
8430437L04Rik	chr2	+	72703509	72729468	Mus_musculus_RIKEN_cDNA_8430437L04_gene_(8430437L04Rik),_non-coding_RNA.	0	0		0.8875
9030025P20Rik	chr17	+	14978863	15011041	Mus_musculus_RIKEN_cDNA_9030025P20_gene_(9030025P20Rik)	0.1757	0.1246		0.4715
9030204H09Rik	chr2	+	35819189	35823385	Mus_musculus_RIKEN_cDNA_9030204H09_gene_(9030204H09Rik),_non-coding_RNA.	0	0.1673		0.3442
9030224M15Rik	chr10	+	40683281	40811083	Mus_musculus_RIKEN_cDNA_9030224M15_gene_(9030224M15Rik)	0.0896	0.3573	0.25	0.05954
9030404E10Rik	chr16	-	30021841	30039479	Mus_musculus_RIKEN_cDNA_9030404E10_gene_(9030404E10Rik),_non-coding_RNA.	0.1133	0		0.1748
9030418K01Rik	chr2	+	178414533	178422161	Mus_musculus_RIKEN_cDNA_9030418K01_gene_(9030418K01Rik)	6.3207	4.9944	1.27	0.01624
9030612E09Rik	chr10	+	43174703	43176562	Mus_musculus_RIKEN_cDNA_9030612E09_gene_(9030612E09Rik)	1.3996	1.4104	0.99	0.9847
9030617O03Rik	chr12	+	100779122	100896980	Mus_musculus_RIKEN_cDNA_9030617O03_gene_(9030617O03Rik)	11.1008	10.0748	1.1	0.07677
9030619P08Rik	chr15	-	75427605	75431829	Mus_musculus_RIKEN_cDNA_9030619P08_gene_(9030619P08Rik)	0	0		0.8875
9030624G23Rik	chr12	-	24043201	24097269	Mus_musculus_RIKEN_cDNA_9030624G23_gene_(9030624G23Rik)	0.4528	0.5058	0.9	0.7658
9030624J02Rik	chr7	+	118740270	118841491	Mus_musculus_RIKEN_cDNA_9030624J02_gene_(9030624J02Rik)	5.3815	4.8436	1.11	0.1085
9030625A04Rik	chr14	-	77024200	77036617	Mus_musculus_RIKEN_cDNA_9030625A04_gene_(9030625A04Rik)	2.4955	1.9073	1.31	0.0399
9130008F23Rik	chr17	-	40875481	40880558	Mus_musculus_RIKEN_cDNA_9130008F23_gene_(9130008F23Rik)	0.1269	0.1012		0.7278
9130011E15Rik	chr19	-	45818143	45998488	Mus_musculus_RIKEN_cDNA_9130011E15_gene_(9130011E15Rik)	9.2231	7.6767	1.2	0.006011
9130011J15Rik	chr8	-	72565197	72571048	Mus_musculus_RIKEN_cDNA_9130011J15_gene_(9130011J15Rik)	14.672	14.2425	1.03	0.5845
9130014G24Rik	chr10	-	10335702	10472314	Mus_musculus_RIKEN_cDNA_9130014G24_gene_(9130014G24Rik)	0.0225	0.0179		0.7909
9130015A21Rik	chr12	-	35672290	35695118	Mus_musculus_RIKEN_cDNA_9130015A21_gene_(9130015A21Rik),_transcript_variant_1,_non-coding_RNA.	0	0.0517		0.6188
9130015L21Rik	chr2	+	160016652	160040620	Mus_musculus_RIKEN_cDNA_9130015L21_gene_(9130015L21Rik),_non-coding_RNA.	0.2256	0		0.1748
9130017N09Rik	chr10	+	79821020	79830452	Mus_musculus_RIKEN_cDNA_9130017N09_gene_(9130017N09Rik)	0.351	0.1077	3.26	0.01888
9130019O22Rik	chr7	-	127382259	127387166	Mus_musculus_RIKEN_cDNA_9130019O22_gene_(9130019O22Rik)	0.6533	0.6339	1.03	0.8797
9130019P16Rik	chr6	-	54269680	54430221	Mus_musculus_RIKEN_cDNA_9130019P16_gene_(9130019P16Rik),_non-coding_RNA.	0.4121	0.5723	0.72	0.1774
9130023H24Rik	chr7	-	128234450	128238031	Mus_musculus_RIKEN_cDNA_9130023H24_gene_(9130023H24Rik)	2.1988	1.8152	1.21	0.1415
9130024F11Rik	chr1	+	56971468	57042513	Mus_musculus_RIKEN_cDNA_9130024F11_gene_(9130024F11Rik),_transcript_variant_2,_non-coding_RNA.	0.0113	0		0.3939
9130204L05Rik	chr3	-	91088136	91090805	Mus_musculus_RIKEN_cDNA_9130204L05_gene_(9130204L05Rik)	0	0		0.8875
9130206I24Rik	chr4	+	114909288	114921967	Mus_musculus_RIKEN_cDNA_9130206I24_gene_(9130206I24Rik),_non-coding_RNA.	0.7722	0.6674	1.16	0.5205
9130209A04Rik	chr18	+	47452667	47470868	Mus_musculus_RIKEN_cDNA_9130209A04_gene_(9130209A04Rik),_non-coding_RNA.	0	0		0.8875
9130221F21Rik	chr6	-	72013895	72042528	Mus_musculus_RIKEN_cDNA_9130221F21_gene_(9130221F21Rik),_non-coding_RNA.	0	0		0.8875
9130221H12Rik	chr7	+	25228722	25230264	Mus_musculus_RIKEN_cDNA_9130221H12_gene_(9130221H12Rik),_non-coding_RNA.	34.5456	34.3976	1	0.9261
9130227L01Rik	chr1	+	55931240	55972098	Mus_musculus_RIKEN_cDNA_9130227L01_gene_(9130227L01Rik),_non-coding_RNA.	0	0		0.8875
9130230L23Rik	chr5	-	65987927	66004285	Mus_musculus_RIKEN_cDNA_9130230L23_gene_(9130230L23Rik),_non-coding_RNA.	0	0.0261		0.6188
9130401M01Rik	chr15	-	58022258	58076489	Mus_musculus_RIKEN_cDNA_9130401M01_gene_(9130401M01Rik)	3.5918	3.4796	1.03	0.7967
9130409I23Rik	chr1	+	181051236	181060667	Mus_musculus_RIKEN_cDNA_9130409I23_gene_(9130409I23Rik)	0.0361	0		0.3939
9230009I02Rik	chr11	+	51085086	51091835	Mus_musculus_RIKEN_cDNA_9230009I02_gene_(9230009I02Rik),_non-coding_RNA.	0	0		0.8875
9230102K24Rik	chr10	+	110600649	110615961	Mus_musculus_RIKEN_cDNA_9230102K24_gene_(9230102K24Rik),_non-coding_RNA.	0	0		0.8875
9230102O04Rik	chr2	-	9883040	9889540	Mus_musculus_RIKEN_cDNA_9230102O04_gene_(9230102O04Rik),_non-coding_RNA.	0	0		0.8875
9230104L09Rik	chr2	-	148846713	148850934	Mus_musculus_RIKEN_cDNA_9230104L09_gene_(9230104L09Rik)	0	0		0.8875
9230105E05Rik	chr10	+	120389522	120392793	Mus_musculus_RIKEN_cDNA_9230105E05_gene_(9230105E05Rik),_non-coding_RNA.	0	0		0.8875
9230109A22Rik	chr15	-	25137529	25238830	SubName:_Full=Uncharacterized_protein;	0	0		0.8875
9230110C19Rik	chr9	-	8021671	8042823	Mus_musculus_RIKEN_cDNA_9230110C19_gene_(9230110C19Rik)	0.4731	0.5147	0.92	0.8581
9230110F15Rik	chr9	-	35838328	35844150	Mus_musculus_RIKEN_cDNA_9230110F15_gene_(9230110F15Rik)	0	0		0.8875
9230112D13Rik	chr14	-	34511620	34522801	Mus_musculus_RIKEN_cDNA_9230112D13_gene_(9230112D13Rik)	0.088	0		0.3939
9230112J17Rik	chr9	-	60523966	60545882	Mus_musculus_RIKEN_cDNA_9230112J17_gene_(9230112J17Rik),_transcript_variant_1,_non-coding_RNA.	6.5449	7.386	0.89	0.1579
9230114K14Rik	chr5	+	52190680	52245896	Mus_musculus_RIKEN_cDNA_9230114K14_gene_(9230114K14Rik),_non-coding_RNA.	2.6851	1.9637	1.37	0.03358
9230115E21Rik	chr9	-	51832813	51875886	Mus_musculus_RIKEN_cDNA_9230115E21_gene_(9230115E21Rik),_non-coding_RNA.	0.5333	0.5318	1	0.975
9230116N13Rik	chr1	-	136411915	136415519	Mus_musculus_RIKEN_cDNA_9230116N13_gene_(9230116N13Rik),_non-coding_RNA.	0.2939	0.1042		0.07694
9330020H09Rik	chr15	+	98567323	98570864	Mus_musculus_RIKEN_cDNA_9330020H09_gene_(9330020H09Rik),_non-coding_RNA.	0.2397	0.255	0.94	0.8961
9330101J02Rik	chr7	-	139638899	139683817	SubName:_Full=Putative_uncharacterized_protein;	0.0951	0.1084	0.88	0.8246
9330111N05Rik	chr13	+	80964073	81126424	Mus_musculus_RIKEN_cDNA_9330111N05_gene_(9330111N05Rik),_non-coding_RNA.	0.0874	0.0232		0.2501
9330117O12	chr18	+	54611743	54639870	Mus_musculus_uncharacterized_protein_9330117O12_(9330117O12),_non-coding_RNA.	0.0744	0		0.1748
9330133O14Rik	chr8	+	122443655	122446476	Mus_musculus_RIKEN_cDNA_9330133O14_gene_(9330133O14Rik),_non-coding_RNA.	0.4612	0.4066	1.13	0.6784
9330151L19Rik	chr12	+	69197210	69199868	Mus_musculus_RIKEN_cDNA_9330151L19_gene_(9330151L19Rik),_non-coding_RNA.	3.3885	2.5961	1.31	0.03606
9330158H04Rik	chr6	-	36209619	36390191	Mus_musculus_RIKEN_cDNA_9330158H04_gene_(9330158H04Rik),_non-coding_RNA.	0.4925	0.442	1.11	0.523
9330159F19Rik	chr10	+	29211642	29230779	Mus_musculus_RIKEN_cDNA_9330159F19_gene_(9330159F19Rik)	0.0358	0.0191		0.4901
9330159M07Rik	chr9	-	88841797	88858870	Mus_musculus_RIKEN_cDNA_9330159M07_gene_(9330159M07Rik),_transcript_variant_1,_non-coding_RNA.	0.6912	0.7927	0.87	0.5647
9330162B11Rik	chr1	-	188006575	188008990	Mus_musculus_RIKEN_cDNA_9330162B11_gene_(9330162B11Rik),_non-coding_RNA.	0.0929	0.0741		0.7571
9330171B17Rik	chr7	+	79710282	79712357	SubName:_Full=MCG147196;_SubName:_Full=Uncharacterized_protein;	0.8249	0.5265	1.57	0.1321
9330175E14Rik	chr8	-	94433126	94435103	Mus_musculus_RIKEN_cDNA_9330175E14_gene_(9330175E14Rik),_non-coding_RNA.	0.3116	0.3907	0.8	0.6736
9330175M20Rik	chr1	-	51218385	51333779	Mus_musculus_RIKEN_cDNA_9330175M20_gene_(9330175M20Rik),_non-coding_RNA.	0	0.0214		0.6188
9330178D15Rik	chr3	+	155976353	156008592	Mus_musculus_RIKEN_cDNA_9330178D15_gene_(9330178D15Rik),_non-coding_RNA.	0	0		0.8875
9330179D12Rik	chr6	+	127149388	127212419	Mus_musculus_RIKEN_cDNA_9330179D12_gene_(9330179D12Rik),_transcript_variant_3,_non-coding_RNA.	0.2291	0.3656	0.63	0.4238
9330182L06Rik	chr5	+	9266192	9480717	Mus_musculus_RIKEN_cDNA_9330182L06_gene_(9330182L06Rik)	0.0112	0.0179		0.8024
9330182O14Rik	chr15	+	40134364	40150010	Mus_musculus_RIKEN_cDNA_9330182O14_gene_(9330182O14Rik)	0	0		0.8875
9430007A20Rik	chr4	+	144519821	144529353	Mus_musculus_RIKEN_cDNA_9430007A20_gene_(9430007A20Rik)	0	0		0.8875
9430008C03Rik	chr2	-	158353699	158361522	Mus_musculus_RIKEN_cDNA_9430008C03_gene_(9430008C03Rik),_transcript_variant_1,_non-coding_RNA.	1.4516	1.5485	0.94	0.6528
9430014N10Rik	chr15	-	93904855	93927111	Mus_musculus_RIKEN_cDNA_9430014N10_gene_(9430014N10Rik),_non-coding_RNA.	0	0		0.8875
9430015G10Rik	chr4	+	156109997	156127263	Mus_musculus_RIKEN_cDNA_9430015G10_gene_(9430015G10Rik),_transcript_variant_2	3.4492	2.2795	1.51	0.001201
9430016H08Rik	chr1	+	57406547	57415958	Mus_musculus_RIKEN_cDNA_9430016H08_gene_(9430016H08Rik)	5.6326	6.2664	0.9	0.4005
9430018G01Rik	chr6	+	43442428	43474318	Mus_musculus_RIKEN_cDNA_9430018G01_gene_(9430018G01Rik),_non-coding_RNA.	0	0		0.8875
9430019J16Rik	chr2	-	75436056	75444179	Mus_musculus_RIKEN_cDNA_9430019J16_gene_(9430019J16Rik),_non-coding_RNA.	0	0		0.8875
9430020K01Rik	chr18	+	4634928	4682869	Mus_musculus_RIKEN_cDNA_9430020K01_gene_(9430020K01Rik)	32.2329	29.0394	1.11	1.909e-05
9430021M05Rik	chr2	+	162661162	162675204	Mus_musculus_RIKEN_cDNA_9430021M05_gene_(9430021M05Rik),_non-coding_RNA.	0	0		0.8875
9430023L20Rik	chr15	+	101284300	101290934	Mus_musculus_RIKEN_cDNA_9430023L20_gene_(9430023L20Rik)	7.3479	6.3951	1.15	0.247
9430031J16Rik	chr1	+	81076949	81341764	Mus_musculus_RIKEN_cDNA_9430031J16_gene_(9430031J16Rik)	0	0		0.8875
9430032N09Rik	chr2	-	143747582	143789186	Mus_musculus_RIKEN_cDNA_9430032N09_gene_(9430032N09Rik),_non-coding_RNA.	0	0		0.8875
9430037G07Rik	chr9	-	88595324	88599243	Mus_musculus_RIKEN_cDNA_9430037G07_gene_(9430037G07Rik),_non-coding_RNA.	0.5388	0.5846	0.92	0.7736
9430038I01Rik	chr7	-	137375568	137410756	Mus_musculus_RIKEN_cDNA_9430038I01_gene_(9430038I01Rik)	0.5636	0.4399	1.28	0.2343
9430041J12Rik	chr7	-	4074124	4120728	Mus_musculus_RIKEN_cDNA_9430041J12_gene_(9430041J12Rik),_non-coding_RNA.	0.0251	0.06		0.5313
9430060I03Rik	chr1	-	92933542	92950590	Mus_musculus_RIKEN_cDNA_9430060I03_gene_(9430060I03Rik),_non-coding_RNA.	0.5324	0.3594	1.48	0.3327
9430069I07Rik	chr15	-	34349050	34357872	Mus_musculus_RIKEN_cDNA_9430069I07_gene_(9430069I07Rik)	8.6185	6.2074	1.39	0.05438
9430070O13Rik	chr1	-	156364928	156398548	SubName:_Full=9430070O13Rik_protein;	0	0.0519		0.3442
9430076C15Rik	chr6	+	53287294	53649006	Mus_musculus_RIKEN_cDNA_9430076C15_gene_(9430076C15Rik),_non-coding_RNA.	0.3746	0.4001	0.94	0.705
9430076G02Rik	chr18	+	54422294	54453294	Mus_musculus_RIKEN_cDNA_9430076G02_gene_(9430076G02Rik),_non-coding_RNA.	0	0.0245		0.6188
9430083A17Rik	chr13	-	51097737	51100727	Mus_musculus_RIKEN_cDNA_9430083A17_gene_(9430083A17Rik),_non-coding_RNA.	0.1603	0.1462		0.8342
9430091E24Rik	chr8	-	111127443	111145498	Mus_musculus_RIKEN_cDNA_9430091E24_gene_(9430091E24Rik),_transcript_variant_2,_non-coding_RNA.	9.8692	9.5916	1.03	0.6748
9530002B09Rik	chr4	+	122689258	122705135	Mus_musculus_RIKEN_cDNA_9530002B09_gene_(9530002B09Rik)	0.166	0		0.1748
9530003J23Rik	chr10	-	117232236	117238681	Mus_musculus_RIKEN_cDNA_9530003J23_gene_(9530003J23Rik)	0	0		0.8875
9530008L14Rik	chr13	-	41763147	41847616	Mus_musculus_RIKEN_cDNA_9530008L14_gene_(9530008L14Rik),_transcript_variant_2	0	0		0.8875
9530026F06Rik	chr1	+	61378431	61395904	Mus_musculus_RIKEN_cDNA_9530026F06_gene_(9530026F06Rik),_non-coding_RNA.	0	0		0.8875
9530026P05Rik	chr6	+	92940581	93272977	Mus_musculus_RIKEN_cDNA_9530026P05_gene_(9530026P05Rik),_non-coding_RNA.	0.3586	0.4292	0.84	0.4741
9530027J09Rik	chrX	-	48276791	48285426	Mus_musculus_RIKEN_cDNA_9530027J09_gene_(9530027J09Rik),_non-coding_RNA.	3.0494	3.5682	0.85	0.2987
9530036O11Rik	chr5	+	28458273	28933995	Mus_musculus_RIKEN_cDNA_9530036O11Rik_(9530036O11Rik),_non-coding_RNA.	0	0		0.8875
9530048J24Rik	chr11	-	85766832	85775680	Mus_musculus_RIKEN_cDNA_9530048J24_gene_(9530048J24Rik),_non-coding_RNA.	0.1041	0.4151		0.217
9530051G07Rik	chrX	+	153037628	153072915	Mus_musculus_RIKEN_cDNA_9530051G07_gene_(9530051G07Rik),_non-coding_RNA.	0.0155	0.0866		0.08339
9530052E02Rik	chr8	+	11007849	11054541	Mus_musculus_RIKEN_cDNA_9530052E02_gene_(9530052E02Rik),_non-coding_RNA.	1.0048	0.8016	1.25	0.54
9530053A07Rik	chr7	+	28129465	28164811	Mus_musculus_RIKEN_cDNA_9530053A07_gene_(9530053A07Rik)	0.0174	0.0185		0.9831
9530059O14Rik	chr9	+	122572500	122679596	Mus_musculus_RIKEN_cDNA_9530059O14_gene_(9530059O14Rik),_non-coding_RNA.	0	0		0.8875
9530068E07Rik	chr11	+	52396427	52408723	Mus_musculus_RIKEN_cDNA_9530068E07_gene_(9530068E07Rik)	39.2961	38.7159	1.01	0.6366
9530077C05Rik	chr9	+	22411576	22444679	Mus_musculus_RIKEN_cDNA_9530077C05_gene_(9530077C05Rik)	0.3005	0.2615	1.15	0.627
9530080O11Rik	chr4	-	95959710	95967655	Mus_musculus_RIKEN_cDNA_9530080O11_gene_(9530080O11Rik),_transcript_variant_1,_non-coding_RNA.	0.0792	0.2212		0.2133
9530082P21Rik	chr17	+	23743233	23754065	Mus_musculus_RIKEN_cDNA_9530082P21_gene_(9530082P21Rik),_non-coding_RNA.	6.8624	7.1465	0.96	0.5029
9530091C08Rik	chr9	+	68765345	68773322	Mus_musculus_RIKEN_cDNA_9530091C08_gene_(9530091C08Rik),_non-coding_RNA.	0.5322	0.2054	2.59	9.3e-06
9630013A20Rik	chr14	-	84451475	84476424	Mus_musculus_RIKEN_cDNA_9630013A20_gene_(9630013A20Rik),_non-coding_RNA.	0	0		0.8875
9630014M24Rik	chr18	+	38601533	38645922	SubName:_Full=Uncharacterized_protein;	0.1948	0.1554	1.25	0.5844
9630028B13Rik	chr1	-	185429356	185441819	Mus_musculus_RIKEN_cDNA_9630028B13_gene_(9630028B13Rik),_non-coding_RNA.	0.0603	0.016		0.2501
9630028H03Rik	chr2	-	135580529	135583220	Mus_musculus_RIKEN_cDNA_9630028H03_gene_(9630028H03Rik),_non-coding_RNA.	0.0299	0		0.3939
9630033F20Rik	chr6	-	127085115	127109552	Mus_musculus_RIKEN_cDNA_9630033F20_gene_(9630033F20Rik)	19.9617	19.0358	1.05	0.252
9830001H06Rik	chr2	-	157010441	157079265	Mus_musculus_RIKEN_cDNA_9830001H06_gene_(9830001H06Rik)	10.6285	9.2267	1.15	3.791e-06
9830107B12Rik	chr17	-	48125604	48146307	Mus_musculus_RIKEN_cDNA_9830107B12_gene_(9830107B12Rik),_transcript_variant_2	0	0		0.8875
9830132P13	chr3	+	127916170	127955220	Mus_musculus_uncharacterized_LOC329753_(9830132P13),_non-coding_RNA.	0	0.013		0.6188
9830147E19Rik	chr7	-	42609525	42642604	Mus_musculus_RIKEN_cDNA_9830147E19_gene_(9830147E19Rik)	0.7515	0.992	0.76	0.1047
9830166K06Rik	chr19	-	8651795	8663335	Mus_musculus_RIKEN_cDNA_9830166K06_gene_(9830166K06Rik),_non-coding_RNA.	0	0		0.8875
9930005F22Rik	chr4	+	156132169	156133419	Mus_musculus_RIKEN_cDNA_9930005F22_gene_(9930005F22Rik)	0	0.2622		0.03295
9930012K11Rik	chr14	-	70154404	70159502	Mus_musculus_RIKEN_cDNA_9930012K11_gene_(9930012K11Rik),_transcript_variant_2	0.724	0.5501	1.32	0.3736
9930013L23Rik	chr7	-	83932856	84086505	Mus_musculus_RIKEN_cDNA_9930013L23_gene_(9930013L23Rik)	0.2686	0.1116	2.41	0.0002507
9930014A18Rik	chr15	+	60822964	60831400	Mus_musculus_RIKEN_cDNA_9930014A18_gene_(9930014A18Rik),_non-coding_RNA.	1.2946	1.544	0.84	0.1813
9930021D14Rik	chr17	+	24473883	24475469	Mus_musculus_RIKEN_cDNA_9930021D14_gene_(9930021D14Rik)	11.1941	11.0675	1.01	0.9079
9930021J03Rik	chr19	-	29714401	29806009	Mus_musculus_RIKEN_cDNA_9930021J03_gene_(9930021J03Rik)	3.9669	3.2873	1.21	0.003832
9930022D16Rik	chr11	+	109413916	109420405	SubName:_Full=Novel_protein;_SubName:_Full=Uncharacterized_protein;	0	0.0202		0.6188
9930023K05Rik	chr19	+	56461636	56486729	Mus_musculus_RIKEN_cDNA_9930023K05_gene_(9930023K05Rik),_transcript_variant_2	0.0287	0		0.3939
9930104L06Rik	chr4	+	124937047	124944661	Mus_musculus_RIKEN_cDNA_9930104L06_gene_(9930104L06Rik)	3.2011	3.2665	0.98	0.8485
9930111J21Rik1	chr11	-	48946149	48979381	Mus_musculus_RIKEN_cDNA_9930111J21_gene_1_(9930111J21Rik1)	1.1344	0.7495	1.51	0.02502
9930111J21Rik2	chr11	-	48965816	49051242	Mus_musculus_RIKEN_cDNA_9930111J21_gene_2_(9930111J21Rik2)	0.0712	0.0909		0.7097
A030009H04Rik	chr11	+	69340768	69342647	Mus_musculus_RIKEN_cDNA_A030009H04_gene_(A030009H04Rik),_non-coding_RNA.	0.5003	0.1228	4.07	0.008395
A130010J15Rik	chr1	+	193168048	193177832	Mus_musculus_RIKEN_cDNA_A130010J15_gene_(A130010J15Rik),_transcript_variant_3	2.3581	2.1655	1.09	0.4586
A130040M12Rik	chr13	-	68233964	68450077	Mus_musculus_RIKEN_cDNA_A130040M12_gene_(A130040M12Rik),_non-coding_RNA.	3.039	1.9653	1.55	0.0007668
A130049A11Rik	chr3	-	103964535	103968316	Mus_musculus_RIKEN_cDNA_A130049A11_gene_(A130049A11Rik),_non-coding_RNA.	1.8652	1.8493	1.01	0.9405
A130077B15Rik	chr10	-	122565022	122569891	Mus_musculus_RIKEN_cDNA_A130077B15_gene_(A130077B15Rik),_non-coding_RNA.	0.0269	0.0429		0.8024
A1bg	chr15	-	60917588	60921348	Mus_musculus_alpha-1-B_glycoprotein_(A1bg)	0.2521	0.1724		0.4867
A1cf	chr19	+	31868760	31949406	Mus_musculus_APOBEC1_complementation_factor_(A1cf)	0	0		0.8875
A230001M10Rik	chr3	+	102262404	102445132	Mus_musculus_RIKEN_cDNA_A230001M10_gene_(A230001M10Rik),_non-coding_RNA.	0.2371	0.1419		0.3379
A230020J21Rik	chr1	+	191025350	191029781	Mus_musculus_RIKEN_cDNA_A230020J21_gene_(A230020J21Rik),_non-coding_RNA.	0.4567	0.3313	1.38	0.4546
A230028O05Rik	chr16	+	25059638	25069058	Mus_musculus_RIKEN_cDNA_A230028O05_gene_(A230028O05Rik),_non-coding_RNA.	0.0735	0		0.07756
A230046K03Rik	chr10	+	83543940	83596473	Mus_musculus_RIKEN_cDNA_A230046K03_gene_(A230046K03Rik)	5.8088	5.9557	0.98	0.6793
A230050P20Rik	chr9	+	20868641	20874307	Mus_musculus_RIKEN_cDNA_A230050P20_gene_(A230050P20Rik)	4.888	6.6294	0.74	0.005508
A230051G13Rik	chr11	-	59155368	59163742	Mus_musculus_RIKEN_cDNA_A230051G13_gene_(A230051G13Rik),_transcript_variant_1	5.53	6.8553	0.81	0.00241
A230056J06Rik	chr13	-	59580175	59585223	Mus_musculus_RIKEN_cDNA_A230056J06_gene_(A230056J06Rik),_non-coding_RNA.	0.0651	0.0866		0.7518
A230056P14Rik	chr7	+	55962530	55980096	Mus_musculus_RIKEN_cDNA_A230056P14_gene_(A230056P14Rik),_non-coding_RNA.	4.1116	3.7292	1.1	0.4828
A230057D06Rik	chr7	-	61705849	61928195	Mus_musculus_RIKEN_cDNA_A230057D06_gene_(A230057D06Rik),_non-coding_RNA.	0.0939	0.0187		0.1301
A230065H16Rik	chr12	+	111406808	111412077	Mus_musculus_RIKEN_cDNA_A230065H16_gene_(A230065H16Rik)	0.2084	0.2494		0.9083
A230070E04Rik	chr14	+	68123751	68131371	Mus_musculus_RIKEN_cDNA_A230070E04_gene_(A230070E04Rik),_non-coding_RNA.	0	0		0.8875
A230072C01Rik	chrX	+	20961675	20987349	Mus_musculus_RIKEN_cDNA_A230072C01_gene_(A230072C01Rik),_transcript_variant_2,_non-coding_RNA.	1.4932	1.8366	0.81	0.2692
A230072E10Rik	chrX	-	151291973	151344846	Mus_musculus_RIKEN_cDNA_A230072E10_gene_(A230072E10Rik),_non-coding_RNA.	0.2228	0.1955	1.14	0.6605
A230073K19Rik	chr7	-	59281878	59289166	Mus_musculus_RIKEN_cDNA_A230073K19_gene_(A230073K19Rik),_non-coding_RNA.	3.8425	3.5527	1.08	0.2441
A230077H06Rik	chr7	-	40849152	40898324	Mus_musculus_RIKEN_cDNA_A230077H06_gene_(A230077H06Rik),_non-coding_RNA.	0	0		0.8875
A230083G16Rik	chr6	+	124916862	124925844	SubName:_Full=RIKEN_cDNA_A230083G16;_SubName:_Full=Uncharacterized_protein;	0.5527	0.2756		0.2192
A230108P19Rik	chr2	+	6193250	6321611	Mus_musculus_RIKEN_cDNA_A230108P19_gene_(A230108P19Rik),_non-coding_RNA.	0.0548	0.0437		0.7909
A2ld1	chr14	-	122816222	122913165	Mus_musculus_AIG2-like_domain_1_(A2ld1)	5.5053	5.7209	0.96	0.7599
A2m	chr6	+	121636172	121679238	Mus_musculus_alpha-2-macroglobulin_(A2m)	0.0586	0.0234		0.2899
A330008L17Rik	chr8	+	99416641	99424644	SubName:_Full=Uncharacterized_protein;	0	0		0.8875
A330009N23Rik	chr15	-	101221190	101225186	Mus_musculus_RIKEN_cDNA_A330009N23_gene_(A330009N23Rik),_transcript_variant_1,_non-coding_RNA.	2.0047	1.5994	1.25	0.2465
A330021E22Rik	chr5	-	5580981	5664232	Mus_musculus_RIKEN_cDNA_A330021E22_gene_(A330021E22Rik)	0.2032	0.4702	0.43	0.01836
A330023F24Rik	chr1	+	195017398	195037908	Mus_musculus_RIKEN_cDNA_A330023F24_gene_(A330023F24Rik),_non-coding_RNA.	2.4539	1.84	1.33	0.000365
A330032B11Rik	chr19	+	37173842	37196541	Mus_musculus_RIKEN_cDNA_A330032B11_gene_(A330032B11Rik),_non-coding_RNA.	1.0347	1.1386	0.91	0.71
A330035P11Rik	chr14	-	122097938	122106974	Mus_musculus_RIKEN_cDNA_A330035P11_gene_(A330035P11Rik),_non-coding_RNA.	0.2738	0.2669	1.03	0.9189
A330040F15Rik	chr19	-	12585867	12596566	Mus_musculus_RIKEN_cDNA_A330040F15_gene_(A330040F15Rik),_non-coding_RNA.	0	0.1482		0.1915
A330041J22Rik	chr9	+	86695441	86701253	Mus_musculus_RIKEN_cDNA_A330041J22_gene_(A330041J22Rik),_non-coding_RNA.	0.8916	0.7706	1.16	0.5963
A330048O09Rik	chr13	-	48272417	48273884	Mus_musculus_RIKEN_cDNA_A330048O09_gene_(A330048O09Rik),_non-coding_RNA.	0	0		0.8875
A330049N07Rik	chr10	-	72973302	73086705	Mus_musculus_RIKEN_cDNA_A330049N07_gene_(A330049N07Rik),_non-coding_RNA.	0	0		0.8875
A330050B17Rik	chr3	+	35999912	36008828	Mus_musculus_RIKEN_cDNA_A330050B17_gene_(A330050B17Rik),_non-coding_RNA.	0.7109	0.6757	1.05	0.7876
A330050F15Rik	chr17	+	69439325	69489233	Mus_musculus_RIKEN_cDNA_A330050F15_gene_(A330050F15Rik)	0.0298	0.0476		0.8024
A330069E16Rik	chr2	+	91237145	91238357	Mus_musculus_RIKEN_cDNA_A330069E16_gene_(A330069E16Rik),_non-coding_RNA.	0.3838	0.245		0.4969
A330070K13Rik	chr5	-	130378850	130384631	Mus_musculus_RIKEN_cDNA_A330070K13_gene_(A330070K13Rik)	0	0		0.8875
A330076C08Rik	chr13	-	44188548	44216487	Mus_musculus_RIKEN_cDNA_A330076C08_gene_(A330076C08Rik),_transcript_variant_2,_non-coding_RNA.	0	0		0.8875
A330076H08Rik	chr7	-	61930136	61982303	Mus_musculus_RIKEN_cDNA_A330076H08_gene_(A330076H08Rik),_non-coding_RNA.	0.0312	0		0.1748
A330093E20Rik	chr18	-	45683486	46045260	Mus_musculus_RIKEN_cDNA_A330093E20_gene_(A330093E20Rik),_non-coding_RNA.	0.8304	0.9831	0.84	0.4795
A330102I10Rik	chr13	+	29014413	29040336	Mus_musculus_RIKEN_cDNA_A330102I10_gene_(A330102I10Rik),_transcript_variant_1,_non-coding_RNA.	0.386	1.1164	0.35	0.004816
A3galt2	chr4	+	128759257	128769298	Mus_musculus_alpha_1,3-galactosyltransferase_2_(isoglobotriaosylceramide_synthase)_(A3galt2)	0.5049	0.2417	2.09	0.02195
A430005L14Rik	chr4	+	153957236	153961924	Mus_musculus_RIKEN_cDNA_A430005L14_gene_(A430005L14Rik),_transcript_variant_1	4.6187	4.6807	0.99	0.9411
A430033K04Rik	chr5	+	138622858	138648905	Mus_musculus_RIKEN_cDNA_A430033K04_gene_(A430033K04Rik)	1.7547	1.6799	1.04	0.7407
A430035B10Rik	chr6	-	8492422	8509161	Mus_musculus_RIKEN_cDNA_A430035B10_gene_(A430035B10Rik),_non-coding_RNA.	0.2771	0.2211	1.25	0.6008
A430071A18Rik	chr11	-	119820810	119834365	Mus_musculus_RIKEN_cDNA_A430071A18_gene_(A430071A18Rik),_transcript_variant_1,_non-coding_RNA.	2.2292	2.9218	0.76	0.1695
A430078G23Rik	chr8	+	3353414	3390299	Mus_musculus_RIKEN_cDNA_A430078G23_gene_(A430078G23Rik)	0.0418	0.05		0.9083
A430084P05Rik	chr11	-	70790931	70812561	Mus_musculus_RIKEN_cDNA_A430084P05_gene_(A430084P05Rik)	0.1298	0.466		0.09225
A430088P11Rik	chr15	-	80691024	80697610	Mus_musculus_RIKEN_cDNA_A430088P11_gene_(A430088P11Rik),_transcript_variant_1,_non-coding_RNA.	0	0.0121		0.6188
A430089I19Rikchr5-	chr5	-	94302518	94955288	Mus_musculus_RIKEN_cDNA_A430089I19_gene_(A430089I19Rik)	0	0		0.8875
A430089I19Rikchr5_GL456354_random+	chr5_GL456354_random	+	5184	9462	Mus_musculus_RIKEN_cDNA_A430089I19_gene_(A430089I19Rik)	0	0		0.8875
A430089I19Rikchr5_JH584297_random+	chr5_JH584297_random	+	29919	34192	Mus_musculus_RIKEN_cDNA_A430089I19_gene_(A430089I19Rik)	0	0		0.8875
A430089I19Rikchr5_JH584298_random-	chr5_JH584298_random	-	167741	172019	Mus_musculus_RIKEN_cDNA_A430089I19_gene_(A430089I19Rik)	0	0		0.8875
A430090L17Rik	chr13	-	114124347	114151592	Mus_musculus_RIKEN_cDNA_A430090L17_gene_(A430090L17Rik),_non-coding_RNA.	0.4086	0.3408	1.2	0.5339
A430092G05Rik	chr2	-	44059237	44065324	Mus_musculus_RIKEN_cDNA_A430092G05_gene_(A430092G05Rik),_non-coding_RNA.	0.0778	0.031		0.4664
A430093F15Rik	chr19	+	10740946	10786043	Mus_musculus_RIKEN_cDNA_A430093F15_gene_(A430093F15Rik),_non-coding_RNA.	0.0971	0.1033		0.9831
A430105I19Rik	chr2	-	118754144	118762661	Mus_musculus_RIKEN_cDNA_A430105I19_gene_(A430105I19Rik)	14.4597	14.3744	1.01	0.8861
A430107O13Rik	chr6	+	21985909	22255606	Mus_musculus_RIKEN_cDNA_A430107O13_gene_(A430107O13Rik)	11.0295	9.0782	1.21	9.842e-05
A430107P09Rik	chr14	+	53283584	53668335	Mus_musculus_RIKEN_cDNA_A430107P09_gene_(A430107P09Rik)	0	0		0.8875
A4galt	chr15	-	83226721	83251774	Mus_musculus_alpha_1,4-galactosyltransferase_(A4galt),_transcript_variant_1	1.6685	2.1348	0.78	0.1612
A4gnt	chr9	+	99612501	99622367	Mus_musculus_alpha-1,4-N-acetylglucosaminyltransferase_(A4gnt)	0	0		0.8875
A530006G24Rik	chr2	+	147710692	147717632	Mus_musculus_RIKEN_cDNA_A530006G24_gene_(A530006G24Rik),_non-coding_RNA.	0	0		0.8875
A530013C23Rik	chr2	+	167690758	167697413	Mus_musculus_RIKEN_cDNA_A530013C23_gene_(A530013C23Rik),_non-coding_RNA.	0.4707	0.1502	3.13	0.01355
A530016L24Rik	chr12	+	112489447	112499927	Mus_musculus_RIKEN_cDNA_A530016L24_gene_(A530016L24Rik)	8.6236	7.4187	1.16	0.0481
A530021J07Rik	chr7	+	83148469	83178694	SubName:_Full=Uncharacterized_protein;	0	0		0.8875
A530032D15Rik	chr1	-	85083074	85270566	Mus_musculus_RIKEN_cDNA_A530032D15Rik_gene_(A530032D15Rik)	0.0856	0.1822		0.2882
A530046M15	chr13	+	15807242	15827537	Mus_musculus_uncharacterized_LOC328190_(A530046M15),_non-coding_RNA.	0.089	0		0.1748
A530050N04Rik	chr18	-	61470224	61484607	Mus_musculus_RIKEN_cDNA_A530050N04_gene_(A530050N04Rik),_non-coding_RNA.	0.1894	0.0302		0.06625
A530053G22Rik	chr6	-	60279042	60403707	Mus_musculus_RIKEN_cDNA_A530053G22_gene_(A530053G22Rik),_non-coding_RNA.	0	0.0194		0.6188
A530054K11Rik	chr13	-	67617000	67637753	Mus_musculus_RIKEN_cDNA_A530054K11_gene_(A530054K11Rik)	0.9519	1.2657	0.75	0.05559
A530058N18Rik	chr2	+	114013564	114068324	Mus_musculus_RIKEN_cDNA_A530058N18_gene_(A530058N18Rik),_non-coding_RNA.	12.3212	12.4688	0.99	0.8544
A530064D06Rik	chr17	-	48151707	48167257	Mus_musculus_RIKEN_cDNA_A530064D06_gene_(A530064D06Rik),_transcript_variant_2	0.0328	0		0.3939
A530065N20	chr13	+	60029710	60116669	Mus_musculus_uncharacterized_LOC328263_(A530065N20),_non-coding_RNA.	0	0		0.8875
A530072M11Rik	chr4	+	16164109	16266225	Mus_musculus_RIKEN_cDNA_gene_A530072M11_(A530072M11Rik),_non-coding_RNA.	0.0718	0.4203	0.17	0.0007375
A530088E08Rik	chr17	+	32403013	32404808	Mus_musculus_RIKEN_cDNA_A530088E08_gene_(A530088E08Rik),_non-coding_RNA.	0.1907	0.0609		0.1655
A530095I07Rik	chr13	-	69543045	69544023	SubName:_Full=Uncharacterized_protein;	0.485	0.387		0.6784
A530098C11Rik	chr1	-	44009407	44020006	Mus_musculus_RIKEN_cDNA_A530098C11_gene_(A530098C11Rik)	0.0168	0.0268		0.8024
A530099J19Rik	chr13	-	19727416	19732951	Mus_musculus_RIKEN_cDNA_A530099J19_gene_(A530099J19Rik)	0.0494	0.0197		0.4664
A630001G21Rik	chr1	-	85717082	85736606	Mus_musculus_RIKEN_cDNA_A630001G21_gene_(A630001G21Rik)	2.0458	1.5811	1.29	0.1466
A630005I04Rik	chr7	+	113240249	113243216	Mus_musculus_16_days_neonate_thymus_cDNA,_RIKEN_full-length_enriched_library,_clone:A130071C16_product:hypothetical_protein,_full_insert_sequence.	0.2538	0.405	0.63	0.2136
A630007B06Rik	chr19	-	56790962	56822181	Mus_musculus_RIKEN_cDNA_A630007B06_gene_(A630007B06Rik)	4.149	4.2716	0.97	0.7757
A630010A05Rik	chr16	+	14562316	14621284	Mus_musculus_RIKEN_cDNA_A630010A05_gene_(A630010A05Rik),_non-coding_RNA.	0	0		0.8875
A630012P03Rik	chrX	+	52575842	52619047	Mus_musculus_RIKEN_cDNA_A630012P03_gene_(A630012P03Rik),_non-coding_RNA.	0	0		0.8875
A630019I02Rik	chr13	+	93094832	93098968	Mus_musculus_uncharacterized_LOC408254_(A630019I02Rik),_non-coding_RNA.	10.5109	5.9923	1.75	4.404e-15
A630020A06	chr15	+	3996038	4015858	Mus_musculus_uncharacterized_A630020A06_(A630020A06),_non-coding_RNA.	0.0777	0.062		0.7278
A630023A22Rik	chr14	-	34051129	34102754	Mus_musculus_RIKEN_cDNA_A630023A22_gene_(A630023A22Rik)	0	0		0.8875
A630033H20Rik	chrX	+	107148926	107173661	Mus_musculus_RIKEN_cDNA_A630033H20_gene_(A630033H20Rik),_transcript_variant_1	0.5049	0.6445	0.78	0.3483
A630055G03Rik	chr16	+	10835058	10892966	Mus_musculus_RIKEN_cDNA_A630055G03_gene_(A630055G03Rik)	0.0915	0.0608		0.4929
A630066F11Rik	chr10	+	7663370	7664623	Mus_musculus_RIKEN_cDNA_A630066F11_gene_(A630066F11Rik),_non-coding_RNA.	0.6557	0.5667	1.16	0.7002
A630072M18Rik	chr5	+	20950988	20956398	Mus_musculus_RIKEN_cDNA_A630072M18_gene_(A630072M18Rik),_non-coding_RNA.	1.215	1.2419	0.98	0.8803
A630073D07Rik	chr6	-	132625110	132651526	Mus_musculus_RIKEN_cDNA_A630073D07_gene_(A630073D07Rik)	0	0.0448		0.6188
A630075F10Rik	chr2	-	170061239	170070778	Mus_musculus_RIKEN_cDNA_A630075F10_gene_(A630075F10Rik),_non-coding_RNA.	0.065	0.0519		0.7909
A630076J17Rik	chr3	+	107230613	107234031	Mus_musculus_RIKEN_cDNA_A630076J17_gene_(A630076J17Rik)	0.2056	0.4101		0.4619
A630077J23Rik	chr4	+	43751858	43759464	Mus_musculus_RIKEN_cDNA_A630077J23_gene_(A630077J23Rik),_non-coding_RNA.	2.2179	0.742	2.99	0.0005216
A630089N07Rik	chr16	-	98001309	98082439	Mus_musculus_RIKEN_cDNA_A630089N07_gene_(A630089N07Rik),_non-coding_RNA.	0.2044	0.308	0.66	0.3369
A630091E08Rik	chr7	-	98543321	98562990	SubName:_Full=Uncharacterized_protein;	0	0		0.8875
A630095E13Rik	chr9	-	36635753	36638602	Mus_musculus_RIKEN_cDNA_A630095E13_gene_(A630095E13Rik)	0	0		0.8875
A630095N17Rik	chr1	-	75220094	75232093	Mus_musculus_RIKEN_cDNA_A630095N17_gene_(A630095N17Rik),_transcript_variant_2	0	0		0.8875
A730008H23Rik	chr1	-	88275120	88276185	Mus_musculus_12_days_embryo_spinal_ganglion_cDNA,_RIKEN_full-length_enriched_library,_clone:D130054G24_product:unclassifiable,_full_insert_sequence.	3.536	3.693	0.96	0.8194
A730011L01Rik	chr11	+	119491346	119511465	Mus_musculus_RIKEN_cDNA_A730011L01_gene_(A730011L01Rik),_transcript_variant_1	4.5672	4.7203	0.97	0.646
A730015I17	chr2	+	51241830	51295945	Mus_musculus_uncharacterized_LOC329404_(A730015I17),_non-coding_RNA.	0	0		0.8875
A730017C20Rik	chr18	+	59062380	59076960	Mus_musculus_RIKEN_cDNA_A730017C20_gene_(A730017C20Rik),_transcript_variant_2	0	0		0.8875
A730017L22Rik	chr2	-	130872540	130906396	Mus_musculus_RIKEN_cDNA_A730017L22_gene_(A730017L22Rik),_non-coding_RNA.	1.4557	1.5386	0.95	0.6582
A730018C14Rik	chr12	-	112411022	112423198	Mus_musculus_RIKEN_cDNA_A730018C14_gene_(A730018C14Rik),_non-coding_RNA.	0	0		0.8875
A730020E08Rik	chr6	-	61175603	61180810	Mus_musculus_RIKEN_cDNA_A730020E08_gene_(A730020E08Rik),_non-coding_RNA.	0.1831	0.1168		0.4969
A730020M07Rik	chr3	-	121634935	121643485	Mus_musculus_RIKEN_cDNA_A730020M07_gene_(A730020M07Rik),_transcript_variant_1,_non-coding_RNA.	0.4077	0.4066	1	0.9738
A730036I17Rik	chr2	+	129218968	129235606	Mus_musculus_RIKEN_cDNA_A730036I17_gene_(A730036I17Rik),_non-coding_RNA.	0.0997	0.2228	0.45	0.1236
A730037C10Rik	chr3	+	55140037	55172935	Mus_musculus_RIKEN_cDNA_A730037C10_gene_(A730037C10Rik)	0.028	0		0.3939
A730043L09	chr9	-	62242595	62244100	Mus_musculus_uncharacterized_protein_A730043L09_(A730043L09),_non-coding_RNA.	0.0568	0.0453		0.832
A730046J19Rik	chrX	+	144153694	144166274	Mus_musculus_RIKEN_cDNA_A730046J19_gene_(A730046J19Rik),_non-coding_RNA.	0	0		0.8875
[truncated: 29,921 more rows]

## Sheet: DE transcripts
Gene	Chr	Str	Start	End	Description	LUMKO AB (norm)	WT AB (norm)	fold (LUMKO AB/ WT AB)	pvalue (LUMKO AB/ WT AB)
AK006702	chr8	+	26082608	26096520	Mus_musculus_adult_male_testis_cDNA,_RIKEN_full-length_enriched_library,_clone:1700047A11_product:unclassifiable,_full_insert_sequence.	0	1.4097	0	9.341e-05
Lum	chr10	+	97565500	97572703	Mus_musculus_lumican_(Lum)	0.561	58.6793	0.01	0
Lin7b	chr7	-	45367890	45370564	Mus_musculus_lin-7_homolog_B_(C._elegans)_(Lin7b)	0.0956	1.2207	0.08	0.0007981
4932415G12Rik	chr10	-	94673492	94688613	Mus_musculus_RIKEN_cDNA_4932415G12_gene_(4932415G12Rik),_non-coding_RNA.	0.2484	2.1269	0.12	1.352e-25
AK203815	chr3	-	89995452	89995645	Mus_musculus_cDNA,_clone:Y1G0128G18,_strand:minus,_reference:ENSEMBL:Mouse-Transcript-ENST:ENSMUST00000068177,_based_on_BLAT_search.	1.0643	7.9249	0.13	4.034e-05
Wnt2	chr6	-	17988939	18030445	Mus_musculus_wingless-related_MMTV_integration_site_2_(Wnt2)	0.0647	0.5166	0.13	0.0004991
Cyp26a1	chr19	+	37697807	37701536	Mus_musculus_cytochrome_P450,_family_26,_subfamily_a,_polypeptide_1_(Cyp26a1)	0.1922	1.1655	0.16	5.113e-06
A530072M11Rik	chr4	+	16164109	16266225	Mus_musculus_RIKEN_cDNA_gene_A530072M11_(A530072M11Rik),_non-coding_RNA.	0.0718	0.4203	0.17	0.0007375
Irs3	chr5	-	137643030	137645714	Mus_musculus_insulin_receptor_substrate_3_(Irs3)	0.1171	0.6308	0.19	0.0002458
Cilp2	chr8	-	69880365	69887392	Mus_musculus_cartilage_intermediate_layer_protein_2_(Cilp2)	1.1236	4.6042	0.24	3.301e-33
Ano4	chr10	-	88948993	89257790	Mus_musculus_anoctamin_4_(Ano4)	0.2843	1.1055	0.26	7.321e-12
Gdf15	chr8	-	70629393	70632456	Mus_musculus_growth_differentiation_factor_15_(Gdf15)	1.4767	5.6157	0.26	6.325e-14
Esm1	chr13	+	113209658	113218104	Mus_musculus_endothelial_cell-specific_molecule_1_(Esm1)	0.4884	1.6884	0.29	1.755e-06
Cmtm5	chr14	+	54936469	54939277	Mus_musculus_CKLF-like_MARVEL_transmembrane_domain_containing_5_(Cmtm5),_transcript_variant_2	0.7616	2.4912	0.31	0.0002598
4930570N19Rik	chr14	-	26628406	26638182	SubName:_Full=Uncharacterized_protein;	1.2118	3.7706	0.32	0.0005549
Mid1chrY+	chrY	+	90748968	90842916	Mus_musculus_clone_MEX2A-1_Mid1_mRNA,_partial_sequence.	1.7156	5.1639	0.33	6.214e-07
Angptl4	chr17	-	33774899	33781575	Mus_musculus_angiopoietin-like_4_(Angptl4)	2.4826	7.3197	0.34	4.185e-18
Spon2	chr5	-	33213517	33218238	Mus_musculus_spondin_2,_extracellular_matrix_protein_(Spon2)	3.4101	9.4157	0.36	3.681e-25
Arnt2	chr7	-	84246278	84409959	Mus_musculus_aryl_hydrocarbon_receptor_nuclear_translocator_2_(Arnt2)	0.1471	0.3939	0.37	0.0006016
Mthfd2	chr6	-	83305703	83317604	Mus_musculus_methylenetetrahydrofolate_dehydrogenase_(NAD+_dependent),_methenyltetrahydrofolate_cyclohydrolase_(Mthfd2),_nuclear_gene_encoding_mitochondrial_protein	2.8777	7.6792	0.37	6.029e-18
AK036329	chr18	+	74065102	74068512	Mus_musculus_16_days_neonate_cerebellum_cDNA,_RIKEN_full-length_enriched_library,_clone:9630058G16_product:hypothetical_protein,_full_insert_sequence.	0.4788	1.2733	0.38	0.0004266
5031414D18Rik	chr14	+	75016026	75052532	Mus_musculus_RIKEN_cDNA_5031414D18_gene_(5031414D18Rik)	0.6715	1.669	0.4	1.932e-05
Npas2	chr1	+	39194271	39363240	Mus_musculus_neuronal_PAS_domain_protein_2_(Npas2)	1.7363	4.3387	0.4	2.097e-18
Tmem171	chr13	-	98686237	98694831	Mus_musculus_transmembrane_protein_171_(Tmem171)	2.1341	5.3443	0.4	3.542e-07
Lman1l	chr9	-	57607032	57620774	Mus_musculus_lectin,_mannose-binding_1_like_(Lman1l)	0.7489	1.824	0.41	0.0004006
Nedd1	chr10	-	92684744	92722418	Mus_musculus_neural_precursor_cell_expressed,_developmentally_down-regulated_gene_1_(Nedd1)	4.6583	11.3336	0.41	2.631e-40
Hrsp12	chr15	-	34484021	34495246	Mus_musculus_heat-responsive_protein_12_(Hrsp12)	1.6532	3.9018	0.42	0.0001344
Arntl	chr7	+	113207464	113314126	Mus_musculus_aryl_hydrocarbon_receptor_nuclear_translocator-like_(Arntl),_transcript_variant_1	4.367	10.0669	0.43	9.788e-26
Dio2	chr12	-	90724551	90738438	Mus_musculus_deiodinase,_iodothyronine,_type_II_(Dio2)	3.6501	8.5014	0.43	3.82e-42
Inhba	chr13	+	16014450	16027211	Mus_musculus_inhibin_beta-A_(Inhba)	1.014	2.2863	0.44	0.0004721
Gm4951	chr18	+	60212076	60247820	Mus_musculus_predicted_gene_4951_(Gm4951)	0.6464	1.444	0.45	0.0003203
Rcan1	chr16	-	92391952	92466146	Mus_musculus_regulator_of_calcineurin_1_(Rcan1),_transcript_variant_2	46.639	104.389	0.45	1.124e-199
Aqp8	chr7	+	123462293	123468003	Mus_musculus_aquaporin_8_(Aqp8),_transcript_variant_2	1.5236	3.3151	0.46	6.803e-05
Pdk4	chr6	-	5483350	5496278	Mus_musculus_pyruvate_dehydrogenase_kinase,_isoenzyme_4_(Pdk4),_nuclear_gene_encoding_mitochondrial_protein	44.7144	96.2941	0.46	2.455e-234
Ppcs	chr4	-	119418532	119422420	Mus_musculus_phosphopantothenoylcysteine_synthetase_(Ppcs)	2.1872	4.6659	0.47	4.837e-06
Tdg	chr10	+	82629837	82650494	Mus_musculus_thymine_DNA_glycosylase_(Tdg),_transcript_variant_1	1.0213	2.1898	0.47	2.496e-06
Ces2e	chr8	+	104926259	104934672	Mus_musculus_carboxylesterase_2E_(Ces2e),_transcript_variant_1	1.3192	2.7323	0.48	3.473e-06
Col22a1	chr15	-	71798475	72034227	Mus_musculus_collagen,_type_XXII,_alpha_1_(Col22a1)	0.7933	1.6669	0.48	2.726e-08
Asns	chr6	-	7675170	7693182	Mus_musculus_asparagine_synthetase_(Asns)	2.4162	4.9041	0.49	2.74e-07
Zfp937	chr2	+	150218098	150244874	Mus_musculus_zinc_finger_protein_937_(Zfp937)	0.3265	0.671	0.49	0.0002754
BC048403	chr10	+	121739936	121752859	Mus_musculus_cDNA_sequence_BC048403_(BC048403)	0.7908	1.5772	0.5	0.0002979
March3	chr18	-	56761715	56925548	Mus_musculus_membrane-associated_ring_finger_(C3HC4)_3_(March3)	0.6312	1.2637	0.5	9.451e-06
0610007P14Rik	chr12	-	85815454	85824545	Mus_musculus_RIKEN_cDNA_0610007P14_gene_(0610007P14Rik)	2.1956	4.287	0.51	0.0003382
Angptl1	chr1	+	156839022	156861079	Mus_musculus_angiopoietin-like_1_(Angptl1)	1.5241	2.9825	0.51	2.049e-05
Asb5	chr8	+	54550330	54587836	Mus_musculus_ankyrin_repeat_and_SOCs_box-containing_5_(Asb5)	4.3363	8.5795	0.51	2.23e-09
DQ556157chr10+	chr10	+	75860135	75860167	Mus_musculus_piRNA_piR-1434,_complete_sequence.	117.682	228.743	0.51	1.792e-05
Slc24a2	chr4	-	86983125	87230540	Mus_musculus_solute_carrier_family_24_(sodium/potassium/calcium_exchanger),_member_2_(Slc24a2),_transcript_variant_2	0.2674	0.5214	0.51	9.728e-05
mt-tRNA-Leu2	chrM	+	11670	11741	tRNA-Leu	223.731	436.232	0.51	5.706e-19
mt-tRNA-SerchrM+	chrM	+	11612	11671	tRNA-Ser	201.927	396.264	0.51	6.777e-15
Bcl11a	chr11	+	24078055	24173558	Mus_musculus_B_cell_CLL/lymphoma_11A_(zinc_finger_protein)_(Bcl11a),_transcript_variant_2	0.2176	0.4139	0.53	0.0005244
Edn3	chr2	+	174760772	174784042	Mus_musculus_endothelin_3_(Edn3)	1.6176	3.0419	0.53	4.957e-06
1700040L02Rik	chr10	-	68430955	68541875	Mus_musculus_RIKEN_cDNA_1700040L02_gene_(1700040L02Rik)	2.3782	4.3241	0.55	0.0008099
AK133807	chr5	-	100840753	100847167	Mus_musculus_adult_male_testis_cDNA,_RIKEN_full-length_enriched_library,_clone:4930458D05_product:unclassifiable,_full_insert_sequence.	0.9504	1.728	0.55	0.0008099
Igf2bp2	chr16	-	22059008	22163299	Mus_musculus_insulin-like_growth_factor_2_mRNA_binding_protein_2_(Igf2bp2)	1.7263	3.1362	0.55	2.611e-07
Polr2l	chr7	-	141471859	141475153	Mus_musculus_polymerase_(RNA)_II_(DNA_directed)_polypeptide_L_(Polr2l)	1.7619	3.2036	0.55	0.0008099
Adam19	chr11	+	46055986	46147342	Mus_musculus_a_disintegrin_and_metallopeptidase_domain_19_(meltrin_beta)_(Adam19)	19.5337	34.6093	0.56	4.095e-97
Dph5	chr3	+	115888182	115929323	Mus_musculus_DPH5_homolog_(S._cerevisiae)_(Dph5)	1.2488	2.2181	0.56	0.000374
Fdps	chr3	-	89093587	89101967	Mus_musculus_farnesyl_diphosphate_synthetase_(Fdps),_transcript_variant_1	2.8119	5.0475	0.56	0.0001097
Ypel2	chr11	-	86936424	86993762	Mus_musculus_yippee-like_2_(Drosophila)_(Ypel2)	5.7128	10.1405	0.56	3.09e-23
Zfp772	chr7	-	7202121	7209998	Mus_musculus_zinc_finger_protein_772_(Zfp772)	1.3585	2.4436	0.56	0.0002023
Ankrd23	chr1	-	36530533	36539358	Mus_musculus_ankyrin_repeat_domain_23_(Ankrd23)	355.972	625.952	0.57	0
Cpxm2	chr7	-	132042809	132154741	Mus_musculus_carboxypeptidase_X_2_(M14_family)_(Cpxm2)	2.9733	5.2611	0.57	7.026e-11
Mgat5b	chr11	+	116918862	116986944	Mus_musculus_mannoside_acetylglucosaminyltransferase_5,_isoenzyme_B_(Mgat5b)	0.7954	1.4035	0.57	0.0005078
Ucp3	chr7	+	100472990	100486432	Mus_musculus_uncoupling_protein_3_(mitochondrial,_proton_carrier)_(Ucp3),_nuclear_gene_encoding_mitochondrial_protein	7.1036	12.3894	0.57	4.467e-15
mt-tRNA-Pro	chrM	-	15355	15422	tRNA-Pro	142.049	248.667	0.57	1.914e-08
AK033854	chr6	-	128169703	128183803	Mus_musculus_RNA_for_germline_small_RNA_gsRNA125,_complete_sequence.	1.5857	2.7576	0.58	9.44e-06
Adamts4	chr1	+	171250421	171259922	Mus_musculus_a_disintegrin-like_and_metallopeptidase_(reprolysin_type)_with_thrombospondin_type_1_motif,_4_(Adamts4)	2.0905	3.6159	0.58	2.018e-07
Ankrd1	chr19	-	36111964	36119844	Mus_musculus_ankyrin_repeat_domain_1_(cardiac_muscle)_(Ankrd1)	909.112	1575.22	0.58	0
Rrad	chr8	-	104628065	104631321	Mus_musculus_Ras-related_associated_with_diabetes_(Rrad)	63.1658	109.84	0.58	3.547e-72
B3galt2	chr1	+	143640696	143649937	Mus_musculus_UDP-Gal:betaGlcNAc_beta_1,3-galactosyltransferase,_polypeptide_2_(B3galt2)	2.3631	4.0092	0.59	1.968e-08
Ccdc130	chr8	-	84257794	84270360	Mus_musculus_coiled-coil_domain_containing_130_(Ccdc130)	1.8942	3.1958	0.59	0.0005956
Chac1	chr2	+	119351241	119354327	Mus_musculus_ChaC,_cation_transport_regulator_1_(Chac1)	3.0964	5.2538	0.59	0.0001746
Erdr1	chrY	+	90784609	90816465	Mus_musculus_erythroid_differentiation_regulator_1_(Erdr1)	7.2853	12.2648	0.59	1.86e-06
Fam26e	chr10	-	34091351	34096519	Mus_musculus_family_with_sequence_similarity_26,_member_E_(Fam26e)	2.6069	4.4043	0.59	0.0002743
Vegfc	chr8	+	54077531	54186454	Mus_musculus_vascular_endothelial_growth_factor_C_(Vegfc)	4.0769	6.8536	0.59	3.657e-06
Bambi	chr18	+	3507956	3516404	Mus_musculus_BMP_and_activin_membrane-bound_inhibitor,_homolog_(Xenopus_laevis)_(Bambi)	2.4453	4.0535	0.6	1.205e-08
D830029L11	chr18	+	16816406	16822783	Mus_musculus_uncharacterized_protein_D830029L11_(D830029L11),_non-coding_RNA.	1.472	2.4404	0.6	0.00071
Ier2	chr8	-	84661330	84662852	Mus_musculus_immediate_early_response_2_(Ier2)	3.6889	6.1731	0.6	8.951e-05
Tnfrsf12a	chr17	-	23675444	23677449	Mus_musculus_tumor_necrosis_factor_receptor_superfamily,_member_12a_(Tnfrsf12a),_transcript_variant_1	44.9131	74.9469	0.6	1.736e-27
Comp	chr8	+	70373547	70382066	Mus_musculus_cartilage_oligomeric_matrix_protein_(Comp)	16.2001	26.3444	0.61	1.66e-22
Klhdc8a	chr1	+	132298625	132307357	Mus_musculus_kelch_domain_containing_8A_(Klhdc8a)	6.8646	11.3115	0.61	3.856e-18
Mapk4	chr18	-	73928485	74064949	Mus_musculus_mitogen-activated_protein_kinase_4_(Mapk4)	2.4427	4.0167	0.61	2.676e-10
Nppa	chr4	+	148000745	148002067	Mus_musculus_natriuretic_peptide_type_A_(Nppa)	1442.65	2363.05	0.61	0
Sox4	chr13	-	28950729	28953682	Mus_musculus_SRY-box_containing_gene_4_(Sox4)	9.0195	14.6691	0.61	9.389e-16
AK080484	chr12	-	111450404	111499622	Mus_musculus_7_days_neonate_cerebellum_cDNA,_RIKEN_full-length_enriched_library,_clone:A730046I10_product:tumor_necrosis_factor,_alpha-induced_protein_2,_full_insert_sequence.	8.261	13.3594	0.62	2.394e-05
G530011O06Rik	chrX	-	169975042	169978917	Mus_musculus_RIKEN_cDNA_G530011O06_gene_(G530011O06Rik),_non-coding_RNA.	2.3015	3.7411	0.62	0.0002898
Gcnt1	chr19	-	17326140	17372844	Mus_musculus_glucosaminyl_(N-acetyl)_transferase_1,_core_2_(Gcnt1),_transcript_variant_2	1.4449	2.3398	0.62	5.331e-05
Mrpl34	chr8	+	71464925	71465753	Mus_musculus_mitochondrial_ribosomal_protein_L34_(Mrpl34),_nuclear_gene_encoding_mitochondrial_protein	11.3409	18.2648	0.62	4.002e-05
Atf5	chr7	-	44812255	44816658	Mus_musculus_activating_transcription_factor_5_(Atf5),_transcript_variant_1	16.5591	26.4492	0.63	9.857e-18
Hax1	chr3	-	89995456	89998686	Mus_musculus_HCLS1_associated_X-1_(Hax1)	4.9651	7.8246	0.63	0.0007041
Sybu	chr15	-	44671855	44788063	Mus_musculus_syntabulin_(syntaxin-interacting)_(Sybu),_transcript_variant_c	1.2095	1.9157	0.63	9.127e-06
1500017E21Rik	chr19	-	36614051	36705641	Mus_musculus_RIKEN_cDNA_1500017E21_gene_(1500017E21Rik),_non-coding_RNA.	9.1026	14.2854	0.64	1.322e-15
Ptpn4	chr1	-	119658092	119837071	Mus_musculus_protein_tyrosine_phosphatase,_non-receptor_type_4_(Ptpn4)	1.3385	2.0778	0.64	0.000502
Slc41a3	chr6	+	90604879	90646412	Mus_musculus_solute_carrier_family_41,_member_3_(Slc41a3),_transcript_variant_2	21.9143	34.2551	0.64	1.535e-27
Synpo2l	chr14	-	20659417	20668306	Mus_musculus_synaptopodin_2-like_(Synpo2l)	106.614	167.269	0.64	4.602e-196
Tnfaip2	chr12	+	111442660	111455018	Mus_musculus_tumor_necrosis_factor,_alpha-induced_protein_2_(Tnfaip2)	16.1861	25.1931	0.64	7.086e-27
Zfp932	chr5	+	109996526	110010411	Mus_musculus_zinc_finger_protein_932_(Zfp932)	3.4647	5.423	0.64	0.0001459
C230071H18Rik	chr2	+	93191050	93193408	Mus_musculus_0_day_neonate_cerebellum_cDNA,_RIKEN_full-length_enriched_library,_clone:C230071H18_product:hypothetical_protein,_full_insert_sequence.	3.3683	5.1892	0.65	0.0001245
Ccdc63	chr5	-	122108055	122138062	Mus_musculus_coiled-coil_domain_containing_63_(Ccdc63)	9.041	13.9316	0.65	1.528e-10
Cilp	chr9	+	65265179	65280605	Mus_musculus_cartilage_intermediate_layer_protein,_nucleotide_pyrophosphohydrolase_(Cilp)	83.6062	129.369	0.65	1.078e-149
Fam110b	chr4	+	5644178	6108222	Mus_musculus_family_with_sequence_similarity_110,_member_B_(Fam110b)	1.1371	1.7588	0.65	0.0003703
Fam98b	chr2	+	117249738	117271540	Mus_musculus_family_with_sequence_similarity_98,_member_B_(Fam98b)	3.2009	4.9312	0.65	0.0009048
Lingo3	chr10	-	80832800	80844039	Mus_musculus_leucine_rich_repeat_and_Ig_domain_containing_3_(Lingo3)	2.8272	4.3681	0.65	1.871e-05
Mid1chrX+	chrX	+	169685246	169990797	Mus_musculus_midline_1_(Mid1),_transcript_variant_1	4.9697	7.6238	0.65	8.828e-11
Nppb	chr4	+	147985788	147987205	Mus_musculus_natriuretic_peptide_type_B_(Nppb)	135.71	209.397	0.65	3.092e-45
AK180240	chr9	+	114723694	114724302	Mus_musculus_18-day_embryo_whole_body_cDNA,_RIKEN_full-length_enriched_library,_clone:1110053F02_product:hypothetical_protein,_full_insert_sequence.	20.721	31.1759	0.66	5.416e-06
Aldh18a1	chr19	-	40550256	40588463	Mus_musculus_aldehyde_dehydrogenase_18_family,_member_A1_(Aldh18a1),_nuclear_gene_encoding_mitochondrial_protein,_transcript_variant_2	5.1057	7.6972	0.66	9.142e-09
Deb1	chr9	+	121710388	121712921	Mus_musculus_differentially_expressed_in_B16F10_1_(Deb1)	13.5085	20.1807	0.67	0.0009178
Fmod	chr1	+	134037514	134048277	Mus_musculus_fibromodulin_(Fmod)	22.8711	33.9903	0.67	1.011e-23
Itgb6	chr2	-	60598291	60722603	Mus_musculus_integrin_beta_6_(Itgb6),_transcript_variant_2	2.6263	3.9049	0.67	4.354e-07
Stip1	chr19	-	7020695	7040026	Mus_musculus_stress-induced_phosphoprotein_1_(Stip1)	20.755	31.0741	0.67	6.224e-22
Bcl7b	chr5	+	135168371	135181852	Mus_musculus_B_cell_CLL/lymphoma_7B_(Bcl7b)	9.655	14.1924	0.68	2.004e-07
Bdh1	chr16	+	31422296	31458901	Mus_musculus_3-hydroxybutyrate_dehydrogenase,_type_1_(Bdh1),_nuclear_gene_encoding_mitochondrial_protein,_transcript_variant_1	32.1674	47.2258	0.68	2.947e-38
Eps8l1	chr7	+	4460714	4479242	Mus_musculus_EPS8-like_1_(Eps8l1)	2.7833	4.071	0.68	0.0006986
Hes1	chr16	+	30065356	30067796	Mus_musculus_hairy_and_enhancer_of_split_1_(Drosophila)_(Hes1)	6.1344	9.0728	0.68	0.0002694
Plcxd1	chr5	+	110099968	110105952	Mus_musculus_phosphatidylinositol-specific_phospholipase_C,_X_domain_containing_1_(Plcxd1),_transcript_variant_2,_non-coding_RNA.	2.0554	3.016	0.68	0.0009506
Polr1d	chr5	+	147077540	147111359	Mus_musculus_polymerase_(RNA)_I_polypeptide_D_(Polr1d),_transcript_variant_1	5.2066	7.6828	0.68	0.0007448
Ptges3	chr10	+	128058981	128077254	Mus_musculus_prostaglandin_E_synthase_3_(cytosolic)_(Ptges3)	5.8868	8.6662	0.68	4.296e-05
Tmem71	chr15	-	66526211	66561046	Mus_musculus_transmembrane_protein_71_(Tmem71)	3.691	5.4234	0.68	7.964e-05
AK154977	chr18	+	65306431	65309876	Mus_musculus_B6-derived_CD11_+ve_dendritic_cells_cDNA,_RIKEN_full-length_enriched_library,_clone:F730048M01_product:inferred:_heart_alpha-kinase_[Mus_musculus],_full_insert_sequence.	23.3549	33.778	0.69	4.226e-16
AK202543	chr9	-	114723916	114724315	Mus_musculus_cDNA,_clone:Y1G0141O18,_strand:unspecified.	26.0836	38.0596	0.69	0.0001491
Alpk2	chr18	-	65265530	65393888	Mus_musculus_alpha-kinase_2_(Alpk2)	36.672	52.7787	0.69	3.841e-76
BC056474	chr8	+	85080962	85082339	Mus_musculus_cDNA_sequence_BC056474_(BC056474)	12.538	18.1302	0.69	0.0007059
Cldn5	chr16	+	18776846	18778262	Mus_musculus_claudin_5_(Cldn5)	10.2511	14.8136	0.69	1.313e-05
Gtpbp6	chr5	-	110103976	110108197	Mus_musculus_GTP_binding_protein_6_(putative)_(Gtpbp6)	5.4174	7.8936	0.69	0.0002372
Mif	chr10	-	75859352	75860250	Mus_musculus_macrophage_migration_inhibitory_factor_(Mif)	25.2126	36.6797	0.69	1.303e-05
Myh7	chr14	-	54970687	54994549	Mus_musculus_myosin,_heavy_polypeptide_7,_cardiac_muscle,_beta_(Myh7)	376.469	543.094	0.69	0
Nudt18	chr14	+	70577846	70582571	Mus_musculus_nudix_(nucleoside_diphosphate_linked_moiety_X)-type_motif_18_(Nudt18)	3.5193	5.1009	0.69	3.019e-05
Pcdh17	chr14	+	84443562	84537060	Mus_musculus_protocadherin_17_(Pcdh17)	2.0016	2.8872	0.69	8.566e-08
Slc25a26	chr6	+	94500313	94604652	Mus_musculus_solute_carrier_family_25_(mitochondrial_carrier,_phosphate_carrier),_member_26_(Slc25a26),_nuclear_gene_encoding_mitochondrial_protein	3.2761	4.7164	0.69	1.131e-05
Thoc1	chr18	+	9958179	9995484	Mus_musculus_THO_complex_1_(Thoc1)	4.2383	6.1321	0.69	1.843e-06
Tmed9	chr13	+	55592951	55597694	Mus_musculus_transmembrane_emp24_protein_transport_domain_containing_9_(Tmed9)	11.9174	17.3063	0.69	6.899e-07
Tubb2a	chr13	-	34074279	34078008	Mus_musculus_tubulin,_beta_2A_class_IIA_(Tubb2a)	22.2259	32.3327	0.69	3.026e-12
AK083547	chr1	-	190118260	190121147	Mus_musculus_adult_male_hypothalamus_cDNA,_RIKEN_full-length_enriched_library,_clone:A230003G05_product:unclassifiable,_full_insert_sequence.	12.9492	18.5805	0.7	7.008e-12
Ccnd2	chr6	-	127125708	127151048	Mus_musculus_cyclin_D2_(Ccnd2)	53.9385	77.2321	0.7	1.575e-91
Gtdc2	chr9	-	121981605	121996026	Mus_musculus_glycosyltransferase-like_domain_containing_2_(Gtdc2)	5.1425	7.3383	0.7	6e-05
Igfbp6	chr15	+	102144185	102149512	Mus_musculus_insulin-like_growth_factor_binding_protein_6_(Igfbp6)	7.9677	11.3149	0.7	0.000514
Ltv1	chr10	-	13178637	13193137	Mus_musculus_LTV1_homolog_(S._cerevisiae)_(Ltv1)	7.3194	10.4122	0.7	8.762e-05
Relb	chr7	-	19606221	19629438	Mus_musculus_avian_reticuloendotheliosis_viral_(v-rel)_oncogene_related_B_(Relb)	3.7607	5.3971	0.7	8.82e-05
2810453I06Rik	chr5	+	143548705	143564525	Mus_musculus_RIKEN_cDNA_2810453I06_gene_(2810453I06Rik)	28.4922	40.0725	0.71	8.307e-18
AK035037	chr9	-	97074609	97077684	Mus_musculus_12_days_embryo_embryonic_body_between_diaphragm_region_and_neck_cDNA,_RIKEN_full-length_enriched_library,_clone:9430077E01_product:inferred:_Mus_musculus,_Similar_to_hypothetical_protein_FLJ10618,_clone_IMAGE:3594297,_mRNA,_partial_cds,_full_insert_sequence.	12.5806	17.7288	0.71	4.157e-11
Bcl2	chr1	-	106538178	106714290	Mus_musculus_B_cell_leukemia/lymphoma_2_(Bcl2),_transcript_variant_1	4.2478	5.9871	0.71	1.172e-09
Blk	chr14	-	63372836	63417187	Mus_musculus_B_lymphoid_kinase_(Blk)	6.8608	9.6449	0.71	1.473e-05
Clvs1	chr4	+	9269316	9451691	Mus_musculus_clavesin_1_(Clvs1)	1.705	2.399	0.71	0.0004002
Cyr61	chr3	-	145646970	145649985	Mus_musculus_cysteine_rich_protein_61_(Cyr61)	24.3425	34.235	0.71	1.28e-13
St5	chr7	-	109523910	109617147	Mus_musculus_suppression_of_tumorigenicity_5_(St5),_transcript_variant_3,_non-coding_RNA.	12.1469	17.1495	0.71	4.708e-17
2810055G20Rik	chr16	+	77236316	77691399	Mus_musculus_RIKEN_cDNA_2810055G20_gene_(2810055G20Rik),_non-coding_RNA.	1.4749	2.0392	0.72	0.0001849
AK214641	chr6	+	127961740	127962468	Mus_musculus_cDNA,_clone:Y0G0138M22,_strand:unspecified.	65.2717	90.4917	0.72	3.966e-12
Cldn25	chr16	+	58727909	58734247	Mus_musculus_claudin_25_(Cldn25),_transcript_variant_5,_non-coding_RNA.	13.3881	18.474	0.72	7.97e-08
Cox16	chr12	-	81359025	81532907	Mus_musculus_COX16_cytochrome_c_oxidase_assembly_homolog_(S._cerevisiae)_(Cox16),_nuclear_gene_encoding_mitochondrial_protein	3.3179	4.6237	0.72	0.0009169
Cpox	chr16	+	58670207	58680389	Mus_musculus_coproporphyrinogen_oxidase_(Cpox)	10.4943	14.5328	0.72	5.196e-13
Hectd2	chr19	+	36554638	36621135	Mus_musculus_HECT_domain_containing_2_(Hectd2),_transcript_variant_2	2.302	3.1762	0.72	9.669e-06
Klhl31	chr9	+	77636731	77660122	Mus_musculus_kelch-like_31_(Drosophila)_(Klhl31)	26.9085	37.2083	0.72	2.183e-38
Nup62	chr7	+	44816369	44830806	Mus_musculus_nucleoporin_62_(Nup62)	9.93	13.8471	0.72	4.666e-07
Sh2d4a	chr8	+	68276527	68347704	Mus_musculus_SH2_domain_containing_4A_(Sh2d4a)	4.85	6.7714	0.72	0.0001664
St7	chr6	+	17693405	17943022	Mus_musculus_suppression_of_tumorigenicity_7_(St7),_transcript_variant_1	1.5533	2.1556	0.72	0.0007123
1190002N15Rik	chr9	-	94517863	94538081	Mus_musculus_RIKEN_cDNA_1190002N15_gene_(1190002N15Rik)	12.7579	17.4524	0.73	8.435e-12
Bop1	chr15	-	76452995	76477269	Mus_musculus_block_of_proliferation_1_(Bop1)	11.089	15.2668	0.73	2.608e-07
D830015G02Rik	chr14	+	54968786	54974349	Mus_musculus_RIKEN_cDNA_D830015G02_gene_(D830015G02Rik),_non-coding_RNA.	495.577	681.825	0.73	5.002e-88
Gja1	chr10	+	56377272	56390419	Mus_musculus_gap_junction_protein,_alpha_1_(Gja1)	100.653	138.287	0.73	1.867e-79
Irs1	chr1	-	82233104	82291439	Mus_musculus_insulin_receptor_substrate_1_(Irs1)	8.2495	11.2374	0.73	1.626e-16
Mettl22	chr16	+	8470812	8490197	Mus_musculus_methyltransferase_like_22_(Mettl22)	16.5829	22.5906	0.73	9.813e-06
Nit1	chr1	-	171342236	171345645	Mus_musculus_nitrilase_1_(Nit1),_transcript_variant_2	10.8634	14.7893	0.73	0.0002631
Npr3	chr15	-	11839896	11907287	Mus_musculus_natriuretic_peptide_receptor_3_(Npr3),_transcript_variant_2	2.2159	3.0253	0.73	0.0001135
Pim1	chr17	+	29491044	29495459	Mus_musculus_proviral_integration_site_1_(Pim1)	8.0464	10.949	0.73	0.000307
Pnrc1	chr4	-	33245422	33248787	Mus_musculus_proline-rich_nuclear_receptor_coactivator_1_(Pnrc1)	22.6927	30.959	0.73	2.977e-10
Rnf115	chr3	+	96727610	96791155	Mus_musculus_ring_finger_protein_115_(Rnf115)	9.0309	12.4084	0.73	7.965e-06
Rras2	chr7	-	114046781	114117781	Mus_musculus_related_RAS_viral_(r-ras)_oncogene_homolog_2_(Rras2)	10.6923	14.6938	0.73	1.708e-09
Thbs4	chr13	-	92751585	92794818	Mus_musculus_thrombospondin_4_(Thbs4)	42.8308	59.0436	0.73	5.661e-31
AK215672	chr2	-	26593061	26593750	Mus_musculus_adult_male_kidney_cDNA,_RIKEN_full-length_enriched_library,_clone:0610009M19_product:RIKEN_cDNA_2510002J07_gene,_full_insert_sequence.	34.4832	46.697	0.74	6.081e-06
Abra	chr15	-	41865292	41869720	Mus_musculus_actin-binding_Rho_activating_protein_(Abra)	16.2819	22.0113	0.74	7.726e-07
Adrb1	chr19	+	56722371	56724862	Mus_musculus_adrenergic_receptor,_beta_1_(Adrb1)	8.7133	11.732	0.74	2.284e-05
Aplnr	chr2	+	85136359	85139923	Mus_musculus_apelin_receptor_(Aplnr)	31.9678	42.9614	0.74	4.827e-22
Arhgef10l	chr4	-	140514484	140665905	Mus_musculus_Rho_guanine_nucleotide_exchange_factor_(GEF)_10-like_(Arhgef10l),_transcript_variant_1	22.8232	30.9127	0.74	4.211e-22
Hsd17b7	chr1	-	169949536	169969205	Mus_musculus_hydroxysteroid_(17-beta)_dehydrogenase_7_(Hsd17b7)	5.045	6.7954	0.74	4.72e-06
Klhl34	chrX	+	157818434	157820369	Mus_musculus_kelch-like_34_(Drosophila)_(Klhl34)	8.1031	10.9533	0.74	0.0002645
Klhl38	chr15	-	58314572	58324169	Mus_musculus_kelch-like_38_(Drosophila)_(Klhl38)	13.8982	18.8669	0.74	2.078e-07
Lmcd1	chr6	+	112273757	112330423	Mus_musculus_LIM_and_cysteine-rich_domains_1_(Lmcd1)	15.3739	20.6425	0.74	3.485e-06
Nkain1	chr4	-	130530130	130574036	Mus_musculus_Na+/K+_transporting_ATPase_interacting_1_(Nkain1)	6.2633	8.5053	0.74	0.0001725
Pik3c3	chr18	+	30272895	30348120	Mus_musculus_phosphoinositide-3-kinase,_class_3_(Pik3c3)	5.3266	7.1572	0.74	0.0002085
Pirt	chr11	+	66911990	66929876	Mus_musculus_phosphoinositide-interacting_regulator_of_transient_receptor_potential_channels_(Pirt)	4.0526	5.4756	0.74	0.0001502
Pura	chr18	+	36281161	36288244	Mus_musculus_purine_rich_element_binding_protein_A_(Pura)	11.3332	15.2514	0.74	0.0001119
Tfrc	chr16	+	32608895	32632794	Mus_musculus_transferrin_receptor_(Tfrc)	29.4693	39.6047	0.74	6.381e-31
Traf3	chr12	+	111166547	111267148	Mus_musculus_TNF_receptor-associated_factor_3_(Traf3),_transcript_variant_1	10.9815	14.8056	0.74	8.116e-16
Tspan9	chr6	-	127961399	128143578	Mus_musculus_tetraspanin_9_(Tspan9)	51.1451	68.9186	0.74	1.823e-39
Vezt	chr10	-	93968099	94035748	Mus_musculus_vezatin,_adherens_junctions_transmembrane_protein_(Vezt)	2.6372	3.5667	0.74	2.939e-06
Zkscan5	chr5	+	145204558	145221750	Mus_musculus_zinc_finger_with_KRAB_and_SCAN_domains_5_(Zkscan5),_transcript_variant_2	4.2737	5.8121	0.74	0.0001496
mt-tRNA-His	chrM	+	11545	11612	tRNA-His	433.299	582.94	0.74	1.029e-06
Hal	chr10	+	93488767	93516743	Mus_musculus_histidine_ammonia_lyase_(Hal)	1.0179	0.0198	51.41	7.382e-14
1110050K14Rik	chr8	-	121054881	121083032	Mus_musculus_RIKEN_cDNA_1110050K14_gene_(1110050K14Rik),_non-coding_RNA.	0.4383	0	49	1.754e-07
6330410L21Rik	chr3	+	129753757	129763882	Mus_musculus_RIKEN_cDNA_6330410L21_gene_(6330410L21Rik),_non-coding_RNA.	0.177	0	49	0.0002629
Cyp2e1	chr7	+	140763831	140774977	Mus_musculus_cytochrome_P450,_family_2,_subfamily_e,_polypeptide_1_(Cyp2e1)	0.4339	0	49	0.0001166
Lypd2	chr15	-	74732251	74734313	Mus_musculus_Ly6/Plaur_domain_containing_2_(Lypd2)	1.3917	0	49	0.0002629
Prph	chr15	+	99055173	99058978	Mus_musculus_peripherin_(Prph),_transcript_variant_3	0.4038	0	49	0.0001166
Slc34a2	chr5	+	53049352	53071663	Mus_musculus_solute_carrier_family_34_(sodium_phosphate),_member_2_(Slc34a2)	0.3101	0	49	1.533e-08
Mybphl	chr3	+	108364910	108380057	Mus_musculus_myosin_binding_protein_H-like_(Mybphl)	1.2878	0.0428	30.09	4.5e-08
Igfbp2	chr1	+	72824479	72852471	Mus_musculus_insulin-like_growth_factor_binding_protein_2_(Igfbp2)	1.0319	0.0412	25.05	9.872e-07
Sftpb	chr6	+	72303247	72314370	Mus_musculus_surfactant_associated_protein_B_(Sftpb)	0.9392	0.0483	19.45	1.864e-09
Clec3a	chr8	+	114418033	114428133	Mus_musculus_C-type_lectin_domain_family_3,_member_a_(Clec3a)	0.3038	0.0186	16.33	0.0002019
Slc16a14	chr1	-	84906704	84935083	Mus_musculus_solute_carrier_family_16_(monocarboxylic_acid_transporters),_member_14_(Slc16a14)	0.3498	0.0233	15.01	0.0004261
Sftpc	chr14	-	70520941	70524081	Mus_musculus_surfactant_associated_protein_C_(Sftpc)	1.9611	0.1361	14.41	7.291e-07
Car3	chr3	+	14863537	14872373	Mus_musculus_carbonic_anhydrase_3_(Car3)	0.9365	0.083	11.28	1.859e-09
Galnt6	chr15	-	100689914	100729376	Mus_musculus_UDP-N-acetyl-alpha-D-galactosamine:polypeptide_N-acetylgalactosaminyltransferase_6_(Galnt6),_transcript_variant_3	0.1899	0.0189	10.05	0.000116
Lrat	chr3	-	82892581	82903974	Mus_musculus_lecithin-retinol_acyltransferase_(phosphatidylcholine-retinol-O-acyltransferase)_(Lrat)	0.5888	0.0613	9.61	3.93e-11
Cfd	chr10	+	79890852	79892656	Mus_musculus_complement_factor_D_(adipsin)_(Cfd)	1.632	0.1775	9.19	7.589e-06
Myl7	chr11	-	5896636	5898782	Mus_musculus_myosin,_light_polypeptide_7,_regulatory_(Myl7)	3.8296	0.4629	8.27	6.948e-08
1700028J19Rik	chr7	-	44229929	44236122	Mus_musculus_RIKEN_cDNA_1700028J19_gene_(1700028J19Rik),_non-coding_RNA.	0.7132	0.0875	8.15	0.0009481
AK162363	chr17	+	28523280	28524663	Mus_musculus_2_days_pregnant_adult_female_oviduct_cDNA,_RIKEN_full-length_enriched_library,_clone:E230001N04_product:hypothetical_protein,_full_insert_sequence.	0.6436	0.079	8.15	0.0009481
Nfasc	chr1	-	132564689	132741797	Mus_musculus_neurofascin_(Nfasc),_transcript_variant_4	0.1224	0.0154	7.95	6.002e-05
Mns1	chr9	+	72438528	72458576	Mus_musculus_meiosis-specific_nuclear_structural_protein_1_(Mns1)	0.7199	0.0907	7.94	6.002e-05
Per2	chr1	-	91415981	91459328	Mus_musculus_period_homolog_2_(Drosophila)_(Per2)	9.0532	1.2826	7.06	6.019e-146
Serpinb1a	chr13	-	32842091	32851185	Mus_musculus_serine_(or_cysteine)_peptidase_inhibitor,_clade_B,_member_1a_(Serpinb1a)	7.8536	1.1392	6.89	3.842e-41
4930474M22Rik	chr17	-	14389106	14398942	Mus_musculus_RIKEN_cDNA_4930474M22_gene_(4930474M22Rik),_non-coding_RNA.	1.7871	0.2673	6.69	0.0004508
Serpinb9b	chr13	+	33027413	33040558	Mus_musculus_serine_(or_cysteine)_peptidase_inhibitor,_clade_B,_member_9b_(Serpinb9b)	0.5679	0.085	6.68	0.0004508
Mif1	chr10	+	82354254	82400846	Mus_musculus_inhibitor_of_four_1_(Mif1)_mRNA,_complete_cds.	2.5152	0.4459	5.64	0.0003951
Fam46b	chr4	+	133480132	133487940	Mus_musculus_family_with_sequence_similarity_46,_member_B_(Fam46b)	5.0574	0.9072	5.57	3.342e-28
Cyp26b1	chr6	-	84571413	84593908	Mus_musculus_cytochrome_P450,_family_26,_subfamily_b,_polypeptide_1_(Cyp26b1),_transcript_variant_1	10.3338	1.9089	5.41	1.359e-124
Msln	chr17	-	25748612	25754378	Mus_musculus_mesothelin_(Msln)	2.0372	0.3809	5.35	2.832e-11
Lrrc52	chr1	-	167445674	167466780	Mus_musculus_leucine_rich_repeat_containing_52_(Lrrc52)	1.6259	0.3363	4.83	3.588e-05
Aqp4	chr18	-	15389393	15410982	Mus_musculus_aquaporin_4_(Aqp4)	1.0066	0.2118	4.75	2.932e-14
1700021C14Rik	chr3	-	88282759	88296865	Mus_musculus_RIKEN_cDNA_1700021C14_gene_(1700021C14Rik)	2.9652	0.6452	4.6	0.0002665
Cnn1	chr9	+	22099252	22109221	Mus_musculus_calponin_1_(Cnn1)	4.4876	1.0004	4.49	1.047e-19
Per3	chr4	-	151003654	151044622	Mus_musculus_period_homolog_3_(Drosophila)_(Per3)	9.9376	2.2416	4.43	2.894e-140
Inmt	chr6	-	55170626	55174990	Mus_musculus_indolethylamine_N-methyltransferase_(Inmt)	5.3544	1.2815	4.18	1.578e-11
Pafah1b3	chr7	-	25295048	25297955	Mus_musculus_platelet-activating_factor_acetylhydrolase	2.004	0.4796	4.18	4.1e-05
Lcn2	chr2	-	32384636	32387739	Mus_musculus_lipocalin_2_(Lcn2)	6.5821	1.665	3.95	2.953e-11
Cdca2	chr14	-	67676353	67715841	Mus_musculus_cell_division_cycle_associated_2_(Cdca2),_transcript_variant_1	0.5817	0.1477	3.94	1.251e-06
Ticam2	chr18	-	46558230	46574533	Mus_musculus_toll-like_receptor_adaptor_molecule_2_(Ticam2)	0.5035	0.1339	3.76	0.0005017
Dbp	chr7	+	45705246	45710203	Mus_musculus_D_site_albumin_promoter_binding_protein_(Dbp)	26.4411	7.292	3.63	5.941e-72
Sprr1a	chr3	-	92483953	92485881	Mus_musculus_small_proline-rich_protein_1A_(Sprr1a)	12.7405	3.5264	3.61	1.669e-17
Fgfr2	chr7	-	130162450	130266808	Mus_musculus_fibroblast_growth_factor_receptor_2_(Fgfr2),_transcript_variant_2	0.4263	0.1195	3.57	2.445e-05
Hif3a	chr7	-	17030992	17062427	Mus_musculus_hypoxia_inducible_factor_3,_alpha_subunit_(Hif3a),_transcript_variant_2	0.4742	0.139	3.41	2.077e-06
AK205190	chr18	-	62952718	62952904	Mus_musculus_cDNA,_clone:Y1G0103E13,_strand:unspecified.	9.9391	2.9368	3.38	0.0004799
Efemp1	chr11	+	28853204	28926743	Mus_musculus_epidermal_growth_factor-containing_fibulin-like_extracellular_matrix_protein_1_(Efemp1)	2.4213	0.7244	3.34	1.241e-08
Per1	chr11	+	69095253	69109957	Mus_musculus_period_homolog_1_(Drosophila)_(Per1),_transcript_variant_2	13.1979	3.9767	3.32	4.362e-107
Tnnt3	chr7	+	142498835	142516009	Mus_musculus_troponin_T3,_skeletal,_fast_(Tnnt3),_transcript_variant_1	2.0767	0.6335	3.28	0.0001165
Fam107a	chr14	-	8296277	8317565	Mus_musculus_family_with_sequence_similarity_107,_member_A_(Fam107a)	2.3234	0.7253	3.2	2.168e-12
Lrrn4cl	chr19	+	8850767	8853909	Mus_musculus_LRRN4_C-terminal_like_(Lrrn4cl)	4.5559	1.4497	3.14	1.623e-17
Zfp947	chr17	-	22144358	22165977	Mus_musculus_zinc_finger_protein_947_(Zfp947)	0.7725	0.2465	3.13	0.0004349
Zbtb16	chr9	-	48654296	48836222	Mus_musculus_zinc_finger_and_BTB_domain_containing_16_(Zbtb16)	32.504	10.4219	3.12	2.675e-250
Cd163	chr6	+	124304650	124330527	Mus_musculus_CD163_antigen_(Cd163),_transcript_variant_2	6.8744	2.2254	3.09	3.299e-42
1700034P13Rik	chr1	+	9747647	9791922	Mus_musculus_RIKEN_cDNA_1700034P13_gene_(1700034P13Rik),_non-coding_RNA.	0.9632	0.3164	3.04	0.0002335
Dlgap5	chr14	-	47387778	47418407	Mus_musculus_discs,_large_(Drosophila)_homolog-associated_protein_5_(Dlgap5)	0.5977	0.1977	3.02	5.651e-05
2310015D24Rik	chr16	-	13514130	13520419	Mus_musculus_RIKEN_cDNA_2310015D24_gene_(2310015D24Rik),_non-coding_RNA.	1.0093	0.3371	2.99	4.148e-05
A630077J23Rik	chr4	+	43751858	43759464	Mus_musculus_RIKEN_cDNA_A630077J23_gene_(A630077J23Rik),_non-coding_RNA.	2.2179	0.742	2.99	0.0005216
Cd24a	chr10	+	43579168	43584265	Mus_musculus_CD24a_antigen_(Cd24a)	3.3179	1.113	2.98	4.57e-09
Mt2	chr8	+	94172617	94173567	Mus_musculus_metallothionein_2_(Mt2)	12.5609	4.2246	2.97	2.935e-10
AK076984	chr18	+	26007556	26071336	Mus_musculus_adult_male_testis_cDNA,_RIKEN_full-length_enriched_library,_clone:4930589J12_product:unclassifiable,_full_insert_sequence.	3.4104	1.1511	2.96	7.478e-06
Hlf	chr11	-	90336534	90390917	Mus_musculus_hepatic_leukemia_factor_(Hlf)	5.8552	1.9781	2.96	2.159e-44
Zwilch	chr9	-	64137143	64172931	Mus_musculus_Zwilch,_kinetochore_associated,_homolog_(Drosophila)_(Zwilch)	0.9633	0.3266	2.95	9.156e-05
Odz4	chr7	+	96210636	96908554	Mus_musculus_odd_Oz/ten-m_homolog_4_(Drosophila)_(Odz4)	0.1873	0.064	2.93	6.698e-05
Arl11	chr14	+	61309752	61311936	Mus_musculus_ADP-ribosylation_factor-like_11_(Arl11)	1.386	0.4792	2.89	0.0008464
Ppp1r35	chr5	+	137778917	137780107	Mus_musculus_protein_phosphatase_1,_regulatory_subunit_35_(Ppp1r35)	2.1875	0.7563	2.89	0.0008464
AK134400	chr6	+	149311415	149314389	Mus_musculus_0_day_neonate_eyeball_cDNA,_RIKEN_full-length_enriched_library,_clone:E130016K14_product:unclassifiable,_full_insert_sequence.	0.7828	0.2755	2.84	0.0004462
Irf4	chr13	+	30749257	30766927	Mus_musculus_interferon_regulatory_factor_4_(Irf4)	0.4971	0.175	2.84	0.0004462
Kif15	chr9	+	122951080	123018733	Mus_musculus_kinesin_family_member_15_(Kif15)	0.4145	0.1478	2.8	4.175e-05
Ncapg	chr5	+	45669924	45700547	Mus_musculus_non-SMC_condensin_I_complex,_subunit_G_(Ncapg)	0.9616	0.3439	2.8	5.498e-06
2810417H13Rik	chr9	+	65890322	65903551	Mus_musculus_RIKEN_cDNA_2810417H13_gene_(2810417H13Rik)	0.8892	0.3204	2.78	0.0009849
Cdc20	chr4	-	118432900	118437343	Mus_musculus_cell_division_cycle_20_(Cdc20)	1.7044	0.6162	2.77	2.157e-06
Mbnl3	chrX	-	51113493	51205832	Mus_musculus_muscleblind-like_3_(Drosophila)_(Mbnl3)	0.3465	0.1256	2.76	9.076e-05
Ms4a6d	chr19	-	11586605	11604804	Mus_musculus_membrane-spanning_4-domains,_subfamily_A,_member_6D_(Ms4a6d)	3.396	1.2351	2.75	1.157e-06
Ppl	chr16	-	5086290	5132481	Mus_musculus_periplakin_(Ppl)	0.8786	0.3229	2.72	3.319e-08
Sdk1	chr5	+	141241533	142213791	Mus_musculus_sidekick_homolog_1_(chicken)_(Sdk1)	0.9009	0.3326	2.71	1.347e-10
Kif14	chr1	+	136467847	136531511	Mus_musculus_kinesin_family_member_14_(Kif14)	0.273	0.1028	2.66	0.0005899
Brca1	chr11	-	101488763	101551955	Mus_musculus_breast_cancer_1_(Brca1)	0.4559	0.1719	2.65	2.125e-05
Slc10a6	chr5	-	103605710	103629403	Mus_musculus_solute_carrier_family_10_(sodium/bile_acid_cotransporter_family),_member_6_(Slc10a6)	1.4184	0.5401	2.63	0.0001627
Apol7d	chr1	+	71652836	71662843	Mus_musculus_apolipoprotein_L_7d_(Apol7d),_non-coding_RNA.	6.346	2.4278	2.61	1.093e-13
9530091C08Rik	chr9	+	68765345	68773322	Mus_musculus_RIKEN_cDNA_9530091C08_gene_(9530091C08Rik),_non-coding_RNA.	0.5322	0.2054	2.59	9.3e-06
Ccnb2	chr9	-	70407688	70421554	Mus_musculus_cyclin_B2_(Ccnb2)	1.644	0.6381	2.58	0.0006667
Blnk	chr19	-	40928926	40994535	Mus_musculus_B_cell_linker_(Blnk)	1.3387	0.521	2.57	0.0003489
Gm1337	chr2	-	118699102	118703963	Mus_musculus_predicted_gene_1337_(Gm1337)	0.5493	0.2135	2.57	0.0004821
M13680	chr12	-	113420741	113420935	Mouse_Ig_active_mu-chain_mutant_C-region_mRNA,_exons_3_and_4,_from_mutant_102_derived_from_hybridoma_PC7.	13.7645	5.3499	2.57	0.0004821
Ptgs2	chr1	+	150100123	150108012	Mus_musculus_prostaglandin-endoperoxide_synthase_2_(Ptgs2)	0.7103	0.2768	2.57	0.0002528
Timp4	chr6	-	115245615	115251849	Mus_musculus_tissue_inhibitor_of_metalloproteinase_4_(Timp4)	11.2103	4.3664	2.57	4.721e-22
Fkbp5	chr17	-	28399094	28517524	Mus_musculus_FK506_binding_protein_5_(Fkbp5)	12.175	4.8363	2.52	3.473e-49
Aspm	chr1	+	139454772	139494088	Mus_musculus_asp_(abnormal_spindle)-like,_microcephaly_associated_(Drosophila)_(Aspm)	0.5885	0.2348	2.51	5.633e-08
DQ555840	chr9	-	44146207	44146255	Mus_musculus_piRNA_piR-12869,_complete_sequence.	65.6166	26.1746	2.51	0.0002049
Troap	chr15	+	99074972	99083409	Mus_musculus_trophinin_associated_protein_(Troap),_transcript_variant_1	1.0264	0.4094	2.51	0.0007461
Tef	chr15	+	81802672	81826863	Mus_musculus_thyrotroph_embryonic_factor_(Tef),_transcript_variant_2	37.8946	15.2113	2.49	2.04e-239
Lepr	chr4	+	101717406	101815354	Mus_musculus_leptin_receptor_(Lepr),_transcript_variant_2	0.7298	0.2982	2.45	1.152e-06
Ska3	chr14	-	57806560	57826163	Mus_musculus_spindle_and_kinetochore_associated_complex_subunit_3_(Ska3)	1.153	0.4717	2.44	0.0008278
Col4a6	chrX	-	141165402	141474076	Mus_musculus_collagen,_type_IV,_alpha_6_(Col4a6)	0.9865	0.4081	2.42	3.307e-08
9930013L23Rik	chr7	-	83932856	84086505	Mus_musculus_RIKEN_cDNA_9930013L23_gene_(9930013L23Rik)	0.2686	0.1116	2.41	0.0002507
Mybl2	chr2	+	163054634	163084687	Mus_musculus_myeloblastosis_oncogene-like_2_(Mybl2)	0.7398	0.3099	2.39	0.0009111
Ncaph	chr2	-	127103809	127133954	Mus_musculus_non-SMC_condensin_I_complex,_subunit_H_(Ncaph)	1.0936	0.4584	2.39	5.575e-05
Gsta3	chr1	+	21240588	21265559	Mus_musculus_glutathione_S-transferase,_alpha_3_(Gsta3),_transcript_variant_1	2.5971	1.0925	2.38	0.0001053
Lyve1	chr7	-	110850606	110862953	Mus_musculus_lymphatic_vessel_endothelial_hyaluronan_receptor_1_(Lyve1)	6.6972	2.8287	2.37	7.579e-17
Aurkb	chr11	+	69045642	69051662	Mus_musculus_aurora_kinase_B_(Aurkb)	1.6444	0.6978	2.36	0.0003786
Ect2	chr3	-	27097221	27153878	Mus_musculus_ect2_oncogene_(Ect2),_transcript_variant_1	1.0558	0.4467	2.36	2.359e-05
Scd1	chr19	-	44394449	44407709	Mus_musculus_stearoyl-Coenzyme_A_desaturase_1_(Scd1)	10.0928	4.2688	2.36	4.209e-44
Fmo2	chr1	-	162875046	162898712	Mus_musculus_flavin_containing_monooxygenase_2_(Fmo2)	14.0091	5.9734	2.35	2.351e-43
Dbf4	chr5	-	8396968	8422716	Mus_musculus_DBF4_homolog_(S._cerevisiae)_(Dbf4),_transcript_variant_2	1.028	0.4384	2.34	8.369e-05
Fam83d	chr2	+	158768098	158786637	Mus_musculus_family_with_sequence_similarity_83,_member_D_(Fam83d)	0.7045	0.3016	2.34	0.0009958
Trpm2	chr10	-	77907721	77969872	Mus_musculus_transient_receptor_potential_cation_channel,_subfamily_M,_member_2_(Trpm2)	0.3458	0.1485	2.33	0.0002175
Myl4	chr11	+	104550662	104587219	Mus_musculus_myosin,_light_polypeptide_4_(Myl4)	3.6851	1.5876	2.32	0.0002993
AK088937	chr17	+	47527962	47532454	Mus_musculus_adult_male_thymus_cDNA,_RIKEN_full-length_enriched_library,_clone:5830436I19_product:unclassifiable,_full_insert_sequence.	0.8993	0.3891	2.31	9.101e-05
Lyz1	chr10	-	117287794	117292868	Mus_musculus_lysozyme_1_(Lyz1)	2.4898	1.0795	2.31	0.0005681
Upk3b	chr5	+	136038495	136044993	Mus_musculus_uroplakin_3B_(Upk3b)	1.6142	0.6976	2.31	0.0004122
C530028O21Rik	chr6	+	124996719	125003097	Mus_musculus_RIKEN_cDNA_C530028O21_gene_(C530028O21Rik),_transcript_variant_2	1.288	0.5605	2.3	0.0007835
Msc	chr1	-	14753345	14755966	Mus_musculus_musculin_(Msc)	3.9479	1.718	2.3	4.49e-07
F13a1	chr13	-	36867177	37050244	Mus_musculus_coagulation_factor_XIII,_A1_subunit_(F13a1),_transcript_variant_1	9.2994	4.0805	2.28	2.118e-49
Hk3	chr13	-	55005984	55021385	Mus_musculus_hexokinase_3_(Hk3),_transcript_variant_3	1.0682	0.4679	2.28	0.0003245
BC114417	chr19	+	44396323	44396927	Mus_musculus_cDNA_clone_IMAGE:40040782.	17.004	7.5064	2.27	8.812e-10
Hspa1b	chr17	-	34956428	34959238	Mus_musculus_heat_shock_protein_1B_(Hspa1b)	1.4132	0.6221	2.27	0.0001352
Tyrobp	chr7	+	30413787	30417579	Mus_musculus_TYRO_protein_tyrosine_kinase_binding_protein_(Tyrobp)	11.3713	5.0186	2.27	1.229e-06
AK044623	chr15	-	81855733	81858323	Mus_musculus_16_days_neonate_thymus_cDNA,_RIKEN_full-length_enriched_library,_clone:A130030M01_product:hypothetical_protein,_full_insert_sequence.	2.6172	1.16	2.26	7.131e-07
Hhipl1	chr12	+	108306269	108328300	Mus_musculus_hedgehog_interacting_protein-like_1_(Hhipl1)	3.2592	1.4469	2.25	3.003e-08
AK196096	chr9	+	45929358	45929730	Mus_musculus_cDNA,_clone:Y1G0113K18,_strand:minus,_reference:ENSEMBL:Mouse-Transcript-ENST:ENSMUST00000039059,_based_on_BLAT_search.	9.2029	4.1116	2.24	0.0004812
Cebpa	chr7	+	35119292	35121931	Mus_musculus_CCAAT/enhancer_binding_protein_(C/EBP),_alpha_(Cebpa)	2.7242	1.2213	2.23	4.445e-07
Racgap1	chr15	-	99620495	99651656	Mus_musculus_Rac_GTPase-activating_protein_1_(Racgap1),_transcript_variant_1	3.1275	1.408	2.22	6.361e-09
Rtn4rl2	chr2	-	84871945	84886692	Mus_musculus_reticulon_4_receptor-like_2_(Rtn4rl2)	2.9816	1.3408	2.22	0.0002741
Map3k6	chr4	+	133240817	133252928	Mus_musculus_mitogen-activated_protein_kinase_kinase_kinase_6_(Map3k6)	8.8383	3.9903	2.21	1.589e-31
Scn4b	chr9	+	45139041	45154061	Mus_musculus_sodium_channel,_type_IV,_beta_(Scn4b)	5.695	2.5742	2.21	3.988e-20
Clu	chr14	+	65968482	65981545	Mus_musculus_clusterin_(Clu)	862.155	392.649	2.2	0
Kif18b	chr11	-	102905518	102925124	Mus_musculus_kinesin_family_member_18B_(Kif18b)	1.3957	0.6386	2.19	6.991e-05
Sass6	chr3	+	116595007	116630984	Mus_musculus_spindle_assembly_6_homolog_(C._elegans)_(Sass6)	0.9919	0.4575	2.17	0.0001305
Serpine1	chr5	-	137061505	137072272	Mus_musculus_serine_(or_cysteine)_peptidase_inhibitor,_clade_E,_member_1_(Serpine1)	31.551	14.5226	2.17	1.406e-91
Fgd3	chr13	-	49263109	49320311	Mus_musculus_FYVE,_RhoGEF_and_PH_domain_containing_3_(Fgd3)	1.0679	0.4939	2.16	7.453e-05
Scara5	chr14	+	65666402	65764826	Mus_musculus_scavenger_receptor_class_A,_member_5_(putative)_(Scara5),_transcript_variant_2	4.3436	2.0109	2.16	2.502e-19
Srd5a1	chr13	-	69573448	69611463	Mus_musculus_steroid_5_alpha-reductase_1_(Srd5a1)	1.4176	0.6548	2.16	0.0003133
abPartschr6+	chr6	+	67555635	70726966	Parts_of_antibodies,_mostly_variable_regions.	0.5053	0.2344	2.16	1.031e-05
2210407C18Rik	chr11	-	58608205	58613492	Mus_musculus_RIKEN_cDNA_2210407C18_gene_(2210407C18Rik)	4.6737	2.1751	2.15	0.0002437
Kif23	chr9	-	61917277	61946799	Mus_musculus_kinesin_family_member_23_(Kif23)	1.5768	0.7374	2.14	3.786e-07
Sash3	chrX	+	48146526	48161563	Mus_musculus_SAM_and_SH3_domain_containing_3_(Sash3)	1.8548	0.8667	2.14	7.924e-05
M34473	chr6	+	70718901	70726754	Mus_musculus_adult_male_bone_cDNA,_RIKEN_full-length_enriched_library,_clone:9830118L20_product:unclassifiable,_full_insert_sequence.	6.1072	2.8822	2.12	8.401e-05
Pik3r5	chr11	+	68432124	68497846	Mus_musculus_phosphoinositide-3-kinase,_regulatory_subunit_5,_p101_(Pik3r5)	1.419	0.6704	2.12	2.211e-06
Clec4a3	chr6	+	122952514	122969878	Mus_musculus_C-type_lectin_domain_family_4,_member_a3_(Clec4a3),_transcript_variant_1	3.1918	1.5196	2.1	0.0002737
Itih4	chr14	+	30886491	30901983	Mus_musculus_inter_alpha-trypsin_inhibitor,_heavy_chain_4_(Itih4),_transcript_variant_2	1.2409	0.5905	2.1	0.0004822
Cdc25b	chr2	+	131186947	131198511	Mus_musculus_cell_division_cycle_25B_(Cdc25b),_transcript_variant_2	4.6501	2.2363	2.08	2.174e-11
Cebpd	chr16	+	15887285	15889545	Mus_musculus_CCAAT/enhancer_binding_protein_(C/EBP),_delta_(Cebpd)	3.8173	1.837	2.08	2.882e-07
Rhobtb1	chr10	+	69208551	69291784	Mus_musculus_Rho-related_BTB_domain_containing_1_(Rhobtb1),_transcript_variant_3	31.0094	14.9125	2.08	2.558e-113
Wee1	chr7	+	110122058	110143299	Mus_musculus_WEE_1_homolog_1_(S._pombe)_(Wee1)	7.1694	3.467	2.07	7.587e-18
Slc4a8	chr15	+	100761746	100823971	Mus_musculus_solute_carrier_family_4_(anion_exchanger),_member_8_(Slc4a8)	0.7141	0.3474	2.06	5.516e-07
C330027C09Rik	chr16	+	48994187	49019705	Mus_musculus_RIKEN_cDNA_C330027C09_gene_(C330027C09Rik)	1.1141	0.5426	2.05	7.644e-05
Slc9a3	chr13	+	74121514	74169441	Mus_musculus_solute_carrier_family_9_(sodium/hydrogen_exchanger),_member_3_(Slc9a3)	1.512	0.7366	2.05	1.656e-06
Anln	chr9	-	22331213	22389206	Mus_musculus_anillin,_actin_binding_protein_(Anln)	2.2356	1.0983	2.04	2.847e-09
AK053136	chr11	-	80158860	80177629	Mus_musculus_0_day_neonate_lung_cDNA,_RIKEN_full-length_enriched_library,_clone:E030012C15_product:unclassifiable,_full_insert_sequence.	6.6238	3.282	2.02	1.656e-05
Capn6	chrX	-	143802236	143827412	Mus_musculus_calpain_6_(Capn6)	0.5803	0.2876	2.02	0.0003343
Kif4	chrX	+	100626064	100727271	Mus_musculus_kinesin_family_member_4_(Kif4)	1.1479	0.568	2.02	8.401e-05
D17H6S56E-5	chr17	-	34997187	35000958	SubName:_Full=DNA_segment,_Chr_17,_human_D6S56E_5	10.0125	4.9824	2.01	2.041e-18
Lad1	chr1	+	135818597	135833341	Mus_musculus_ladinin_(Lad1)	1.8307	0.9129	2.01	8.782e-05
Mid1ip1	chrX	+	10717364	10719702	Mus_musculus_Mid1_interacting_protein_1_(gastrulation_specific_G12-like_(zebrafish))_(Mid1ip1),_transcript_variant_1	41.1016	20.4811	2.01	8.209e-54
Mki67	chr7	-	135689787	135716379	Mus_musculus_antigen_identified_by_monoclonal_antibody_Ki_67_(Mki67)	2.766	1.3772	2.01	7.312e-19
Tlr13	chrX	+	106143274	106160493	Mus_musculus_toll-like_receptor_13_(Tlr13)	1.5864	0.7893	2.01	2.233e-05
Cbr2	chr11	-	120729484	120732021	Mus_musculus_carbonyl_reductase_2_(Cbr2)	13.144	6.5807	2	9.769e-10
C4b	chr17	-	34728380	34743897	Mus_musculus_complement_component_4B_(Chido_blood_group)_(C4b)	6.4032	3.2248	1.99	5.616e-23
Matn4	chr2	-	164389392	164405160	Mus_musculus_matrilin_4_(Matn4),_transcript_variant_1	0.7893	0.3961	1.99	0.0006146
Ror2	chr13	-	53109316	53286109	Mus_musculus_receptor_tyrosine_kinase-like_orphan_receptor_2_(Ror2)	1.2245	0.6192	1.98	0.0002807
Siglec1	chr2	-	131069219	131086765	Mus_musculus_sialic_acid_binding_Ig-like_lectin_1,_sialoadhesin_(Siglec1)	5.0324	2.5466	1.98	5.14e-23
2810474O19Rik	chr6	+	149309413	149335663	Mus_musculus_RIKEN_cDNA_2810474O19_gene_(2810474O19Rik)	8.175	4.1432	1.97	8.875e-32
C4a	chr17	-	34728380	34823454	Mus_musculus_complement_component_4A_(Rodgers_blood_group)_(C4a)	1.6623	0.8424	1.97	5.804e-08
Col7a1	chr9	+	108953744	108984875	Mus_musculus_collagen,_type_VII,_alpha_1_(Col7a1)	0.8561	0.4335	1.97	3.904e-06
Gm16119	chr2	+	181578479	181585115	Mus_musculus_predicted_gene_16119_(Gm16119),_transcript_variant_1,_non-coding_RNA.	3.6497	1.8529	1.97	2.346e-06
Ccrn4l	chr3	+	51224446	51251654	Mus_musculus_CCR4_carbon_catabolite_repression_4-like_(S._cerevisiae)_(Ccrn4l)	6.4847	3.3069	1.96	1.881e-23
E2f7	chr10	+	110745464	110787384	Mus_musculus_E2F_transcription_factor_7_(E2f7)	0.6566	0.3345	1.96	9.929e-05
Fcgr3	chr1	-	171051168	171059403	Mus_musculus_Fc_receptor,_IgG,_low_affinity_III_(Fcgr3)	7.5659	3.8616	1.96	6.266e-08
Fn1	chr1	-	71585522	71653171	Mus_musculus_fibronectin_1_(Fn1)	85.7106	43.7444	1.96	0
Usp2	chr9	+	44067020	44095627	Mus_musculus_ubiquitin_specific_peptidase_2_(Usp2),_transcript_variant_3	29.9886	15.3383	1.96	4.37e-82
Cenpe	chr3	+	135212562	135273540	Mus_musculus_centromere_protein_E_(Cenpe)	0.7098	0.3636	1.95	0.0001337
Gm129	chr3	-	95878504	95882228	Mus_musculus_predicted_gene_129_(Gm129)	3.8077	1.9509	1.95	9.422e-06
Slit3	chr11	+	35121455	35708507	Mus_musculus_slit_homolog_3_(Drosophila)_(Slit3)	5.9342	3.0396	1.95	9.804e-19
C1qtnf3	chr15	+	10952331	10980162	Mus_musculus_C1q_and_tumor_necrosis_factor_related_protein_3_(C1qtnf3),_transcript_variant_1	5.0639	2.6154	1.94	6.962e-09
Mpeg1	chr19	+	12460778	12465285	Mus_musculus_macrophage_expressed_gene_1_(Mpeg1)	9.743	5.0266	1.94	1.401e-25
Arrdc2	chr8	-	70835137	70839720	Mus_musculus_arrestin_domain_containing_2_(Arrdc2)	4.9068	2.5423	1.93	3.389e-08
C5ar1	chr7	-	16246742	16259540	Mus_musculus_complement_component_5a_receptor_1_(C5ar1),_transcript_variant_2	4.3693	2.2743	1.92	9.974e-08
Dpep1	chr8	+	123186234	123201813	Mus_musculus_dipeptidase_1_(renal)_(Dpep1)	20.3407	10.5681	1.92	5.639e-28
Fcgr2b	chr1	-	170960558	170976547	Mus_musculus_Fc_receptor,_IgG,_low_affinity_IIb_(Fcgr2b),_transcript_variant_1	4.5417	2.3698	1.92	1.7e-09
Top2a	chr11	-	98992946	99024189	Mus_musculus_topoisomerase_(DNA)_II_alpha_(Top2a)	3.5791	1.8643	1.92	1.333e-12
Tspan4	chr7	+	141475235	141493427	Mus_musculus_tetraspanin_4_(Tspan4),_transcript_variant_2	21.9504	11.4542	1.92	1.376e-20
Cenpf	chr1	-	189640613	189688086	Mus_musculus_centromere_protein_F_(Cenpf)	1.2128	0.6336	1.91	6.188e-09
Mylip	chr13	+	45389741	45411940	Mus_musculus_myosin_regulatory_light_chain_interacting_protein_(Mylip)	8.7681	4.5964	1.91	7.747e-16
Prr11	chr11	-	87089155	87108714	Mus_musculus_proline_rich_11_(Prr11)	1.1987	0.628	1.91	0.0007403
Ccl9	chr11	-	83572916	83578636	Mus_musculus_chemokine_(C-C_motif)_ligand_9_(Ccl9)	1.9348	1.017	1.9	0.0001534
Folr2	chr7	-	101839987	101845331	Mus_musculus_folate_receptor_2_(fetal)_(Folr2)	5.9539	3.133	1.9	7.031e-05
Lox	chr18	-	52517237	52529867	Mus_musculus_lysyl_oxidase_(Lox)	25.9887	13.6976	1.9	2.593e-52
Pla2g7	chr17	+	43568450	43612201	Mus_musculus_phospholipase_A2,_group_VII_(platelet-activating_factor_acetylhydrolase,_plasma)_(Pla2g7)	2.9057	1.529	1.9	7.031e-05
Serpina3n	chr12	+	104406707	104414329	Mus_musculus_serine_(or_cysteine)_peptidase_inhibitor,_clade_A,_member_3N_(Serpina3n)	22.5604	11.8944	1.9	7.668e-27
Agpat4	chr17	+	12119283	12219640	Mus_musculus_1-acylglycerol-3-phosphate_O-acyltransferase_4_(lysophosphatidic_acid_acyltransferase,_delta)_(Agpat4)	2.9754	1.573	1.89	0.0002054
C3	chr17	-	57203972	57228136	Mus_musculus_complement_component_3_(C3)	44.5658	23.6039	1.89	3.016e-122
Cacna1d	chr14	-	30039938	30491156	Mus_musculus_calcium_channel,_voltage-dependent,_L_type,_alpha_1D_subunit_(Cacna1d),_transcript_variant_1	0.6023	0.3188	1.89	3.335e-05
Ncf1	chr5	-	134220052	134229625	Mus_musculus_neutrophil_cytosolic_factor_1_(Ncf1)	2.9499	1.5572	1.89	2.478e-06
Agap2	chr10	+	127078906	127093169	Mus_musculus_ArfGAP_with_GTPase_domain,_ankyrin_repeat_and_PH_domain_2_(Agap2)	3.367	1.794	1.88	1.885e-11
BC051552	chr2	+	152634817	152637996	Mus_musculus_15_days_embryo_male_testis_cDNA,_RIKEN_full-length_enriched_library,_clone:8030492B03_product:inferred:_rad_and_gem_related_GTP_binding_protein,_full_insert_sequence.	2.6492	1.409	1.88	7.326e-06
C1qa	chr4	-	136895915	136898844	Mus_musculus_complement_component_1,_q_subcomponent,_alpha_polypeptide_(C1qa)	23.5403	12.5204	1.88	6.158e-15
Il33	chr19	+	29925113	29960715	Mus_musculus_interleukin_33_(Il33),_transcript_variant_2	2.6041	1.385	1.88	5.763e-05
Espl1	chr15	+	102296292	102324356	Mus_musculus_extra_spindle_poles-like_1_(S._cerevisiae)_(Espl1)	1.2088	0.6456	1.87	1.26e-05
Gpr176	chr2	-	118277097	118373419	Mus_musculus_G_protein-coupled_receptor_176_(Gpr176)	1.8032	0.9637	1.87	4.577e-05
Tcf19	chr17	-	35512734	35516824	Mus_musculus_transcription_factor_19_(Tcf19),_transcript_variant_3	2.935	1.5713	1.87	0.0004783
Tpx2	chr2	+	152847963	152895321	Mus_musculus_TPX2,_microtubule-associated_protein_homolog_(Xenopus_laevis)_(Tpx2),_transcript_variant_5	1.5966	0.8533	1.87	4.577e-05
Wnt11	chr7	+	98835111	98854747	Mus_musculus_wingless-related_MMTV_integration_site_11_(Wnt11)	1.6909	0.911	1.86	0.0004916
abPartschr12-	chr12	-	113260188	116009879	Parts_of_antibodies,_mostly_variable_regions.	0.4198	0.226	1.86	1.046e-11
P2ry6	chr7	-	100937633	100964366	Mus_musculus_pyrimidinergic_receptor_P2Y,_G-protein_coupled,_6_(P2ry6)	5.0361	2.7355	1.84	3.086e-06
Star	chr8	+	25808512	25815982	Mus_musculus_steroidogenic_acute_regulatory_protein_(Star),_nuclear_gene_encoding_mitochondrial_protein	5.1775	2.8083	1.84	7.196e-12
Nr1d2	chr14	-	18204055	18239106	Mus_musculus_nuclear_receptor_subfamily_1,_group_D,_member_2_(Nr1d2)	23.6163	12.9375	1.83	2.965e-58
Sorcs2	chr5	-	36017180	36398139	Mus_musculus_sortilin-related_VPS10_domain_containing_receptor_2_(Sorcs2)	6.138	3.3619	1.83	4.957e-21
Ncf2	chr1	+	152807256	152836990	Mus_musculus_neutrophil_cytosolic_factor_2_(Ncf2)	1.5903	0.8797	1.81	0.0009171
Itgam	chr7	+	128062639	128128160	Mus_musculus_integrin_alpha_M_(Itgam),_transcript_variant_1	2.7248	1.5103	1.8	1.701e-09
Thrsp	chr7	-	97412956	97417510	Mus_musculus_thyroid_hormone_responsive_(Thrsp)	7.8496	4.3679	1.8	3.468e-05
Ikzf1	chr11	+	11686212	11772926	Mus_musculus_IKAROS_family_zinc_finger_1_(Ikzf1),_transcript_variant_2	0.8529	0.4776	1.79	0.0001259
Lgi3	chr14	+	70530684	70538324	Mus_musculus_leucine-rich_repeat_LGI_family,_member_3_(Lgi3)	2.1073	1.1768	1.79	3.538e-05
Sv2a	chr3	+	96181226	96195180	Mus_musculus_synaptic_vesicle_glycoprotein_2_a_(Sv2a)	3.7932	2.1197	1.79	2.746e-08
Tsc22d3	chrX	-	140539528	140600522	Mus_musculus_TSC22_domain_family,_member_3_(Tsc22d3),_transcript_variant_2	29.8811	16.663	1.79	1.843e-50
0610039K10Rik	chr2	+	163644849	163645800	Mus_musculus_RIKEN_cDNA_0610039K10_gene_(0610039K10Rik),_non-coding_RNA.	8.7837	4.9398	1.78	3.675e-05
P4ha3	chr7	+	100285519	100319699	Mus_musculus_procollagen-proline,_2-oxoglutarate_4-dioxygenase_(proline_4-hydroxylase),_alpha_polypeptide_III_(P4ha3)	1.9165	1.0739	1.78	0.0005764
Gm10532	chr18	+	75514644	75522806	Mus_musculus_predicted_gene_10532_(Gm10532),_non-coding_RNA.	2.8566	1.6143	1.77	0.0002788
Myl9	chr2	+	156775463	156781657	Mus_musculus_myosin,_light_polypeptide_9,_regulatory_(Myl9)	22.1277	12.5088	1.77	3.993e-12
Stard10	chr7	+	101317118	101346312	Mus_musculus_START_domain_containing_10_(Stard10)	6.0629	3.4186	1.77	1.768e-05
Dock2	chr11	-	34226863	34783892	Mus_musculus_dedicator_of_cyto-kinesis_2_(Dock2)	1.3758	0.7804	1.76	2.998e-05
Gstt1	chr10	-	75783812	75798584	Mus_musculus_glutathione_S-transferase,_theta_1_(Gstt1)	7.7911	4.4248	1.76	6.354e-05
Map3k8	chr18	-	4331326	4352953	Mus_musculus_mitogen-activated_protein_kinase_kinase_kinase_8_(Map3k8)	2.2919	1.3003	1.76	1.83e-05
A630019I02Rik	chr13	+	93094832	93098968	Mus_musculus_uncharacterized_LOC408254_(A630019I02Rik),_non-coding_RNA.	10.5109	5.9923	1.75	4.404e-15
AK016887	chr11	-	105965607	105985694	Mus_musculus_adult_male_testis_cDNA,_RIKEN_full-length_enriched_library,_clone:4933424D04_product:angiotensin_converting_enzyme,_full_insert_sequence.	30.2104	17.2848	1.75	1.561e-17
Abca1	chr4	-	53030788	53159895	Mus_musculus_ATP-binding_cassette,_sub-family_A_(ABC1),_member_1_(Abca1)	7.3141	4.1847	1.75	1.871e-33
D830031N03Rik	chr4	-	123403600	123411911	Mus_musculus_RIKEN_cDNA_D830031N03_gene_(D830031N03Rik)	2.0019	1.1436	1.75	1.282e-08
Fut10	chr8	+	31187331	31261483	Mus_musculus_fucosyltransferase_10_(Fut10),_transcript_variant_A	1.6635	0.9513	1.75	0.0001079
Pik3r1	chr13	-	101680761	101768217	Mus_musculus_phosphatidylinositol_3-kinase,_regulatory_subunit,_polypeptide_1_(p85_alpha)_(Pik3r1),_transcript_variant_1	19.9526	11.4119	1.75	1.108e-80
Slc46a3	chr5	-	147878440	147894815	Mus_musculus_solute_carrier_family_46,_member_3_(Slc46a3)	4.0508	2.3116	1.75	1.155e-05
Tmem176a	chr6	+	48841482	48845858	Mus_musculus_transmembrane_protein_176A_(Tmem176a),_transcript_variant_1	13.6684	7.8229	1.75	6.606e-11
Uhrf1	chr17	+	56303336	56323486	Mus_musculus_ubiquitin-like,_containing_PHD_and_RING_finger_domains,_1_(Uhrf1),_transcript_variant_2	2.4567	1.4064	1.75	3.145e-05
Csrnp1	chr9	-	119971165	119984658	Mus_musculus_cysteine-serine-rich_nuclear_protein_1_(Csrnp1)	4.275	2.4571	1.74	8.237e-07
Man2a1	chr17	+	64601648	64755110	Mus_musculus_mannosidase_2,_alpha_1_(Man2a1)	10.1094	5.82	1.74	3.251e-27
Gpr182	chr10	-	127749601	127751798	Mus_musculus_G_protein-coupled_receptor_182_(Gpr182)	4.1227	2.3862	1.73	0.0003058
Slc25a33	chr4	-	149744035	149774267	Mus_musculus_solute_carrier_family_25,_member_33_(Slc25a33),_nuclear_gene_encoding_mitochondrial_protein	6.6025	3.8124	1.73	1.38e-06
Tob2	chr15	-	81848269	81858326	Mus_musculus_transducer_of_ERBB2,_2_(Tob2)	17.5717	10.1345	1.73	1.163e-30
Abca6	chr11	-	110176820	110251776	Mus_musculus_ATP-binding_cassette,_sub-family_A_(ABC1),_member_6_(Abca6),_transcript_variant_1	1.6881	0.9838	1.72	2.685e-05
Apcdd1	chr18	+	62922326	62953195	Mus_musculus_adenomatosis_polyposis_coli_down-regulated_1_(Apcdd1)	4.4521	2.5956	1.72	1.866e-06
Cd33	chr7	-	43527455	43544428	Mus_musculus_CD33_antigen_(Cd33),_transcript_variant_1	1.9645	1.1453	1.72	5.599e-05
Csf1r	chr18	+	61105571	61131139	Mus_musculus_colony_stimulating_factor_1_receptor_(Csf1r)	20.6527	11.9957	1.72	1.311e-47
Ier3	chr17	+	35821712	35822911	Mus_musculus_immediate_early_response_3_(Ier3)	23.6816	13.7315	1.72	4.451e-12
Podn	chr4	-	108014792	108032090	Mus_musculus_podocan_(Podn)	13.5945	7.8972	1.72	4.887e-19
Cbl	chr9	-	44149261	44234046	Mus_musculus_Casitas_B-lineage_lymphoma_(Cbl)	3.2733	1.9129	1.71	4.072e-08
Mt1	chr8	+	94179088	94180327	Mus_musculus_metallothionein_1_(Mt1)	43.2582	25.3229	1.71	1.751e-14
AK032919	chr1	-	84782360	84784298	Mus_musculus_12_days_embryo_male_wolffian_duct_includes_surrounding_region_cDNA,_RIKEN_full-length_enriched_library,_clone:6720416K24_product:unclassifiable,_full_insert_sequence.	3.639	2.1422	1.7	0.0004149
Adamts12	chr15	+	11064789	11346867	Mus_musculus_a_disintegrin-like_and_metallopeptidase_(reprolysin_type)_with_thrombospondin_type_1_motif,_12_(Adamts12)	1.1922	0.7022	1.7	2.209e-05
Cebpb	chr2	+	167688914	167690418	Mus_musculus_CCAAT/enhancer_binding_protein_(C/EBP),_beta_(Cebpb)	13.3843	7.8814	1.7	2.494e-09
Pltp	chr2	-	164839517	164857708	Mus_musculus_phospholipid_transfer_protein_(Pltp)	29.0408	17.059	1.7	4.365e-22
Slc43a3	chr2	+	84936645	84958509	Mus_musculus_solute_carrier_family_43,_member_3_(Slc43a3)	32.2999	18.9844	1.7	1.044e-56
Aldh1a1	chr19	+	20601981	20643462	Mus_musculus_aldehyde_dehydrogenase_family_1,_subfamily_A1_(Aldh1a1)	9.9739	5.9141	1.69	3.348e-09
Cfb	chr17	-	34856373	34862514	Mus_musculus_complement_factor_B_(Cfb),_transcript_variant_1	4.3121	2.5453	1.69	5.238e-06
Emr1	chr17	+	57358685	57483529	Mus_musculus_EGF-like_module_containing,_mucin-like,_hormone_receptor-like_sequence_1_(Emr1)	10.7821	6.38	1.69	6.33e-15
Flrt2	chr12	+	95692225	95785213	Mus_musculus_fibronectin_leucine_rich_transmembrane_protein_2_(Flrt2)	2.026	1.2007	1.69	6.188e-07
Gp49a	chr10	+	51480672	51486219	Mus_musculus_glycoprotein_49_A_(Gp49a)	3.7932	2.2379	1.69	0.0001562
AK087617	chr2	+	120693354	120699470	Mus_musculus_2_days_pregnant_adult_female_oviduct_cDNA,_RIKEN_full-length_enriched_library,_clone:E230025N21_product:inferred:_unnamed_protein_product_{Homo_sapiens},_full_insert_sequence.	3.8676	2.3011	1.68	1.517e-07
AK133166	chr8	-	45017215	45022385	Mus_musculus_adult_male_testis_cDNA,_RIKEN_full-length_enriched_library,_clone:4931432F24_product:hypothetical_protein,_full_insert_sequence.	1.6335	0.974	1.68	0.000903
Fgd2	chr17	+	29360913	29379535	Mus_musculus_FYVE,_RhoGEF_and_PH_domain_containing_2_(Fgd2),_transcript_variant_1	3.0505	1.8202	1.68	0.000207
Prodh	chr16	-	18060356	18089190	Mus_musculus_proline_dehydrogenase_(Prodh),_nuclear_gene_encoding_mitochondrial_protein	13.3674	7.978	1.68	7.112e-15
Ces1d	chr8	-	93166071	93197804	Mus_musculus_carboxylesterase_1D_(Ces1d)	15.881	9.5302	1.67	6.359e-13
Cybb	chrX	-	9435251	9469324	Mus_musculus_cytochrome_b-245,_beta_polypeptide_(Cybb)	6.1531	3.6868	1.67	9.686e-14
Gm98	chr19	-	10208270	10240748	Mus_musculus_predicted_gene_98_(Gm98)	1.2931	0.7754	1.67	2.376e-05
Tmod2	chr9	-	75565621	75611325	Mus_musculus_tropomodulin_2_(Tmod2),_transcript_variant_2	1.0602	0.6356	1.67	7.15e-06
Xdh	chr17	-	73883907	73950182	Mus_musculus_xanthine_dehydrogenase_(Xdh)	32.3709	19.4184	1.67	2.642e-60
8430408G22Rik	chr6	+	116650683	116652847	Mus_musculus_RIKEN_cDNA_8430408G22_gene_(8430408G22Rik),_transcript_variant_1	16.8444	10.1619	1.66	1.88e-09
Ccl6	chr11	-	83587885	83593087	Mus_musculus_chemokine_(C-C_motif)_ligand_6_(Ccl6)	5.0542	3.0432	1.66	0.0005647
Foxm1	chr6	+	128362993	128375886	Mus_musculus_forkhead_box_M1_(Foxm1)	2.5725	1.5518	1.66	1.91e-05
Fyb	chr15	+	6579870	6663312	Mus_musculus_FYN_binding_protein_(Fyb)	1.8028	1.0857	1.66	0.0007225
Gm14403	chr2	+	177498225	177512311	Mus_musculus_predicted_gene_14403_(Gm14403),_non-coding_RNA.	6.3452	3.8114	1.66	4.461e-10
Gm14420	chr2	+	177464741	177479194	Mus_musculus_predicted_gene_14420_(Gm14420)	11.4801	6.9218	1.66	9.41e-21
Thbs2	chr17	-	14665499	14694262	Mus_musculus_thrombospondin_2_(Thbs2)	17.285	10.4325	1.66	4.82e-38
Tnfrsf25	chr4	+	152116342	152120111	Mus_musculus_tumor_necrosis_factor_receptor_superfamily,_member_25_(Tnfrsf25)	5.3529	3.2189	1.66	0.0001021
Cry2	chr2	-	92403646	92434069	Mus_musculus_cryptochrome_2_(photolyase-like)_(Cry2),_transcript_variant_1	7.3116	4.4397	1.65	3.381e-17
G0s2	chr1	-	193272159	193273188	Mus_musculus_G0/G1_switch_gene_2_(G0s2)	13.2391	8.035	1.65	2.477e-05
Ggt5	chr10	+	75589380	75616968	Mus_musculus_gamma-glutamyltransferase_5_(Ggt5)	3.3071	1.9995	1.65	6.864e-07
Exosc8	chr3	-	54728678	54735364	Mus_musculus_exosome_component_8_(Exosc8),_transcript_variant_2	5.3942	3.2809	1.64	0.0009431
Slfn9	chr11	-	82980302	82991830	Mus_musculus_schlafen_9_(Slfn9)	1.9263	1.1729	1.64	0.0004533
Timp3	chr10	+	86300411	86349505	Mus_musculus_tissue_inhibitor_of_metalloproteinase_3_(Timp3)	95.9538	58.3711	1.64	2.313e-156
Ccna2	chr3	-	36564864	36571996	Mus_musculus_cyclin_A2_(Ccna2)	6.1381	3.7699	1.63	2.852e-07
Cthrc1	chr15	+	39076931	39087119	Mus_musculus_collagen_triple_helix_repeat_containing_1_(Cthrc1)	11.5292	7.0863	1.63	6.157e-06
Ctss	chr3	+	95526785	95556403	Mus_musculus_cathepsin_S_(Ctss),_transcript_variant_1	12.9074	7.9243	1.63	2.251e-07
Gm340	chr19	+	41575866	41586379	SubName:_Full=Uncharacterized_protein;_Flags:_Fragment;	2.0125	1.2333	1.63	0.0001367
Gpx3	chr11	+	54902853	54910382	Mus_musculus_glutathione_peroxidase_3_(Gpx3)	212.314	130.567	1.63	1.873e-108
Nek6	chr2	+	38511696	38587490	Mus_musculus_NIMA_(never_in_mitosis_gene_a)-related_expressed_kinase_6_(Nek6),_transcript_variant_2	3.0552	1.8698	1.63	8.418e-05
Slc15a2	chr16	-	36750163	36784962	Mus_musculus_solute_carrier_family_15_(H+/peptide_transporter),_member_2_(Slc15a2),_transcript_variant_1	2.4488	1.4978	1.63	6.61e-05
Tspan5	chr3	+	138742194	138904424	Mus_musculus_tetraspanin_5_(Tspan5)	2.3528	1.4466	1.63	0.0007521
Chd6	chr2	-	160946977	161109056	Mus_musculus_chromodomain_helicase_DNA_binding_protein_6_(Chd6)	6.3695	3.9249	1.62	2.772e-40
Ace	chr11	+	105967944	105989964	Mus_musculus_angiotensin_I_converting_enzyme_(peptidyl-dipeptidase_A)_1_(Ace),_transcript_variant_1	54.3793	33.8786	1.61	1.414e-92
Hmha1	chr10	+	80016671	80031471	Mus_musculus_histocompatibility_(minor)_HA-1_(Hmha1),_transcript_variant_1	5.1256	3.1901	1.61	8.939e-09
Nrm	chr17	+	35861317	35865400	Mus_musculus_nurim_(nuclear_envelope_membrane_protein)_(Nrm)	5.051	3.1342	1.61	0.0009726
Prrt2	chr7	-	127017541	127021211	Mus_musculus_proline-rich_transmembrane_protein_2_(Prrt2)	5.4593	3.3837	1.61	4.701e-07
Slc25a29	chr12	-	108825877	108835876	Mus_musculus_solute_carrier_family_25_(mitochondrial_carrier,_palmitoylcarnitine_transporter),_member_29_(Slc25a29),_nuclear_gene_encoding_mitochondrial_protein	4.9853	3.0873	1.61	0.0001395
Stbd1	chr5	+	92603050	92606579	Mus_musculus_starch_binding_domain_1_(Stbd1)	5.7857	3.6038	1.61	1.64e-05
AK145379	chr7	-	142575530	142578114	Mus_musculus_18-day_embryo_whole_body_cDNA,_RIKEN_full-length_enriched_library,_clone:1100001A04_product:Mus_musculus_H19_fetal_liver_mRNA_(H19),_mRNA,_full_insert_sequence.	11.4774	7.1703	1.6	1.116e-09
Casp8ap2	chr4	+	32615472	32653265	Mus_musculus_caspase_8_associated_protein_2_(Casp8ap2),_transcript_variant_1	1.8919	1.1802	1.6	1.644e-05
Dhtkd1	chr2	-	5898059	5942792	Mus_musculus_dehydrogenase_E1_and_transketolase_domain_containing_1_(Dhtkd1),_nuclear_gene_encoding_mitochondrial_protein	1.9496	1.2221	1.6	0.0004733
Fam161b	chr12	-	84345313	84361821	Mus_musculus_family_with_sequence_similarity_161,_member_B_(Fam161b)	3.6175	2.2668	1.6	1.973e-06
Frem1	chr4	-	82897919	83052167	Mus_musculus_Fras1_related_extracellular_matrix_protein_1_(Frem1),_transcript_variant_2	0.7741	0.4852	1.6	0.0001115
H19	chr7	-	142575531	142578146	Mus_musculus_H19_fetal_liver_mRNA_(H19),_non-coding_RNA.	9.8973	6.1832	1.6	1.116e-09
Igsf9b	chr9	+	27299227	27334763	Mus_musculus_immunoglobulin_superfamily,_member_9B_(Igsf9b),_transcript_variant_2	2.1906	1.3682	1.6	0.000111
Smtnl2	chr11	-	72390113	72411713	Mus_musculus_smoothelin-like_2_(Smtnl2)	7.4106	4.6215	1.6	1.171e-07
4833442J19Rik	chr6	+	149141512	149151170	Mus_musculus_RIKEN_cDNA_4833442J19_gene_(4833442J19Rik),_transcript_variant_2	5.0058	3.1444	1.59	4.295e-05
Atad2	chr15	-	58094046	58135082	Mus_musculus_ATPase_family,_AAA_domain_containing_2_(Atad2)	1.5405	0.971	1.59	3.395e-05
Gda	chr19	-	21391306	21472661	Mus_musculus_guanine_deaminase_(Gda)	2.7993	1.765	1.59	1.243e-06
Ppp1r3a	chr6	-	14713821	14755274	Mus_musculus_protein_phosphatase_1,_regulatory_(inhibitor)_subunit_3A_(Ppp1r3a)	21.4256	13.4415	1.59	9.77e-49
Sult1a1	chr7	-	126672865	126676357	Mus_musculus_sulfotransferase_family_1A,_phenol-preferring,_member_1_(Sult1a1)	9.7173	6.1225	1.59	1.664e-05
Tagln	chr9	-	45929627	45936058	Mus_musculus_transgelin_(Tagln)	17.916	11.297	1.59	3.581e-10
BC152372	chr2	+	27958396	27958636	Mus_musculus_integrin_alpha_X,_mRNA_(cDNA_clone_IMAGE:40110482).	37.6582	23.8985	1.58	0.0004761
Chrd	chr16	+	20733126	20742384	Mus_musculus_chordin_(Chrd)	2.087	1.3187	1.58	0.0006061
Itpripl1	chr2	-	127138768	127143457	Mus_musculus_inositol_1,4,5-triphosphate_receptor_interacting_protein-like_1_(Itpripl1),_transcript_variant_1	2.7162	1.7161	1.58	0.0001812
Pole	chr5	+	110286318	110337453	Mus_musculus_polymerase_(DNA_directed),_epsilon_(Pole)	1.2754	0.8093	1.58	6.961e-05
Slc1a3	chr15	-	8634123	8710807	Mus_musculus_solute_carrier_family_1_(glial_high_affinity_glutamate_transporter),_member_3_(Slc1a3)	1.405	0.8906	1.58	0.0002307
Tinagl1	chr4	-	130164453	130175122	Mus_musculus_tubulointerstitial_nephritis_antigen-like_1_(Tinagl1),_transcript_variant_2	19.2757	12.211	1.58	4.678e-18
Trib1	chr15	+	59648653	59657099	Mus_musculus_tribbles_homolog_1_(Drosophila)_(Trib1)	5.4301	3.4355	1.58	2.265e-10
Adap2	chr11	+	80154161	80178924	Mus_musculus_ArfGAP_with_dual_PH_domains_2_(Adap2)	8.8536	5.6275	1.57	7.347e-09
Lrrc4b	chr7	+	44442486	44463344	Mus_musculus_leucine_rich_repeat_containing_4B_(Lrrc4b)	5.0364	3.2144	1.57	2.117e-05
AW554918	chr18	+	25169019	25467321	Mus_musculus_expressed_sequence_AW554918_(AW554918)	1.9954	1.2807	1.56	6.939e-05
Cdk18	chr1	-	132113546	132139685	Mus_musculus_cyclin-dependent_kinase_18_(Cdk18)	14.2514	9.164	1.56	8.843e-14
Mertk	chr2	+	128698996	128802188	Mus_musculus_c-mer_proto-oncogene_tyrosine_kinase_(Mertk)	5.5707	3.5615	1.56	3.054e-07
Mrc1	chr2	+	14229413	14332023	Mus_musculus_mannose_receptor,_C_type_1_(Mrc1)	8.652	5.5467	1.56	1.127e-14
Soat1	chr1	-	156428107	156474328	Mus_musculus_sterol_O-acyltransferase_1_(Soat1),_nuclear_gene_encoding_mitochondrial_protein	1.9174	1.2275	1.56	0.0001425
Tfdp2	chr9	+	96196274	96323646	Mus_musculus_transcription_factor_Dp_2_(Tfdp2),_transcript_variant_5	13.667	8.7743	1.56	3.855e-31
1110034G24Rik	chr2	+	132686881	132751055	Mus_musculus_RIKEN_cDNA_1110034G24_gene_(1110034G24Rik)	5.6658	3.651	1.55	0.0007695
A130040M12Rik	chr13	-	68233964	68450077	Mus_musculus_RIKEN_cDNA_A130040M12_gene_(A130040M12Rik),_non-coding_RNA.	3.039	1.9653	1.55	0.0007668
Lrg1	chr17	-	56119677	56121946	Mus_musculus_leucine-rich_alpha-2-glycoprotein_1_(Lrg1)	18.218	11.789	1.55	2.896e-08
Ptprj	chr2	-	90429755	90580647	Mus_musculus_protein_tyrosine_phosphatase,_receptor_type,_J_(Ptprj),_transcript_variant_1	3.2024	2.0717	1.55	9.045e-09
Unc93b1	chr19	+	3935185	3949340	Mus_musculus_unc-93_homolog_B1_(C._elegans)_(Unc93b1),_transcript_variant_1	14.6772	9.4407	1.55	2.79e-13
Wisp2	chr2	+	163820833	163833147	Mus_musculus_WNT1_inducible_signaling_pathway_protein_2_(Wisp2)	17.0113	10.9558	1.55	5.649e-10
Apoe	chr7	-	19696243	19699166	Mus_musculus_apolipoprotein_E_(Apoe)	137.486	89.5137	1.54	1.938e-47
Fzd4	chr7	+	89404365	89410110	Mus_musculus_frizzled_homolog_4_(Drosophila)_(Fzd4)	18.8221	12.2592	1.54	4.285e-20
Kcnj3	chr2	+	55436780	55595525	Mus_musculus_potassium_inwardly-rectifying_channel,_subfamily_J,_member_3_(Kcnj3)	12.2338	7.9518	1.54	2.854e-08
Syt12	chr19	-	4445907	4477143	Mus_musculus_synaptotagmin_XII_(Syt12)	3.0296	1.967	1.54	0.0004691
Trpv4	chr5	-	114622153	114658421	Mus_musculus_transient_receptor_potential_cation_channel,_subfamily_V,_member_4_(Trpv4)	3.6693	2.3811	1.54	2.634e-05
Wdfy4	chr14	-	32959546	33185066	Mus_musculus_WD_repeat_and_FYVE_domain_containing_4_(Wdfy4)	1.3933	0.9028	1.54	4.254e-05
4732416N19Rik	chr6	+	148212287	148235663	Mus_musculus_RIKEN_cDNA_4732416N19_gene_(4732416N19Rik),_non-coding_RNA.	39.8887	26.0734	1.53	2.897e-07
Alox5	chr6	-	116410070	116461178	Mus_musculus_arachidonate_5-lipoxygenase_(Alox5)	4.2149	2.7596	1.53	0.0001083
C1qb	chr4	-	136880144	136886177	Mus_musculus_complement_component_1,_q_subcomponent,_beta_polypeptide_(C1qb)	48.4831	31.7361	1.53	4.98e-15
Col11a1	chr3	+	114030539	114220326	Mus_musculus_collagen,_type_XI,_alpha_1_(Col11a1)	1.7279	1.1279	1.53	8.583e-05
Eps8	chr6	-	137477244	137649120	Mus_musculus_epidermal_growth_factor_receptor_pathway_substrate_8_(Eps8)	4.7886	3.1338	1.53	1.127e-07
Hmox1	chr8	+	75093617	75100593	Mus_musculus_heme_oxygenase_(decycling)_1_(Hmox1)	8.1677	5.3377	1.53	8.557e-05
Il10ra	chr9	-	45253838	45269146	Mus_musculus_interleukin_10_receptor,_alpha_(Il10ra)	3.3519	2.1894	1.53	0.0001763
Lyz2	chr10	-	117277540	117282272	Mus_musculus_lysozyme_2_(Lyz2)	111.676	72.9197	1.53	1.009e-32
Sh3rf3	chr10	+	58813358	59138916	Mus_musculus_SH3_domain_containing_ring_finger_3_(Sh3rf3)	1.328	0.8676	1.53	0.0007553
Ephx1	chr1	-	180989555	181017495	Mus_musculus_epoxide_hydrolase_1,_microsomal_(Ephx1)	19.6156	12.9263	1.52	7.959e-10
Nfxl1	chr5	-	72513303	72559645	Mus_musculus_nuclear_transcription_factor,_X-box_binding-like_1_(Nfxl1)	2.5297	1.6684	1.52	0.0005784
Slc25a25	chr2	-	32414486	32451470	Mus_musculus_solute_carrier_family_25_(mitochondrial_carrier,_phosphate_carrier),_member_25_(Slc25a25),_nuclear_gene_encoding_mitochondrial_protein,_transcript_variant_2	4.6553	3.0602	1.52	1.86e-06
Vsig2	chr9	+	37539254	37544205	Mus_musculus_V-set_and_immunoglobulin_domain_containing_2_(Vsig2)	14.5717	9.5711	1.52	7.738e-06
Adam22	chr5	-	8072351	8368081	Mus_musculus_a_disintegrin_and_metallopeptidase_domain_22_(Adam22),_transcript_variant_3	1.9276	1.2807	1.51	1.38e-06
Fbln2	chr6	+	91212763	91272540	Mus_musculus_fibulin_2_(Fbln2),_transcript_variant_1	119.859	79.3828	1.51	2.698e-136
Gpihbp1	chr15	+	75596657	75598213	Mus_musculus_GPI-anchored_HDL-binding_protein_1_(Gpihbp1)	44.415	29.4716	1.51	2.924e-10
Gpr22	chr12	-	31706866	31713926	Mus_musculus_G_protein-coupled_receptor_22_(Gpr22)	6.5827	4.3705	1.51	6.104e-09
Thsd7a	chr6	-	12311607	12749253	Mus_musculus_thrombospondin,_type_I,_domain_containing_7A_(Thsd7a)	1.7678	1.172	1.51	2.854e-06
Wdfy2	chr14	+	62837689	62956886	Mus_musculus_WD_repeat_and_FYVE_domain_containing_2_(Wdfy2)	2.1368	1.4167	1.51	0.0009298
C3ar1	chr6	-	122847139	122856157	Mus_musculus_complement_component_3a_receptor_1_(C3ar1)	4.9214	3.2783	1.5	1.354e-06
Deptor	chr15	+	55112482	55254202	Mus_musculus_DEP_domain_containing_MTOR-interacting_protein_(Deptor),_transcript_variant_2	4.6217	3.0833	1.5	3.006e-05
Fam57b	chr7	+	126812682	126830219	Mus_musculus_family_with_sequence_similarity_57,_member_B_(Fam57b),_transcript_variant_2	2.6558	1.7705	1.5	0.000912
Stab1	chr14	-	31139016	31168641	Mus_musculus_stabilin_1_(Stab1)	33.8461	22.519	1.5	9.51e-77
AK154113	chr5	+	23493259	23494885	Mus_musculus_adult_male_urinary_bladder_cDNA,_RIKEN_full-length_enriched_library,_clone:9530077A04_product:unclassifiable,_full_insert_sequence.	6.6532	4.4681	1.49	0.0006901
Cd300ld	chr11	-	114982445	114989886	Mus_musculus_CD300_molecule-like_family_member_d_(Cd300ld)	4.2706	2.8691	1.49	0.0008825
Cmbl	chr15	+	31568911	31590119	Mus_musculus_carboxymethylenebutenolidase-like_(Pseudomonas)_(Cmbl)	13.5492	9.078	1.49	9.827e-05
Dgcr6	chr16	+	18052859	18071342	Mus_musculus_DiGeorge_syndrome_critical_region_gene_6_(Dgcr6)	8.307	5.583	1.49	0.0005368
Ebf2	chr14	+	67233291	67429767	Mus_musculus_early_B_cell_factor_2_(Ebf2)	4.0365	2.7138	1.49	1.086e-05
Epb4.1l5	chr1	-	119545032	119649000	Mus_musculus_erythrocyte_protein_band_4.1-like_5_(Epb4.1l5),_transcript_variant_1	1.5719	1.0554	1.49	0.000258
Fndc1	chr17	-	7738567	7827302	Mus_musculus_fibronectin_type_III_domain_containing_1_(Fndc1)	21.512	14.421	1.49	6.163e-33
Il1rap	chr16	+	26581704	26725147	Mus_musculus_interleukin_1_receptor_accessory_protein_(Il1rap),_transcript_variant_2	1.6621	1.1136	1.49	9.827e-05
Nptxr	chr15	-	79786350	79804709	Mus_musculus_neuronal_pentraxin_receptor_(Nptxr)	2.352	1.5784	1.49	0.0004227
Ppip5k2	chr1	-	97706045	97770092	Mus_musculus_diphosphoinositol_pentakisphosphate_kinase_2_(Ppip5k2)	24.2094	16.2503	1.49	1.782e-34
Prc1	chr7	+	80294464	80316259	Mus_musculus_protein_regulator_of_cytokinesis_1_(Prc1)	1.4566	0.9779	1.49	0.0005399
Trf	chr9	-	103204000	103230286	Mus_musculus_transferrin_(Trf)	17.6766	11.8391	1.49	4.803e-12
Bag4	chr8	-	25764538	25785209	Mus_musculus_BCL2-associated_athanogene_4_(Bag4)	2.2124	1.4917	1.48	0.0008667
Cpm	chr10	+	117629499	117687352	Mus_musculus_carboxypeptidase_M_(Cpm)	2.8192	1.9055	1.48	9.268e-05
Egf	chr3	-	129677574	129755322	Mus_musculus_epidermal_growth_factor_(Egf)	1.6072	1.0875	1.48	0.0002458
Gck	chr11	-	5900820	5949599	Mus_musculus_glucokinase_(Gck)	16.7647	11.2973	1.48	2.809e-11
Mad1l1	chr5	-	140008688	140321552	Mus_musculus_MAD1_mitotic_arrest_deficient_1-like_1_(Mad1l1)	4.3106	2.918	1.48	0.0001916
Pde1a	chr2	-	79834452	80129412	Mus_musculus_phosphodiesterase_1A,_calmodulin-dependent_(Pde1a),_transcript_variant_2	4.4407	2.9986	1.48	1.194e-06
Ptprf	chr4	-	118208212	118291397	Mus_musculus_protein_tyrosine_phosphatase,_receptor_type,_F_(Ptprf)	5.5864	3.7855	1.48	4.02e-11
Rtn4r	chr16	+	18127705	18152408	Mus_musculus_reticulon_4_receptor_(Rtn4r)	10.8148	7.2872	1.48	4.061e-06
Sema5a	chr15	+	32244812	32696341	Mus_musculus_sema_domain,_seven_thrombospondin_repeats_(type_1_and_type_1-like),_transmembrane_domain_(TM)_and_short_cytoplasmic_domain,_(semaphorin)_5A_(Sema5a)	1.5724	1.061	1.48	1.397e-07
Wdr90	chr17	-	25844733	25861515	Mus_musculus_WD_repeat_domain_90_(Wdr90)	2.2456	1.5133	1.48	0.0001209
AK163075	chr11	+	30838006	30839918	Mus_musculus_adult_male_aorta_and_vein_cDNA,_RIKEN_full-length_enriched_library,_clone:A530097C07_product:unclassifiable,_full_insert_sequence.	15.6133	10.5993	1.47	3.874e-08
Art4	chr6	-	136848450	136857600	Mus_musculus_ADP-ribosyltransferase_4_(Art4)	8.4725	5.7741	1.47	7.445e-06
Ccrl1	chr9	-	104098137	104126643	Mus_musculus_chemokine_(C-C_motif)_receptor-like_1_(Ccrl1)	8.8767	6.0248	1.47	1.431e-06
Chst14	chr2	+	118926496	118928583	Mus_musculus_carbohydrate_(N-acetylgalactosamine_4-0)_sulfotransferase_14_(Chst14)	7.2177	4.9207	1.47	0.0001104
Cyp4b1	chr4	-	115624727	115647705	Mus_musculus_cytochrome_P450,_family_4,_subfamily_b,_polypeptide_1_(Cyp4b1)	8.8259	5.9961	1.47	2.611e-05
Galntl1	chr12	+	80518470	80603896	Mus_musculus_UDP-N-acetyl-alpha-D-galactosamine:polypeptide_N-acetylgalactosaminyltransferase-like_1_(Galntl1)	4.0834	2.7832	1.47	3.229e-05
Pdgfra	chr5	+	75152290	75198204	Mus_musculus_platelet_derived_growth_factor_receptor,_alpha_polypeptide_(Pdgfra),_transcript_variant_1	11.6929	7.9759	1.47	2.369e-24
Slc44a2	chr9	+	21320718	21355028	Mus_musculus_solute_carrier_family_44,_member_2_(Slc44a2),_transcript_variant_2	50.8756	34.6426	1.47	1.564e-41
Stc2	chr11	-	31359440	31370061	Mus_musculus_stanniocalcin_2_(Stc2)	4.839	3.3013	1.47	0.0001406
Ucp2	chr7	+	100493344	100502173	Mus_musculus_uncoupling_protein_2_(mitochondrial,_proton_carrier)_(Ucp2),_nuclear_gene_encoding_mitochondrial_protein	24.0877	16.336	1.47	8.362e-24
Ung	chr5	+	114130434	114139321	Mus_musculus_uracil_DNA_glycosylase_(Ung),_transcript_variant_1	6.0529	4.1118	1.47	0.0001866
Cd248	chr19	+	5068077	5070639	Mus_musculus_CD248_antigen,_endosialin_(Cd248)	15.8479	10.8312	1.46	2.813e-10
Cdc42ep4	chr11	-	113726849	113751815	Mus_musculus_CDC42_effector_protein_(Rho_GTPase_binding)_4_(Cdc42ep4),_transcript_variant_1	9.2104	6.3122	1.46	4.158e-08
Gfpt2	chr11	+	49794154	49838620	Mus_musculus_glutamine_fructose-6-phosphate_transaminase_2_(Gfpt2)	12.5428	8.6164	1.46	2.163e-09
Myo1f	chr17	+	33555706	33607764	Mus_musculus_myosin_IF_(Myo1f)	2.5714	1.7632	1.46	0.0004691
Ptprc	chr1	-	138062860	138175305	Mus_musculus_protein_tyrosine_phosphatase,_receptor_type,_C_(Ptprc),_transcript_variant_1	3.5846	2.4546	1.46	7.778e-07
Sntb2	chr8	+	106935749	107014192	Mus_musculus_syntrophin,_basic_2_(Sntb2)	5.093	3.4951	1.46	3.259e-06
Syn3	chr10	-	86048745	86498896	Mus_musculus_synapsin_III_(Syn3),_transcript_variant_2	9.5373	6.5493	1.46	9.34e-39
Trim7	chr11	+	48826137	48852209	Mus_musculus_tripartite_motif-containing_7_(Trim7)	6.2688	4.2821	1.46	1.766e-10
Abcg1	chr17	+	31057693	31117981	Mus_musculus_ATP-binding_cassette,_sub-family_G_(WHITE),_member_1_(Abcg1)	2.6192	1.811	1.45	9.492e-05
Amd1	chr10	-	40287457	40302188	Mus_musculus_S-adenosylmethionine_decarboxylase_1_(Amd1)	10.8492	7.4799	1.45	1.081e-08
Arrdc1	chr2	-	24925351	24935281	Mus_musculus_arrestin_domain_containing_1_(Arrdc1),_transcript_variant_2	7.8366	5.4142	1.45	0.0004372
Atp10d	chr5	+	72203328	72298771	Mus_musculus_ATPase,_class_V,_type_10D_(Atp10d),_non-coding_RNA.	2.0279	1.3979	1.45	0.0001266
Bmp2k	chr5	+	96997688	97091048	Mus_musculus_BMP2_inducible_kinase_(Bmp2k)	2.9762	2.0535	1.45	3.826e-06
Coq10b	chr1	+	55052769	55072702	Mus_musculus_coenzyme_Q10_homolog_B_(S._cerevisiae)_(Coq10b),_nuclear_gene_encoding_mitochondrial_protein,_transcript_variant_2	11.4577	7.9117	1.45	1.676e-05
Cpt1c	chr7	-	44958483	44974851	Mus_musculus_carnitine_palmitoyltransferase_1c_(Cpt1c),_transcript_variant_1	2.4782	1.7128	1.45	0.0003376
Fgfr3	chr5	+	33721723	33737068	Mus_musculus_fibroblast_growth_factor_receptor_3_(Fgfr3),_transcript_variant_2	5.3854	3.7253	1.45	2.859e-06
Itgb2	chr10	+	77530347	77565674	Mus_musculus_integrin_beta_2_(Itgb2)	3.9145	2.698	1.45	0.0009606
Nhsl2	chrX	+	101849384	102092055	Mus_musculus_NHS-like_2_(Nhsl2)	2.0605	1.4174	1.45	6.265e-08
Nid2	chr14	+	19751256	19811787	Mus_musculus_nidogen_2_(Nid2)	16.2083	11.1541	1.45	8.355e-19
Pid1	chr1	-	84036292	84341110	Mus_musculus_phosphotyrosine_interaction_domain_containing_1_(Pid1)	2.2418	1.5411	1.45	0.0004585
Ptk7	chr17	-	46564450	46629504	Mus_musculus_PTK7_protein_tyrosine_kinase_7_(Ptk7)	5.7192	3.9348	1.45	1.499e-06
Slc7a2	chr8	+	40862366	40922070	Mus_musculus_solute_carrier_family_7_(cationic_amino_acid_transporter,_y+_system),_member_2_(Slc7a2),_transcript_variant_1	2.5272	1.7451	1.45	1.676e-05
Tcap	chr11	+	98383810	98384953	Mus_musculus_titin-cap_(Tcap)	392.327	271.051	1.45	3.432e-77
Tgfbr3	chr5	-	107106569	107289595	Mus_musculus_transforming_growth_factor,_beta_receptor_III_(Tgfbr3)	14.4371	9.9506	1.45	8.86e-20
Wnk2	chr13	-	49036301	49148014	Mus_musculus_WNK_lysine_deficient_protein_kinase_2_(Wnk2)	20.417	14.1002	1.45	7.019e-37
4831426I19Rik	chr12	-	104929948	105009809	Mus_musculus_RIKEN_cDNA_4831426I19_gene_(4831426I19Rik),_transcript_variant_2	2.9457	2.044	1.44	0.0001167
6530418L21Rik	chr3	+	105704598	105720842	Mus_musculus_RIKEN_cDNA_6530418L21_gene_(6530418L21Rik),_transcript_variant_2	11.3137	7.8607	1.44	2.67e-12
Acer2	chr4	+	86874413	86934822	Mus_musculus_alkaline_ceramidase_2_(Acer2)	4.2873	2.9753	1.44	1.753e-07
Atf7	chr15	-	102523838	102625421	Mus_musculus_activating_transcription_factor_7_(Atf7)	9.1849	6.367	1.44	2.15e-09
B3gnt3	chr8	-	71691719	71703534	Mus_musculus_UDP-GlcNAc:betaGal_beta-1,3-N-acetylglucosaminyltransferase_3_(B3gnt3)	8.7165	6.0695	1.44	3.121e-05
Lgmn	chr12	-	102394097	102439697	Mus_musculus_legumain_(Lgmn)	38.4778	26.6471	1.44	3.053e-16
Plxnb1	chr9	+	109095435	109119915	Mus_musculus_plexin_B1_(Plxnb1)	12.6032	8.7591	1.44	4.478e-23
Rps6ka1	chr4	-	133847289	133887799	Mus_musculus_ribosomal_protein_S6_kinase_polypeptide_1_(Rps6ka1)	4.5585	3.1637	1.44	9.035e-05
5330439B14Rik	chr6	+	142614594	142626462	Mus_musculus_RIKEN_cDNA_5330439B14_gene_(5330439B14Rik),_non-coding_RNA.	15.5925	10.9093	1.43	1.336e-05
Erf	chr7	-	25242559	25250758	Mus_musculus_Ets2_repressor_factor_(Erf)	7.0756	4.9588	1.43	3.61e-06
Frmd4b	chr6	-	97286866	97617657	Mus_musculus_FERM_domain_containing_4B_(Frmd4b)	3.6435	2.5401	1.43	3.305e-07
Heg1	chr16	+	33684465	33768195	Mus_musculus_HEG_homolog_1_(zebrafish)_(Heg1)	31.3338	21.8932	1.43	1.873e-53
Itpr2	chr6	-	146111479	146501912	Mus_musculus_inositol_1,4,5-triphosphate_receptor_2_(Itpr2),_transcript_variant_1	4.941	3.4653	1.43	6.762e-10
Kcnd2	chr6	+	21216108	21729805	Mus_musculus_potassium_voltage-gated_channel,_Shal-related_family,_member_2_(Kcnd2)	4.6992	3.2924	1.43	1.676e-05
Kcnj15	chr16	+	95257650	95300258	Mus_musculus_potassium_inwardly-rectifying_channel,_subfamily_J,_member_15_(Kcnj15),_transcript_variant_2	2.8178	1.9734	1.43	0.0002865
Rnf144b	chr13	+	47122719	47247991	Mus_musculus_ring_finger_protein_144B_(Rnf144b),_transcript_variant_1	8.6353	6.0514	1.43	3.129e-09
Sphk2	chr7	-	45709462	45718002	Mus_musculus_sphingosine_kinase_2_(Sphk2),_transcript_variant_2	13.7827	9.6312	1.43	1.25e-12
Abca9	chr11	-	110100821	110168153	Mus_musculus_ATP-binding_cassette,_sub-family_A_(ABC1),_member_9_(Abca9)	7.9501	5.6126	1.42	4.222e-13
Cacna1h	chr17	-	25374286	25433783	Mus_musculus_calcium_channel,_voltage-dependent,_T_type,_alpha_1H_subunit_(Cacna1h),_transcript_variant_1	3.7946	2.6689	1.42	2.584e-07
Fbln5	chr12	-	101746564	101819055	Mus_musculus_fibulin_5_(Fbln5)	10.2781	7.2506	1.42	3.581e-14
Gm16982	chr7	-	141610065	141613747	Mus_musculus_predicted_gene,_16982_(Gm16982),_non-coding_RNA.	7.0037	4.9413	1.42	8.92e-05
Herpud1	chr8	+	94386499	94395358	Mus_musculus_homocysteine-inducible,_endoplasmic_reticulum_stress-inducible,_ubiquitin-like_domain_member_1_(Herpud1)	59.2841	41.7791	1.42	4.574e-22
Klf15	chr6	+	90462625	90475221	Mus_musculus_Kruppel-like_factor_15_(Klf15)	17.0082	12.0124	1.42	8.116e-09
Lfng	chr5	+	140607340	140615545	Mus_musculus_LFNG_O-fucosylpeptide_3-beta-N-acetylglucosaminyltransferase_(Lfng)	7.2971	5.1525	1.42	0.0001141
Numbl	chr7	+	27258760	27282150	Mus_musculus_numb-like_(Numbl)	6.2969	4.45	1.42	1.795e-05
Rpl3l	chr17	+	24727828	24736149	Mus_musculus_ribosomal_protein_L3-like_(Rpl3l),_transcript_variant_1	44.8593	31.6792	1.42	1.213e-14
Tppp	chr13	+	74009418	74035753	Mus_musculus_tubulin_polymerization_promoting_protein_(Tppp)	7.2236	5.0762	1.42	2.111e-08
Abca8a	chr11	-	110025633	110095937	Mus_musculus_ATP-binding_cassette,_sub-family_A_(ABC1),_member_8a_(Abca8a)	31.8956	22.6873	1.41	5.886e-34
Col5a2	chr1	-	45374330	45503282	Mus_musculus_collagen,_type_V,_alpha_2_(Col5a2)	62.238	44.1942	1.41	2.662e-80
Jag1	chr2	-	137081450	137116520	Mus_musculus_jagged_1_(Jag1)	7.4415	5.2606	1.41	6.043e-09
Npc1	chr18	-	12189693	12236386	Mus_musculus_Niemann_Pick_type_C1_(Npc1)	9.506	6.744	1.41	1.441e-16
Ppp1r3b	chr8	+	35375740	35388137	Mus_musculus_protein_phosphatase_1,_regulatory_(inhibitor)_subunit_3B_(Ppp1r3b)	9.934	7.0603	1.41	4.72e-09
Spock2	chr10	+	60106256	60133913	Mus_musculus_sparc/osteonectin,_cwcv_and_kazal-like_domains_proteoglycan_2_(Spock2)	3.8953	2.7566	1.41	0.0002418
AK034221	chr5	-	57716139	57720201	Mus_musculus_adult_male_testis_cDNA,_RIKEN_full-length_enriched_library,_clone:4932441J04_product:unclassifiable,_full_insert_sequence.	5.8491	4.1823	1.4	1.702e-05
Aebp1	chr11	+	5861865	5872225	Mus_musculus_AE_binding_protein_1_(Aebp1)	17.3222	12.3524	1.4	7.202e-14
Ahctf1	chr1	-	179744903	179804015	Mus_musculus_AT_hook_containing_transcription_factor_1_(Ahctf1)	3.8705	2.7595	1.4	7.175e-08
Col18a1	chr10	-	77052178	77166530	Mus_musculus_collagen,_type_XVIII,_alpha_1_(Col18a1),_transcript_variant_2	10.1677	7.2756	1.4	7.279e-13
Ier5	chr1	-	155096366	155099636	Mus_musculus_immediate_early_response_5_(Ier5)	9.6737	6.9158	1.4	6.898e-07
Iqgap3	chr3	+	88082050	88121048	Mus_musculus_IQ_motif_containing_GTPase_activating_protein_3_(Iqgap3)	2.341	1.6681	1.4	0.0003626
Slc39a6	chr18	-	24579880	24603817	Mus_musculus_solute_carrier_family_39_(metal_ion_transporter),_member_6_(Slc39a6)	3.8627	2.758	1.4	0.0006015
Thy1	chr9	+	44043383	44048579	Mus_musculus_thymus_cell_antigen_1,_theta_(Thy1)	10.6157	7.5562	1.4	0.000126
Ankrd12	chr17	-	65967500	66077046	Mus_musculus_ankyrin_repeat_domain_12_(Ankrd12)	3.7657	2.7079	1.39	2.741e-08
Ankrd9	chr12	-	110975352	110979021	Mus_musculus_ankyrin_repeat_domain_9_(Ankrd9)	14.3876	10.3511	1.39	7.857e-08
Aoc3	chr11	+	101330605	101341938	Mus_musculus_amine_oxidase,_copper_containing_3_(Aoc3)	12.3156	8.8559	1.39	5.726e-11
Bcorl1	chrX	+	48341357	48406728	Mus_musculus_BCL6_co-repressor-like_1_(Bcorl1)	2.9288	2.1137	1.39	0.0002696
Glcci1	chr6	+	8259287	8597548	Mus_musculus_glucocorticoid_induced_transcript_1_(Glcci1),_transcript_variant_1	1.9389	1.3922	1.39	0.0005356
Lipa	chr19	-	34492315	34527474	Mus_musculus_lysosomal_acid_lipase_A_(Lipa),_transcript_variant_2	16.2243	11.712	1.39	2.457e-09
Vcam1	chr3	-	116110019	116129688	Mus_musculus_vascular_cell_adhesion_molecule_1_(Vcam1)	7.1095	5.1193	1.39	7.767e-06
Wnk4	chr11	+	101260566	101277409	Mus_musculus_WNK_lysine_deficient_protein_kinase_4_(Wnk4)	4.7869	3.4503	1.39	0.0001201
Zfp385a	chr15	-	103313894	103340086	Mus_musculus_zinc_finger_protein_385A_(Zfp385a)	7.7702	5.6043	1.39	0.0002066
mt-tRNA-Ala	chrM	-	5017	5086	tRNA-Ala	740.264	531.21	1.39	4.305e-10
Adam11	chr11	+	102761438	102780262	Mus_musculus_a_disintegrin_and_metallopeptidase_domain_11_(Adam11),_transcript_variant_1	4.6568	3.3726	1.38	3.327e-05
C1qc	chr4	-	136889801	136892914	Mus_musculus_complement_component_1,_q_subcomponent,_C_chain_(C1qc)	30.5319	22.1818	1.38	1.704e-06
Car14	chr3	-	95897799	95904639	Mus_musculus_carbonic_anhydrase_14_(Car14)	65.8174	47.5325	1.38	4.396e-21
Dgat2	chr7	-	99153662	99182713	Mus_musculus_diacylglycerol_O-acyltransferase_2_(Dgat2)	115.038	83.3574	1.38	1.461e-42
Fbxo31	chr8	-	121549442	121578806	Mus_musculus_F-box_protein_31_(Fbxo31)	25.9728	18.8021	1.38	1.278e-19
G6pdx	chrX	-	74409485	74429161	Mus_musculus_glucose-6-phosphate_dehydrogenase_X-linked_(G6pdx)	6.2031	4.4895	1.38	0.0005882
Kcnn2	chr18	+	45268859	45685883	Mus_musculus_potassium_intermediate/small_conductance_calcium-activated_channel,_subfamily_N,_member_2_(Kcnn2)	3.0761	2.2254	1.38	0.0005948
Mbd1	chr18	+	74268287	74282684	Mus_musculus_methyl-CpG_binding_domain_protein_1_(Mbd1)	16.7284	12.1147	1.38	3.214e-16
Mest	chr6	+	30733505	30748466	Mus_musculus_mesoderm_specific_transcript_(Mest),_transcript_variant_1	12.969	9.4025	1.38	3.526e-07
Rassf4	chr6	-	116633007	116673836	Mus_musculus_Ras_association_(RalGDS/AF-6)_domain_family_member_4_(Rassf4)	4.0885	2.9551	1.38	3.165e-07
Wdr44	chrX	+	23693061	23806001	Mus_musculus_WD_repeat_domain_44_(Wdr44)	3.5473	2.5751	1.38	0.0009735
Zfp445	chr9	-	122848909	122866006	Mus_musculus_zinc_finger_protein_445_(Zfp445)	20.1791	14.6161	1.38	1.964e-21
AB335951	chr10	-	42181846	42184716	Mus_musculus_non-coding_RNA,_oocyte_clustered_small_RNA1144,_complete_sequence.	29.2248	21.2981	1.37	1.935e-14
Gpr133	chr5	+	129096749	129204599	Mus_musculus_G_protein-coupled_receptor_133_(Gpr133)	3.6867	2.6979	1.37	0.0003128
Hand2	chr8	+	57320982	57324517	Mus_musculus_heart_and_neural_crest_derivatives_expressed_transcript_2_(Hand2)	10.3853	7.5766	1.37	5.922e-05
Mybpc2	chr7	-	44501698	44524669	Mus_musculus_myosin_binding_protein_C,_fast-type_(Mybpc2),_transcript_variant_2	29.0202	21.1477	1.37	1.008e-17
Ptch1	chr13	-	63508335	63565520	Mus_musculus_patched_homolog_1_(Ptch1)	5.1703	3.7614	1.37	2.167e-07
Ssfa2	chr2	+	79635424	79672964	Mus_musculus_sperm_specific_antigen_2_(Ssfa2)	15.4232	11.2725	1.37	5.274e-14
Tmtc1	chr6	-	148232429	148444352	Mus_musculus_transmembrane_and_tetratricopeptide_repeat_containing_1_(Tmtc1)	29.2204	21.355	1.37	3.553e-39
Acaca	chr11	+	84129671	84401651	Mus_musculus_acetyl-CoA_carboxylase_265_mRNA,_partial_cds,_alternatively_spliced.	2.1312	1.5663	1.36	4.243e-05
Adamts7	chr9	+	90162977	90200102	Mus_musculus_a_disintegrin-like_and_metallopeptidase_(reprolysin_type)_with_thrombospondin_type_1_motif,_7_(Adamts7)	10.9736	8.056	1.36	2.317e-10
Atp11c	chrX	-	60223289	60403981	Mus_musculus_ATPase,_class_VI,_type_11C_(Atp11c),_transcript_variant_2	2.275	1.6701	1.36	0.0009522
Col1a1	chr11	+	94936269	94951856	Mus_musculus_collagen,_type_I,_alpha_1_(Col1a1)	305.97	225.675	1.36	2.983e-205
Col1a2	chr6	+	4505696	4541543	Mus_musculus_collagen,_type_I,_alpha_2_(Col1a2)	152.402	111.849	1.36	3.218e-224
Idh1	chr1	-	65158615	65186479	Mus_musculus_isocitrate_dehydrogenase_1_(NADP+),_soluble_(Idh1),_transcript_variant_2	15.6149	11.4493	1.36	4.061e-07
Kcp	chr6	-	29473161	29507952	Mus_musculus_kielin/chordin-like_protein_(Kcp)	3.5982	2.6434	1.36	3.193e-05
Maf	chr8	-	115682941	115706894	Mus_musculus_avian_musculoaponeurotic_fibrosarcoma_(v-maf)_AS42_oncogene_homolog_(Maf)	3.1861	2.344	1.36	0.0006472
Mcf2l	chr8	+	12873826	13020509	Mus_musculus_mcf.2_transforming_sequence-like_(Mcf2l),_transcript_variant_3	11.3534	8.3753	1.36	8.659e-18
Postn	chr3	+	54361106	54391041	Mus_musculus_periostin,_osteoblast_specific_factor_(Postn),_transcript_variant_3	226.77	167.208	1.36	7.351e-108
Ptgds	chr2	-	25466711	25469749	Mus_musculus_prostaglandin_D2_synthase_(brain)_(Ptgds)	312.323	229.901	1.36	7.212e-38
Rps6ka3	chrX	+	159210306	159363485	Mus_musculus_ribosomal_protein_S6_kinase_polypeptide_3_(Rps6ka3)	9.0773	6.6802	1.36	5.383e-05
Scn4a	chr11	-	106318592	106349390	Mus_musculus_sodium_channel,_voltage-gated,_type_IV,_alpha_(Scn4a)	7.6169	5.6049	1.36	8.489e-09
Ston1	chr17	+	88626554	88662586	Mus_musculus_stonin_1_(Ston1)	4.6485	3.4165	1.36	0.0002656
Tspan2	chr3	+	102734769	102772310	Mus_musculus_tetraspanin_2_(Tspan2),_transcript_variant_1	4.0341	2.9679	1.36	0.0006472
Zfp295	chr16	-	97947434	97962621	Mus_musculus_zinc_finger_protein_295_(Zfp295),_transcript_variant_3	2.8254	2.0814	1.36	0.0008449
Ablim3	chr18	-	61799392	61911852	Mus_musculus_actin_binding_LIM_protein_family,_member_3_(Ablim3),_transcript_variant_2	21.9126	16.2008	1.35	1.201e-15
Ahnak	chr19	+	8989283	9076919	Mus_musculus_AHNAK_nucleoprotein_(desmoyokin)_(Ahnak),_transcript_variant_1	45.8857	34.0546	1.35	2.521e-119
Fam126b	chr1	-	58522805	58586333	Mus_musculus_family_with_sequence_similarity_126,_member_B_(Fam126b)	2.0206	1.4956	1.35	0.0007046
Kcnh2	chr5	-	24319588	24351604	Mus_musculus_potassium_voltage-gated_channel,_subfamily_H_(eag-related),_member_2_(Kcnh2)	24.748	18.3573	1.35	1.905e-17
Med17	chr9	-	15260350	15279867	Mus_musculus_mediator_complex_subunit_17_(Med17)	4.6173	3.4316	1.35	0.0008225
Mtap1b	chr13	-	99421463	99516602	Mus_musculus_microtubule-associated_protein_1B_(Mtap1b)	4.2119	3.1137	1.35	2.808e-09
Reck	chr4	+	43875529	43944806	Mus_musculus_reversion-inducing-cysteine-rich_protein_with_kazal_motifs_(Reck)	5.9261	4.3961	1.35	3.428e-05
Serinc3	chr2	-	163623272	163645143	Mus_musculus_serine_incorporator_3_(Serinc3)	135.549	100.437	1.35	8.327e-71
Zfp809	chr9	+	22225702	22243354	Mus_musculus_zinc_finger_protein_809_(Zfp809),_transcript_variant_1	11.8662	8.7886	1.35	0.0001361
mKIAA0614	chr5	+	121367001	121368563	Mus_musculus_0_day_neonate_thymus_cDNA,_RIKEN_full-length_enriched_library,_clone:A430105K03_product:unclassifiable,_full_insert_sequence.	12.3613	9.1625	1.35	0.0004786
Bcl2l1	chr2	-	152780667	152831682	Mus_musculus_BCL2-like_1_(Bcl2l1),_nuclear_gene_encoding_mitochondrial_protein	7.4703	5.595	1.34	2.384e-05
Fam117b	chr1	+	59913005	59985346	Mus_musculus_family_with_sequence_similarity_117,_member_B_(Fam117b),_transcript_variant_1	5.5325	4.1374	1.34	1.913e-05
Gpcpd1	chr2	-	132529082	132578248	Mus_musculus_glycerophosphocholine_phosphodiesterase_GDE1_homolog_(S._cerevisiae)_(Gpcpd1),_transcript_variant_4	43.401	32.3705	1.34	1.55e-31
Megf6	chr4	+	154170712	154275721	Mus_musculus_multiple_EGF-like-domains_6_(Megf6)	3.4338	2.5585	1.34	0.0001352
Myo5a	chr9	+	75071205	75223687	Mus_musculus_myosin_VA_(Myo5a)	2.3657	1.7664	1.34	2.163e-05
Ncapd3	chr9	+	27030174	27095315	Mus_musculus_non-SMC_condensin_II_complex,_subunit_D3_(Ncapd3)	5.8931	4.4107	1.34	8.968e-06
Nckap1l	chr15	+	103453824	103498800	Mus_musculus_NCK_associated_protein_1_like_(Nckap1l)	3.8254	2.8582	1.34	0.0003186
Nr2f2	chr7	-	70351949	70366746	Mus_musculus_nuclear_receptor_subfamily_2,_group_F,_member_2_(Nr2f2),_transcript_variant_1	3.7398	2.7817	1.34	0.0007925
Plxdc2	chr2	+	16356321	16752115	Mus_musculus_plexin_domain_containing_2_(Plxdc2)	11.0021	8.2321	1.34	4.645e-06
Rbm14	chr19	-	4742912	4811634	Mus_musculus_RNA_binding_motif_protein_14_(Rbm14)	5.1247	3.8108	1.34	2.105e-05
Rest	chr5	+	77265493	77283697	Mus_musculus_RE1-silencing_transcription_factor_(Rest)	3.9847	2.9727	1.34	0.0009703
Rev1	chr1	-	38052785	38129662	Mus_musculus_REV1_homolog_(S._cerevisiae)_(Rev1)	6.3965	4.7877	1.34	1.777e-05
Rtn4	chr11	+	29692897	29744414	Mus_musculus_reticulon_4_(Rtn4),_transcript_variant_4	40.9134	30.4801	1.34	3.577e-38
Tmem176b	chr6	-	48833811	48841374	Mus_musculus_transmembrane_protein_176B_(Tmem176b),_transcript_variant_2	24.3053	18.0839	1.34	3.039e-08
Ugcg	chr4	+	59189549	59222833	Mus_musculus_UDP-glucose_ceramide_glucosyltransferase_(Ugcg)	8.2711	6.1804	1.34	7.381e-06
mt-tRNA-Trp	chrM	+	4949	5016	tRNA-Trp	614.181	458.199	1.34	5.909e-07

## Sheet: GO
GOcategory	term	Genes	Chr	Str	Start	End	Description	LUMKO AB (norm)	WT AB (norm)	fold (LUMKO AB/ WT AB)	pvalue (LUMKO AB/ WT AB)	over_represented_pvalue	numDEInCat	numInCat	ontology	FDR
GO:0005615	extracellular space	Wisp2	chr2	+	163820833	163833147	Mus_musculus_WNT1_inducible_signaling_pathway_protein_2_(Wisp2)	17.0113	10.9558	1.55	5.65e-10	1.70063e-19	54	471	CC	2.80519e-15
GO:0005615	extracellular space	Cmtm5	chr14	+	54936469	54939277	Mus_musculus_CKLF-like_MARVEL_transmembrane_domain_containing_5_(Cmtm5),_transcript_variant_2	0.7616	2.4912	0.31	0.0002598	1.70063e-19	54	471	CC	2.80519e-15
GO:0005615	extracellular space	C4b	chr17	-	34728380	34743897	Mus_musculus_complement_component_4B_(Chido_blood_group)_(C4b)	6.4032	3.2248	1.99	5.62e-23	1.70063e-19	54	471	CC	2.80519e-15
GO:0005615	extracellular space	Inhba	chr13	+	16014450	16027211	Mus_musculus_inhibin_beta-A_(Inhba)	1.014	2.2863	0.44	0.0004721	1.70063e-19	54	471	CC	2.80519e-15
GO:0005615	extracellular space	Serpinb1a	chr13	-	32842091	32851185	Mus_musculus_serine_(or_cysteine)_peptidase_inhibitor,_clade_B,_member_1a_(Serpinb1a)	7.8536	1.1392	6.89	3.84e-41	1.70063e-19	54	471	CC	2.80519e-15
GO:0005615	extracellular space	Adamts4	chr1	+	171250421	171259922	Mus_musculus_a_disintegrin-like_and_metallopeptidase_(reprolysin_type)_with_thrombospondin_type_1_motif,_4_(Adamts4)	2.0905	3.6159	0.58	2.02e-07	1.70063e-19	54	471	CC	2.80519e-15
GO:0005615	extracellular space	Xdh	chr17	-	73883907	73950182	Mus_musculus_xanthine_dehydrogenase_(Xdh)	32.3709	19.4184	1.67	2.64e-60	1.70063e-19	54	471	CC	2.80519e-15
GO:0005615	extracellular space	Serpine1	chr5	-	137061505	137072272	Mus_musculus_serine_(or_cysteine)_peptidase_inhibitor,_clade_E,_member_1_(Serpine1)	31.551	14.5226	2.17	1.41e-91	1.70063e-19	54	471	CC	2.80519e-15
GO:0005615	extracellular space	Cilp	chr9	+	65265179	65280605	Mus_musculus_cartilage_intermediate_layer_protein,_nucleotide_pyrophosphohydrolase_(Cilp)	83.6062	129.369	0.65	1.08e-149	1.70063e-19	54	471	CC	2.80519e-15
GO:0005615	extracellular space	Ccl6	chr11	-	83587885	83593087	Mus_musculus_chemokine_(C-C_motif)_ligand_6_(Ccl6)	5.0542	3.0432	1.66	0.0005647	1.70063e-19	54	471	CC	2.80519e-15
GO:0005615	extracellular space	Efemp1	chr11	+	28853204	28926743	Mus_musculus_epidermal_growth_factor-containing_fibulin-like_extracellular_matrix_protein_1_(Efemp1)	2.4213	0.7244	3.34	1.24e-08	1.70063e-19	54	471	CC	2.80519e-15
GO:0005615	extracellular space	Flrt2	chr12	+	95692225	95785213	Mus_musculus_fibronectin_leucine_rich_transmembrane_protein_2_(Flrt2)	2.026	1.2007	1.69	6.19e-07	1.70063e-19	54	471	CC	2.80519e-15
GO:0005615	extracellular space	Cthrc1	chr15	+	39076931	39087119	Mus_musculus_collagen_triple_helix_repeat_containing_1_(Cthrc1)	11.5292	7.0863	1.63	6.16e-06	1.70063e-19	54	471	CC	2.80519e-15
GO:0005615	extracellular space	Nppa	chr4	+	148000745	148002067	Mus_musculus_natriuretic_peptide_type_A_(Nppa)	1442.65	2363.05	0.61	0	1.70063e-19	54	471	CC	2.80519e-15
GO:0005615	extracellular space	C1qtnf3	chr15	+	10952331	10980162	Mus_musculus_C1q_and_tumor_necrosis_factor_related_protein_3_(C1qtnf3),_transcript_variant_1	5.0639	2.6154	1.94	6.96e-09	1.70063e-19	54	471	CC	2.80519e-15
GO:0005615	extracellular space	Mthfd2	chr6	-	83305703	83317604	Mus_musculus_methylenetetrahydrofolate_dehydrogenase_(NAD+_dependent),_methenyltetrahydrofolate_cyclohydrolase_(Mthfd2),_nuclear_gene_encoding_mitochondrial_protein	2.8777	7.6792	0.37	6.03e-18	1.70063e-19	54	471	CC	2.80519e-15
GO:0005615	extracellular space	Chrd	chr16	+	20733126	20742384	Mus_musculus_chordin_(Chrd)	2.087	1.3187	1.58	0.0006061	1.70063e-19	54	471	CC	2.80519e-15
GO:0005615	extracellular space	Msln	chr17	-	25748612	25754378	Mus_musculus_mesothelin_(Msln)	2.0372	0.3809	5.35	2.83e-11	1.70063e-19	54	471	CC	2.80519e-15
GO:0005615	extracellular space	Apoe	chr7	-	19696243	19699166	Mus_musculus_apolipoprotein_E_(Apoe)	137.486	89.5137	1.54	1.94e-47	1.70063e-19	54	471	CC	2.80519e-15
GO:0005615	extracellular space	Fn1	chr1	-	71585522	71653171	Mus_musculus_fibronectin_1_(Fn1)	85.7106	43.7444	1.96	0	1.70063e-19	54	471	CC	2.80519e-15
GO:0005615	extracellular space	Lyz1	chr10	-	117287794	117292868	Mus_musculus_lysozyme_1_(Lyz1)	2.4898	1.0795	2.31	0.0005681	1.70063e-19	54	471	CC	2.80519e-15
GO:0005615	extracellular space	Slit3	chr11	+	35121455	35708507	Mus_musculus_slit_homolog_3_(Drosophila)_(Slit3)	5.9342	3.0396	1.95	9.8e-19	1.70063e-19	54	471	CC	2.80519e-15
GO:0005615	extracellular space	Angptl1	chr1	+	156839022	156861079	Mus_musculus_angiopoietin-like_1_(Angptl1)	1.5241	2.9825	0.51	2.05e-05	1.70063e-19	54	471	CC	2.80519e-15
GO:0005615	extracellular space	Mertk	chr2	+	128698996	128802188	Mus_musculus_c-mer_proto-oncogene_tyrosine_kinase_(Mertk)	5.5707	3.5615	1.56	3.05e-07	1.70063e-19	54	471	CC	2.80519e-15
GO:0005615	extracellular space	Abca1	chr4	-	53030788	53159895	Mus_musculus_ATP-binding_cassette,_sub-family_A_(ABC1),_member_1_(Abca1)	7.3141	4.1847	1.75	1.87e-33	1.70063e-19	54	471	CC	2.80519e-15
GO:0005615	extracellular space	Angptl4	chr17	-	33774899	33781575	Mus_musculus_angiopoietin-like_4_(Angptl4)	2.4826	7.3197	0.34	4.19e-18	1.70063e-19	54	471	CC	2.80519e-15
GO:0005615	extracellular space	Lum	chr10	+	97565500	97572703	Mus_musculus_lumican_(Lum)	0.561	58.6793	0.01	0	1.70063e-19	54	471	CC	2.80519e-15
GO:0005615	extracellular space	Alox5	chr6	-	116410070	116461178	Mus_musculus_arachidonate_5-lipoxygenase_(Alox5)	4.2149	2.7596	1.53	0.0001083	1.70063e-19	54	471	CC	2.80519e-15
GO:0005615	extracellular space	Nppb	chr4	+	147985788	147987205	Mus_musculus_natriuretic_peptide_type_B_(Nppb)	135.71	209.397	0.65	3.09e-45	1.70063e-19	54	471	CC	2.80519e-15
GO:0005615	extracellular space	Cfb	chr17	-	34856373	34862514	Mus_musculus_complement_factor_B_(Cfb),_transcript_variant_1	4.3121	2.5453	1.69	5.24e-06	1.70063e-19	54	471	CC	2.80519e-15
GO:0005615	extracellular space	Pltp	chr2	-	164839517	164857708	Mus_musculus_phospholipid_transfer_protein_(Pltp)	29.0408	17.059	1.7	4.37e-22	1.70063e-19	54	471	CC	2.80519e-15
GO:0005615	extracellular space	Gpihbp1	chr15	+	75596657	75598213	Mus_musculus_GPI-anchored_HDL-binding_protein_1_(Gpihbp1)	44.415	29.4716	1.51	2.92e-10	1.70063e-19	54	471	CC	2.80519e-15
GO:0005615	extracellular space	Edn3	chr2	+	174760772	174784042	Mus_musculus_endothelin_3_(Edn3)	1.6176	3.0419	0.53	4.96e-06	1.70063e-19	54	471	CC	2.80519e-15
GO:0005615	extracellular space	Serpina3n	chr12	+	104406707	104414329	Mus_musculus_serine_(or_cysteine)_peptidase_inhibitor,_clade_A,_member_3N_(Serpina3n)	22.5604	11.8944	1.9	7.67e-27	1.70063e-19	54	471	CC	2.80519e-15
GO:0005615	extracellular space	C3	chr17	-	57203972	57228136	Mus_musculus_complement_component_3_(C3)	44.5658	23.6039	1.89	3.02e-122	1.70063e-19	54	471	CC	2.80519e-15
GO:0005615	extracellular space	Gpx3	chr11	+	54902853	54910382	Mus_musculus_glutathione_peroxidase_3_(Gpx3)	212.314	130.567	1.63	1.87e-108	1.70063e-19	54	471	CC	2.80519e-15
GO:0005615	extracellular space	Lyz2	chr10	-	117277540	117282272	Mus_musculus_lysozyme_2_(Lyz2)	111.676	72.9197	1.53	1.01e-32	1.70063e-19	54	471	CC	2.80519e-15
GO:0005615	extracellular space	Timp4	chr6	-	115245615	115251849	Mus_musculus_tissue_inhibitor_of_metalloproteinase_4_(Timp4)	11.2103	4.3664	2.57	4.72e-22	1.70063e-19	54	471	CC	2.80519e-15
GO:0005615	extracellular space	Pla2g7	chr17	+	43568450	43612201	Mus_musculus_phospholipase_A2,_group_VII_(platelet-activating_factor_acetylhydrolase,_plasma)_(Pla2g7)	2.9057	1.529	1.9	7.03e-05	1.70063e-19	54	471	CC	2.80519e-15
GO:0005615	extracellular space	Lrg1	chr17	-	56119677	56121946	Mus_musculus_leucine-rich_alpha-2-glycoprotein_1_(Lrg1)	18.218	11.789	1.55	2.9e-08	1.70063e-19	54	471	CC	2.80519e-15
GO:0005615	extracellular space	F13a1	chr13	-	36867177	37050244	Mus_musculus_coagulation_factor_XIII,_A1_subunit_(F13a1),_transcript_variant_1	9.2994	4.0805	2.28	2.12e-49	1.70063e-19	54	471	CC	2.80519e-15
GO:0005615	extracellular space	Comp	chr8	+	70373547	70382066	Mus_musculus_cartilage_oligomeric_matrix_protein_(Comp)	16.2001	26.3444	0.61	1.66e-22	1.70063e-19	54	471	CC	2.80519e-15
GO:0005615	extracellular space	Clu	chr14	+	65968482	65981545	Mus_musculus_clusterin_(Clu)	862.155	392.649	2.2	0	1.70063e-19	54	471	CC	2.80519e-15
GO:0005615	extracellular space	Gcnt1	chr19	-	17326140	17372844	Mus_musculus_glucosaminyl_(N-acetyl)_transferase_1,_core_2_(Gcnt1),_transcript_variant_2	1.4449	2.3398	0.62	5.33e-05	1.70063e-19	54	471	CC	2.80519e-15
GO:0005615	extracellular space	Il33	chr19	+	29925113	29960715	Mus_musculus_interleukin_33_(Il33),_transcript_variant_2	2.6041	1.385	1.88	5.76e-05	1.70063e-19	54	471	CC	2.80519e-15
GO:0005615	extracellular space	Gdf15	chr8	-	70629393	70632456	Mus_musculus_growth_differentiation_factor_15_(Gdf15)	1.4767	5.6157	0.26	6.33e-14	1.70063e-19	54	471	CC	2.80519e-15
GO:0005615	extracellular space	Ctss	chr3	+	95526785	95556403	Mus_musculus_cathepsin_S_(Ctss),_transcript_variant_1	12.9074	7.9243	1.63	2.25e-07	1.70063e-19	54	471	CC	2.80519e-15
GO:0005615	extracellular space	Podn	chr4	-	108014792	108032090	Mus_musculus_podocan_(Podn)	13.5945	7.8972	1.72	4.89e-19	1.70063e-19	54	471	CC	2.80519e-15
GO:0005615	extracellular space	Ace	chr11	+	105967944	105989964	Mus_musculus_angiotensin_I_converting_enzyme_(peptidyl-dipeptidase_A)_1_(Ace),_transcript_variant_1	54.3793	33.8786	1.61	1.41e-92	1.70063e-19	54	471	CC	2.80519e-15
GO:0005615	extracellular space	Vegfc	chr8	+	54077531	54186454	Mus_musculus_vascular_endothelial_growth_factor_C_(Vegfc)	4.0769	6.8536	0.59	3.66e-06	1.70063e-19	54	471	CC	2.80519e-15
GO:0005615	extracellular space	C1qb	chr4	-	136880144	136886177	Mus_musculus_complement_component_1,_q_subcomponent,_beta_polypeptide_(C1qb)	48.4831	31.7361	1.53	4.98e-15	1.70063e-19	54	471	CC	2.80519e-15
GO:0005615	extracellular space	Spon2	chr5	-	33213517	33218238	Mus_musculus_spondin_2,_extracellular_matrix_protein_(Spon2)	3.4101	9.4157	0.36	3.68e-25	1.70063e-19	54	471	CC	2.80519e-15
GO:0005615	extracellular space	Lcn2	chr2	-	32384636	32387739	Mus_musculus_lipocalin_2_(Lcn2)	6.5821	1.665	3.95	2.95e-11	1.70063e-19	54	471	CC	2.80519e-15
GO:0005615	extracellular space	Fmod	chr1	+	134037514	134048277	Mus_musculus_fibromodulin_(Fmod)	22.8711	33.9903	0.67	1.01e-23	1.70063e-19	54	471	CC	2.80519e-15
GO:0006954	inflammatory response	Ggt5	chr10	+	75589380	75616968	Mus_musculus_gamma-glutamyltransferase_5_(Ggt5)	3.3071	1.9995	1.65	6.86e-07	1.91698e-10	26	215	BP	1.58103e-06
GO:0006954	inflammatory response	Ier3	chr17	+	35821712	35822911	Mus_musculus_immediate_early_response_3_(Ier3)	23.6816	13.7315	1.72	4.45e-12	1.91698e-10	26	215	BP	1.58103e-06
GO:0006954	inflammatory response	Fcgr3	chr1	-	171051168	171059403	Mus_musculus_Fc_receptor,_IgG,_low_affinity_III_(Fcgr3)	7.5659	3.8616	1.96	6.27e-08	1.91698e-10	26	215	BP	1.58103e-06
GO:0006954	inflammatory response	Cd163	chr6	+	124304650	124330527	Mus_musculus_CD163_antigen_(Cd163),_transcript_variant_2	6.8744	2.2254	3.09	3.3e-42	1.91698e-10	26	215	BP	1.58103e-06
GO:0006954	inflammatory response	Alox5	chr6	-	116410070	116461178	Mus_musculus_arachidonate_5-lipoxygenase_(Alox5)	4.2149	2.7596	1.53	0.0001083	1.91698e-10	26	215	BP	1.58103e-06
GO:0006954	inflammatory response	Serpine1	chr5	-	137061505	137072272	Mus_musculus_serine_(or_cysteine)_peptidase_inhibitor,_clade_E,_member_1_(Serpine1)	31.551	14.5226	2.17	1.41e-91	1.91698e-10	26	215	BP	1.58103e-06
GO:0006954	inflammatory response	Stab1	chr14	-	31139016	31168641	Mus_musculus_stabilin_1_(Stab1)	33.8461	22.519	1.5	9.51e-77	1.91698e-10	26	215	BP	1.58103e-06
GO:0006954	inflammatory response	Cd24a	chr10	+	43579168	43584265	Mus_musculus_CD24a_antigen_(Cd24a)	3.3179	1.113	2.98	4.57e-09	1.91698e-10	26	215	BP	1.58103e-06
GO:0006954	inflammatory response	Pla2g7	chr17	+	43568450	43612201	Mus_musculus_phospholipase_A2,_group_VII_(platelet-activating_factor_acetylhydrolase,_plasma)_(Pla2g7)	2.9057	1.529	1.9	7.03e-05	1.91698e-10	26	215	BP	1.58103e-06
GO:0006954	inflammatory response	Fn1	chr1	-	71585522	71653171	Mus_musculus_fibronectin_1_(Fn1)	85.7106	43.7444	1.96	0	1.91698e-10	26	215	BP	1.58103e-06
GO:0006954	inflammatory response	Fcgr2b	chr1	-	170960558	170976547	Mus_musculus_Fc_receptor,_IgG,_low_affinity_IIb_(Fcgr2b),_transcript_variant_1	4.5417	2.3698	1.92	1.7e-09	1.91698e-10	26	215	BP	1.58103e-06
GO:0006954	inflammatory response	Ace	chr11	+	105967944	105989964	Mus_musculus_angiotensin_I_converting_enzyme_(peptidyl-dipeptidase_A)_1_(Ace),_transcript_variant_1	54.3793	33.8786	1.61	1.41e-92	1.91698e-10	26	215	BP	1.58103e-06
GO:0006954	inflammatory response	Serpina3n	chr12	+	104406707	104414329	Mus_musculus_serine_(or_cysteine)_peptidase_inhibitor,_clade_A,_member_3N_(Serpina3n)	22.5604	11.8944	1.9	7.67e-27	1.91698e-10	26	215	BP	1.58103e-06
GO:0006954	inflammatory response	Itgam	chr7	+	128062639	128128160	Mus_musculus_integrin_alpha_M_(Itgam),_transcript_variant_1	2.7248	1.5103	1.8	1.7e-09	1.91698e-10	26	215	BP	1.58103e-06
GO:0006954	inflammatory response	C3	chr17	-	57203972	57228136	Mus_musculus_complement_component_3_(C3)	44.5658	23.6039	1.89	3.02e-122	1.91698e-10	26	215	BP	1.58103e-06
GO:0006954	inflammatory response	Cybb	chrX	-	9435251	9469324	Mus_musculus_cytochrome_b-245,_beta_polypeptide_(Cybb)	6.1531	3.6868	1.67	9.69e-14	1.91698e-10	26	215	BP	1.58103e-06
GO:0006954	inflammatory response	Il33	chr19	+	29925113	29960715	Mus_musculus_interleukin_33_(Il33),_transcript_variant_2	2.6041	1.385	1.88	5.76e-05	1.91698e-10	26	215	BP	1.58103e-06
GO:0006954	inflammatory response	Itgb6	chr2	-	60598291	60722603	Mus_musculus_integrin_beta_6_(Itgb6),_transcript_variant_2	2.6263	3.9049	0.67	4.35e-07	1.91698e-10	26	215	BP	1.58103e-06
GO:0006954	inflammatory response	Apoe	chr7	-	19696243	19699166	Mus_musculus_apolipoprotein_E_(Apoe)	137.486	89.5137	1.54	1.94e-47	1.91698e-10	26	215	BP	1.58103e-06
GO:0006954	inflammatory response	C1qtnf3	chr15	+	10952331	10980162	Mus_musculus_C1q_and_tumor_necrosis_factor_related_protein_3_(C1qtnf3),_transcript_variant_1	5.0639	2.6154	1.94	6.96e-09	1.91698e-10	26	215	BP	1.58103e-06
GO:0006954	inflammatory response	Hmox1	chr8	+	75093617	75100593	Mus_musculus_heme_oxygenase_(decycling)_1_(Hmox1)	8.1677	5.3377	1.53	8.56e-05	1.91698e-10	26	215	BP	1.58103e-06
GO:0006954	inflammatory response	Nr1d2	chr14	-	18204055	18239106	Mus_musculus_nuclear_receptor_subfamily_1,_group_D,_member_2_(Nr1d2)	23.6163	12.9375	1.83	2.97e-58	1.91698e-10	26	215	BP	1.58103e-06
GO:0006954	inflammatory response	Per1	chr11	+	69095253	69109957	Mus_musculus_period_homolog_1_(Drosophila)_(Per1),_transcript_variant_2	13.1979	3.9767	3.32	4.36e-107	1.91698e-10	26	215	BP	1.58103e-06
GO:0006954	inflammatory response	Ctss	chr3	+	95526785	95556403	Mus_musculus_cathepsin_S_(Ctss),_transcript_variant_1	12.9074	7.9243	1.63	2.25e-07	1.91698e-10	26	215	BP	1.58103e-06
GO:0006954	inflammatory response	Csf1r	chr18	+	61105571	61131139	Mus_musculus_colony_stimulating_factor_1_receptor_(Csf1r)	20.6527	11.9957	1.72	1.31e-47	1.91698e-10	26	215	BP	1.58103e-06
GO:0006954	inflammatory response	Ncf1	chr5	-	134220052	134229625	Mus_musculus_neutrophil_cytosolic_factor_1_(Ncf1)	2.9499	1.5572	1.89	2.48e-06	1.91698e-10	26	215	BP	1.58103e-06
GO:0006952	defense response	C5ar1	chr7	-	16246742	16259540	Mus_musculus_complement_component_5a_receptor_1_(C5ar1),_transcript_variant_2	4.3693	2.2743	1.92	9.97e-08	5.7842e-10	38	449	BP	3.18035e-06
GO:0006952	defense response	C1qb	chr4	-	136880144	136886177	Mus_musculus_complement_component_1,_q_subcomponent,_beta_polypeptide_(C1qb)	48.4831	31.7361	1.53	4.98e-15	5.7842e-10	38	449	BP	3.18035e-06
GO:0006952	defense response	Cybb	chrX	-	9435251	9469324	Mus_musculus_cytochrome_b-245,_beta_polypeptide_(Cybb)	6.1531	3.6868	1.67	9.69e-14	5.7842e-10	38	449	BP	3.18035e-06
GO:0006952	defense response	Ctss	chr3	+	95526785	95556403	Mus_musculus_cathepsin_S_(Ctss),_transcript_variant_1	12.9074	7.9243	1.63	2.25e-07	5.7842e-10	38	449	BP	3.18035e-06
GO:0006952	defense response	Ncf1	chr5	-	134220052	134229625	Mus_musculus_neutrophil_cytosolic_factor_1_(Ncf1)	2.9499	1.5572	1.89	2.48e-06	5.7842e-10	38	449	BP	3.18035e-06
GO:0006952	defense response	Adamts4	chr1	+	171250421	171259922	Mus_musculus_a_disintegrin-like_and_metallopeptidase_(reprolysin_type)_with_thrombospondin_type_1_motif,_4_(Adamts4)	2.0905	3.6159	0.58	2.02e-07	5.7842e-10	38	449	BP	3.18035e-06
GO:0006952	defense response	Lyz1	chr10	-	117287794	117292868	Mus_musculus_lysozyme_1_(Lyz1)	2.4898	1.0795	2.31	0.0005681	5.7842e-10	38	449	BP	3.18035e-06
GO:0006952	defense response	C1qa	chr4	-	136895915	136898844	Mus_musculus_complement_component_1,_q_subcomponent,_alpha_polypeptide_(C1qa)	23.5403	12.5204	1.88	6.16e-15	5.7842e-10	38	449	BP	3.18035e-06
GO:0006952	defense response	Fcgr2b	chr1	-	170960558	170976547	Mus_musculus_Fc_receptor,_IgG,_low_affinity_IIb_(Fcgr2b),_transcript_variant_1	4.5417	2.3698	1.92	1.7e-09	5.7842e-10	38	449	BP	3.18035e-06
GO:0006952	defense response	Mrc1	chr2	+	14229413	14332023	Mus_musculus_mannose_receptor,_C_type_1_(Mrc1)	8.652	5.5467	1.56	1.13e-14	5.7842e-10	38	449	BP	3.18035e-06
GO:0006952	defense response	Pla2g7	chr17	+	43568450	43612201	Mus_musculus_phospholipase_A2,_group_VII_(platelet-activating_factor_acetylhydrolase,_plasma)_(Pla2g7)	2.9057	1.529	1.9	7.03e-05	5.7842e-10	38	449	BP	3.18035e-06
GO:0006952	defense response	Apoe	chr7	-	19696243	19699166	Mus_musculus_apolipoprotein_E_(Apoe)	137.486	89.5137	1.54	1.94e-47	5.7842e-10	38	449	BP	3.18035e-06
GO:0006952	defense response	Ggt5	chr10	+	75589380	75616968	Mus_musculus_gamma-glutamyltransferase_5_(Ggt5)	3.3071	1.9995	1.65	6.86e-07	5.7842e-10	38	449	BP	3.18035e-06
GO:0006952	defense response	Csf1r	chr18	+	61105571	61131139	Mus_musculus_colony_stimulating_factor_1_receptor_(Csf1r)	20.6527	11.9957	1.72	1.31e-47	5.7842e-10	38	449	BP	3.18035e-06
GO:0006952	defense response	C3	chr17	-	57203972	57228136	Mus_musculus_complement_component_3_(C3)	44.5658	23.6039	1.89	3.02e-122	5.7842e-10	38	449	BP	3.18035e-06
GO:0006952	defense response	Serpina3n	chr12	+	104406707	104414329	Mus_musculus_serine_(or_cysteine)_peptidase_inhibitor,_clade_A,_member_3N_(Serpina3n)	22.5604	11.8944	1.9	7.67e-27	5.7842e-10	38	449	BP	3.18035e-06
GO:0006952	defense response	Cd24a	chr10	+	43579168	43584265	Mus_musculus_CD24a_antigen_(Cd24a)	3.3179	1.113	2.98	4.57e-09	5.7842e-10	38	449	BP	3.18035e-06
GO:0006952	defense response	Cfb	chr17	-	34856373	34862514	Mus_musculus_complement_factor_B_(Cfb),_transcript_variant_1	4.3121	2.5453	1.69	5.24e-06	5.7842e-10	38	449	BP	3.18035e-06
GO:0006952	defense response	Nr1d2	chr14	-	18204055	18239106	Mus_musculus_nuclear_receptor_subfamily_1,_group_D,_member_2_(Nr1d2)	23.6163	12.9375	1.83	2.97e-58	5.7842e-10	38	449	BP	3.18035e-06
GO:0006952	defense response	Spon2	chr5	-	33213517	33218238	Mus_musculus_spondin_2,_extracellular_matrix_protein_(Spon2)	3.4101	9.4157	0.36	3.68e-25	5.7842e-10	38	449	BP	3.18035e-06
GO:0006952	defense response	Hmox1	chr8	+	75093617	75100593	Mus_musculus_heme_oxygenase_(decycling)_1_(Hmox1)	8.1677	5.3377	1.53	8.56e-05	5.7842e-10	38	449	BP	3.18035e-06
GO:0006952	defense response	Il33	chr19	+	29925113	29960715	Mus_musculus_interleukin_33_(Il33),_transcript_variant_2	2.6041	1.385	1.88	5.76e-05	5.7842e-10	38	449	BP	3.18035e-06
GO:0006952	defense response	Ace	chr11	+	105967944	105989964	Mus_musculus_angiotensin_I_converting_enzyme_(peptidyl-dipeptidase_A)_1_(Ace),_transcript_variant_1	54.3793	33.8786	1.61	1.41e-92	5.7842e-10	38	449	BP	3.18035e-06
GO:0006952	defense response	Lcn2	chr2	-	32384636	32387739	Mus_musculus_lipocalin_2_(Lcn2)	6.5821	1.665	3.95	2.95e-11	5.7842e-10	38	449	BP	3.18035e-06
GO:0006952	defense response	Lyz2	chr10	-	117277540	117282272	Mus_musculus_lysozyme_2_(Lyz2)	111.676	72.9197	1.53	1.01e-32	5.7842e-10	38	449	BP	3.18035e-06
GO:0006952	defense response	Per1	chr11	+	69095253	69109957	Mus_musculus_period_homolog_1_(Drosophila)_(Per1),_transcript_variant_2	13.1979	3.9767	3.32	4.36e-107	5.7842e-10	38	449	BP	3.18035e-06
GO:0006952	defense response	Fn1	chr1	-	71585522	71653171	Mus_musculus_fibronectin_1_(Fn1)	85.7106	43.7444	1.96	0	5.7842e-10	38	449	BP	3.18035e-06
GO:0006952	defense response	Unc93b1	chr19	+	3935185	3949340	Mus_musculus_unc-93_homolog_B1_(C._elegans)_(Unc93b1),_transcript_variant_1	14.6772	9.4407	1.55	2.79e-13	5.7842e-10	38	449	BP	3.18035e-06
GO:0006952	defense response	Stab1	chr14	-	31139016	31168641	Mus_musculus_stabilin_1_(Stab1)	33.8461	22.519	1.5	9.51e-77	5.7842e-10	38	449	BP	3.18035e-06
GO:0006952	defense response	Itgam	chr7	+	128062639	128128160	Mus_musculus_integrin_alpha_M_(Itgam),_transcript_variant_1	2.7248	1.5103	1.8	1.7e-09	5.7842e-10	38	449	BP	3.18035e-06
GO:0006952	defense response	Scd1	chr19	-	44394449	44407709	Mus_musculus_stearoyl-Coenzyme_A_desaturase_1_(Scd1)	10.0928	4.2688	2.36	4.21e-44	5.7842e-10	38	449	BP	3.18035e-06
GO:0006952	defense response	Fcgr3	chr1	-	171051168	171059403	Mus_musculus_Fc_receptor,_IgG,_low_affinity_III_(Fcgr3)	7.5659	3.8616	1.96	6.27e-08	5.7842e-10	38	449	BP	3.18035e-06
GO:0006952	defense response	Cd163	chr6	+	124304650	124330527	Mus_musculus_CD163_antigen_(Cd163),_transcript_variant_2	6.8744	2.2254	3.09	3.3e-42	5.7842e-10	38	449	BP	3.18035e-06
GO:0006952	defense response	Itgb6	chr2	-	60598291	60722603	Mus_musculus_integrin_beta_6_(Itgb6),_transcript_variant_2	2.6263	3.9049	0.67	4.35e-07	5.7842e-10	38	449	BP	3.18035e-06
GO:0006952	defense response	Ier3	chr17	+	35821712	35822911	Mus_musculus_immediate_early_response_3_(Ier3)	23.6816	13.7315	1.72	4.45e-12	5.7842e-10	38	449	BP	3.18035e-06
GO:0006952	defense response	C1qtnf3	chr15	+	10952331	10980162	Mus_musculus_C1q_and_tumor_necrosis_factor_related_protein_3_(C1qtnf3),_transcript_variant_1	5.0639	2.6154	1.94	6.96e-09	5.7842e-10	38	449	BP	3.18035e-06
GO:0006952	defense response	Alox5	chr6	-	116410070	116461178	Mus_musculus_arachidonate_5-lipoxygenase_(Alox5)	4.2149	2.7596	1.53	0.0001083	5.7842e-10	38	449	BP	3.18035e-06
GO:0006952	defense response	Serpine1	chr5	-	137061505	137072272	Mus_musculus_serine_(or_cysteine)_peptidase_inhibitor,_clade_E,_member_1_(Serpine1)	31.551	14.5226	2.17	1.41e-91	5.7842e-10	38	449	BP	3.18035e-06
GO:0050896	response to stimulus	Trpv4	chr5	-	114622153	114658421	Mus_musculus_transient_receptor_potential_cation_channel,_subfamily_V,_member_4_(Trpv4)	3.6693	2.3811	1.54	2.63e-05	2.90741e-09	142	3467	BP	1.19894e-05
GO:0050896	response to stimulus	Emr1	chr17	+	57358685	57483529	Mus_musculus_EGF-like_module_containing,_mucin-like,_hormone_receptor-like_sequence_1_(Emr1)	10.7821	6.38	1.69	6.33e-15	2.90741e-09	142	3467	BP	1.19894e-05
GO:0050896	response to stimulus	Itgb6	chr2	-	60598291	60722603	Mus_musculus_integrin_beta_6_(Itgb6),_transcript_variant_2	2.6263	3.9049	0.67	4.35e-07	2.90741e-09	142	3467	BP	1.19894e-05
GO:0050896	response to stimulus	Tyrobp	chr7	+	30413787	30417579	Mus_musculus_TYRO_protein_tyrosine_kinase_binding_protein_(Tyrobp)	11.3713	5.0186	2.27	1.23e-06	2.90741e-09	142	3467	BP	1.19894e-05
GO:0050896	response to stimulus	Clu	chr14	+	65968482	65981545	Mus_musculus_clusterin_(Clu)	862.155	392.649	2.2	0	2.90741e-09	142	3467	BP	1.19894e-05
GO:0050896	response to stimulus	Serpina3n	chr12	+	104406707	104414329	Mus_musculus_serine_(or_cysteine)_peptidase_inhibitor,_clade_A,_member_3N_(Serpina3n)	22.5604	11.8944	1.9	7.67e-27	2.90741e-09	142	3467	BP	1.19894e-05
GO:0050896	response to stimulus	Arntl	chr7	+	113207464	113314126	Mus_musculus_aryl_hydrocarbon_receptor_nuclear_translocator-like_(Arntl),_transcript_variant_1	4.367	10.0669	0.43	9.79e-26	2.90741e-09	142	3467	BP	1.19894e-05
GO:0050896	response to stimulus	G0s2	chr1	-	193272159	193273188	Mus_musculus_G0/G1_switch_gene_2_(G0s2)	13.2391	8.035	1.65	2.48e-05	2.90741e-09	142	3467	BP	1.19894e-05
GO:0050896	response to stimulus	Pdk4	chr6	-	5483350	5496278	Mus_musculus_pyruvate_dehydrogenase_kinase,_isoenzyme_4_(Pdk4),_nuclear_gene_encoding_mitochondrial_protein	44.7144	96.2941	0.46	2.46e-234	2.90741e-09	142	3467	BP	1.19894e-05
GO:0050896	response to stimulus	Alox5	chr6	-	116410070	116461178	Mus_musculus_arachidonate_5-lipoxygenase_(Alox5)	4.2149	2.7596	1.53	0.0001083	2.90741e-09	142	3467	BP	1.19894e-05
GO:0050896	response to stimulus	Gpr182	chr10	-	127749601	127751798	Mus_musculus_G_protein-coupled_receptor_182_(Gpr182)	4.1227	2.3862	1.73	0.0003058	2.90741e-09	142	3467	BP	1.19894e-05
GO:0050896	response to stimulus	Tsc22d3	chrX	-	140539528	140600522	Mus_musculus_TSC22_domain_family,_member_3_(Tsc22d3),_transcript_variant_2	29.8811	16.663	1.79	1.84e-50	2.90741e-09	142	3467	BP	1.19894e-05
GO:0050896	response to stimulus	Cybb	chrX	-	9435251	9469324	Mus_musculus_cytochrome_b-245,_beta_polypeptide_(Cybb)	6.1531	3.6868	1.67	9.69e-14	2.90741e-09	142	3467	BP	1.19894e-05
GO:0050896	response to stimulus	Racgap1	chr15	-	99620495	99651656	Mus_musculus_Rac_GTPase-activating_protein_1_(Racgap1),_transcript_variant_1	3.1275	1.408	2.22	6.36e-09	2.90741e-09	142	3467	BP	1.19894e-05
GO:0050896	response to stimulus	Ccl6	chr11	-	83587885	83593087	Mus_musculus_chemokine_(C-C_motif)_ligand_6_(Ccl6)	5.0542	3.0432	1.66	0.0005647	2.90741e-09	142	3467	BP	1.19894e-05
GO:0050896	response to stimulus	Abca1	chr4	-	53030788	53159895	Mus_musculus_ATP-binding_cassette,_sub-family_A_(ABC1),_member_1_(Abca1)	7.3141	4.1847	1.75	1.87e-33	2.90741e-09	142	3467	BP	1.19894e-05
GO:0050896	response to stimulus	Ccrn4l	chr3	+	51224446	51251654	Mus_musculus_CCR4_carbon_catabolite_repression_4-like_(S._cerevisiae)_(Ccrn4l)	6.4847	3.3069	1.96	1.88e-23	2.90741e-09	142	3467	BP	1.19894e-05
GO:0050896	response to stimulus	Fmo2	chr1	-	162875046	162898712	Mus_musculus_flavin_containing_monooxygenase_2_(Fmo2)	14.0091	5.9734	2.35	2.35e-43	2.90741e-09	142	3467	BP	1.19894e-05
GO:0050896	response to stimulus	C3ar1	chr6	-	122847139	122856157	Mus_musculus_complement_component_3a_receptor_1_(C3ar1)	4.9214	3.2783	1.5	1.35e-06	2.90741e-09	142	3467	BP	1.19894e-05
GO:0050896	response to stimulus	Trib1	chr15	+	59648653	59657099	Mus_musculus_tribbles_homolog_1_(Drosophila)_(Trib1)	5.4301	3.4355	1.58	2.27e-10	2.90741e-09	142	3467	BP	1.19894e-05
GO:0050896	response to stimulus	Cthrc1	chr15	+	39076931	39087119	Mus_musculus_collagen_triple_helix_repeat_containing_1_(Cthrc1)	11.5292	7.0863	1.63	6.16e-06	2.90741e-09	142	3467	BP	1.19894e-05
GO:0050896	response to stimulus	Gpr22	chr12	-	31706866	31713926	Mus_musculus_G_protein-coupled_receptor_22_(Gpr22)	6.5827	4.3705	1.51	6.1e-09	2.90741e-09	142	3467	BP	1.19894e-05
GO:0050896	response to stimulus	Rtn4rl2	chr2	-	84871945	84886692	Mus_musculus_reticulon_4_receptor-like_2_(Rtn4rl2)	2.9816	1.3408	2.22	0.0002741	2.90741e-09	142	3467	BP	1.19894e-05
GO:0050896	response to stimulus	Bambi	chr18	+	3507956	3516404	Mus_musculus_BMP_and_activin_membrane-bound_inhibitor,_homolog_(Xenopus_laevis)_(Bambi)	2.4453	4.0535	0.6	1.21e-08	2.90741e-09	142	3467	BP	1.19894e-05
GO:0050896	response to stimulus	Hmox1	chr8	+	75093617	75100593	Mus_musculus_heme_oxygenase_(decycling)_1_(Hmox1)	8.1677	5.3377	1.53	8.56e-05	2.90741e-09	142	3467	BP	1.19894e-05
GO:0050896	response to stimulus	Myl9	chr2	+	156775463	156781657	Mus_musculus_myosin,_light_polypeptide_9,_regulatory_(Myl9)	22.1277	12.5088	1.77	3.99e-12	2.90741e-09	142	3467	BP	1.19894e-05
GO:0050896	response to stimulus	Siglec1	chr2	-	131069219	131086765	Mus_musculus_sialic_acid_binding_Ig-like_lectin_1,_sialoadhesin_(Siglec1)	5.0324	2.5466	1.98	5.14e-23	2.90741e-09	142	3467	BP	1.19894e-05
GO:0050896	response to stimulus	Adamts4	chr1	+	171250421	171259922	Mus_musculus_a_disintegrin-like_and_metallopeptidase_(reprolysin_type)_with_thrombospondin_type_1_motif,_4_(Adamts4)	2.0905	3.6159	0.58	2.02e-07	2.90741e-09	142	3467	BP	1.19894e-05
GO:0050896	response to stimulus	Hmha1	chr10	+	80016671	80031471	Mus_musculus_histocompatibility_(minor)_HA-1_(Hmha1),_transcript_variant_1	5.1256	3.1901	1.61	8.94e-09	2.90741e-09	142	3467	BP	1.19894e-05
GO:0050896	response to stimulus	Aldh1a1	chr19	+	20601981	20643462	Mus_musculus_aldehyde_dehydrogenase_family_1,_subfamily_A1_(Aldh1a1)	9.9739	5.9141	1.69	3.35e-09	2.90741e-09	142	3467	BP	1.19894e-05
GO:0050896	response to stimulus	C4b	chr17	-	34728380	34743897	Mus_musculus_complement_component_4B_(Chido_blood_group)_(C4b)	6.4032	3.2248	1.99	5.62e-23	2.90741e-09	142	3467	BP	1.19894e-05
GO:0050896	response to stimulus	Csf1r	chr18	+	61105571	61131139	Mus_musculus_colony_stimulating_factor_1_receptor_(Csf1r)	20.6527	11.9957	1.72	1.31e-47	2.90741e-09	142	3467	BP	1.19894e-05
GO:0050896	response to stimulus	Scara5	chr14	+	65666402	65764826	Mus_musculus_scavenger_receptor_class_A,_member_5_(putative)_(Scara5),_transcript_variant_2	4.3436	2.0109	2.16	2.5e-19	2.90741e-09	142	3467	BP	1.19894e-05
GO:0050896	response to stimulus	Lyz1	chr10	-	117287794	117292868	Mus_musculus_lysozyme_1_(Lyz1)	2.4898	1.0795	2.31	0.0005681	2.90741e-09	142	3467	BP	1.19894e-05
GO:0050896	response to stimulus	Arrdc2	chr8	-	70835137	70839720	Mus_musculus_arrestin_domain_containing_2_(Arrdc2)	4.9068	2.5423	1.93	3.39e-08	2.90741e-09	142	3467	BP	1.19894e-05
GO:0050896	response to stimulus	Cilp	chr9	+	65265179	65280605	Mus_musculus_cartilage_intermediate_layer_protein,_nucleotide_pyrophosphohydrolase_(Cilp)	83.6062	129.369	0.65	1.08e-149	2.90741e-09	142	3467	BP	1.19894e-05
GO:0050896	response to stimulus	Chac1	chr2	+	119351241	119354327	Mus_musculus_ChaC,_cation_transport_regulator_1_(Chac1)	3.0964	5.2538	0.59	0.0001746	2.90741e-09	142	3467	BP	1.19894e-05
GO:0050896	response to stimulus	Rcan1	chr16	-	92391952	92466146	Mus_musculus_regulator_of_calcineurin_1_(Rcan1),_transcript_variant_2	46.639	104.389	0.45	1.12e-199	2.90741e-09	142	3467	BP	1.19894e-05
GO:0050896	response to stimulus	Cebpa	chr7	+	35119292	35121931	Mus_musculus_CCAAT/enhancer_binding_protein_(C/EBP),_alpha_(Cebpa)	2.7242	1.2213	2.23	4.45e-07	2.90741e-09	142	3467	BP	1.19894e-05
GO:0050896	response to stimulus	Agap2	chr10	+	127078906	127093169	Mus_musculus_ArfGAP_with_GTPase_domain,_ankyrin_repeat_and_PH_domain_2_(Agap2)	3.367	1.794	1.88	1.89e-11	2.90741e-09	142	3467	BP	1.19894e-05
GO:0050896	response to stimulus	Dio2	chr12	-	90724551	90738438	Mus_musculus_deiodinase,_iodothyronine,_type_II_(Dio2)	3.6501	8.5014	0.43	3.82e-42	2.90741e-09	142	3467	BP	1.19894e-05
GO:0050896	response to stimulus	Fcgr2b	chr1	-	170960558	170976547	Mus_musculus_Fc_receptor,_IgG,_low_affinity_IIb_(Fcgr2b),_transcript_variant_1	4.5417	2.3698	1.92	1.7e-09	2.90741e-09	142	3467	BP	1.19894e-05
GO:0050896	response to stimulus	Ankrd1	chr19	-	36111964	36119844	Mus_musculus_ankyrin_repeat_domain_1_(cardiac_muscle)_(Ankrd1)	909.112	1575.22	0.58	0	2.90741e-09	142	3467	BP	1.19894e-05
GO:0050896	response to stimulus	Map3k6	chr4	+	133240817	133252928	Mus_musculus_mitogen-activated_protein_kinase_kinase_kinase_6_(Map3k6)	8.8383	3.9903	2.21	1.59e-31	2.90741e-09	142	3467	BP	1.19894e-05
GO:0050896	response to stimulus	Top2a	chr11	-	98992946	99024189	Mus_musculus_topoisomerase_(DNA)_II_alpha_(Top2a)	3.5791	1.8643	1.92	1.33e-12	2.90741e-09	142	3467	BP	1.19894e-05
GO:0050896	response to stimulus	Edn3	chr2	+	174760772	174784042	Mus_musculus_endothelin_3_(Edn3)	1.6176	3.0419	0.53	4.96e-06	2.90741e-09	142	3467	BP	1.19894e-05
GO:0050896	response to stimulus	Tspan5	chr3	+	138742194	138904424	Mus_musculus_tetraspanin_5_(Tspan5)	2.3528	1.4466	1.63	0.0007521	2.90741e-09	142	3467	BP	1.19894e-05
GO:0050896	response to stimulus	Ncf1	chr5	-	134220052	134229625	Mus_musculus_neutrophil_cytosolic_factor_1_(Ncf1)	2.9499	1.5572	1.89	2.48e-06	2.90741e-09	142	3467	BP	1.19894e-05
GO:0050896	response to stimulus	Xdh	chr17	-	73883907	73950182	Mus_musculus_xanthine_dehydrogenase_(Xdh)	32.3709	19.4184	1.67	2.64e-60	2.90741e-09	142	3467	BP	1.19894e-05
GO:0050896	response to stimulus	Dpep1	chr8	+	123186234	123201813	Mus_musculus_dipeptidase_1_(renal)_(Dpep1)	20.3407	10.5681	1.92	5.64e-28	2.90741e-09	142	3467	BP	1.19894e-05
GO:0050896	response to stimulus	Ces1d	chr8	-	93166071	93197804	Mus_musculus_carboxylesterase_1D_(Ces1d)	15.881	9.5302	1.67	6.36e-13	2.90741e-09	142	3467	BP	1.19894e-05
GO:0050896	response to stimulus	Cd163	chr6	+	124304650	124330527	Mus_musculus_CD163_antigen_(Cd163),_transcript_variant_2	6.8744	2.2254	3.09	3.3e-42	2.90741e-09	142	3467	BP	1.19894e-05
GO:0050896	response to stimulus	Nppa	chr4	+	148000745	148002067	Mus_musculus_natriuretic_peptide_type_A_(Nppa)	1442.65	2363.05	0.61	0	2.90741e-09	142	3467	BP	1.19894e-05
GO:0050896	response to stimulus	Pik3r1	chr13	-	101680761	101768217	Mus_musculus_phosphatidylinositol_3-kinase,_regulatory_subunit,_polypeptide_1_(p85_alpha)_(Pik3r1),_transcript_variant_1	19.9526	11.4119	1.75	1.11e-80	2.90741e-09	142	3467	BP	1.19894e-05
GO:0050896	response to stimulus	Star	chr8	+	25808512	25815982	Mus_musculus_steroidogenic_acute_regulatory_protein_(Star),_nuclear_gene_encoding_mitochondrial_protein	5.1775	2.8083	1.84	7.2e-12	2.90741e-09	142	3467	BP	1.19894e-05
GO:0050896	response to stimulus	Ace	chr11	+	105967944	105989964	Mus_musculus_angiotensin_I_converting_enzyme_(peptidyl-dipeptidase_A)_1_(Ace),_transcript_variant_1	54.3793	33.8786	1.61	1.41e-92	2.90741e-09	142	3467	BP	1.19894e-05
GO:0050896	response to stimulus	Cbl	chr9	-	44149261	44234046	Mus_musculus_Casitas_B-lineage_lymphoma_(Cbl)	3.2733	1.9129	1.71	4.07e-08	2.90741e-09	142	3467	BP	1.19894e-05
GO:0050896	response to stimulus	Chrd	chr16	+	20733126	20742384	Mus_musculus_chordin_(Chrd)	2.087	1.3187	1.58	0.0006061	2.90741e-09	142	3467	BP	1.19894e-05
GO:0050896	response to stimulus	Map3k8	chr18	-	4331326	4352953	Mus_musculus_mitogen-activated_protein_kinase_kinase_kinase_8_(Map3k8)	2.2919	1.3003	1.76	1.83e-05	2.90741e-09	142	3467	BP	1.19894e-05
GO:0050896	response to stimulus	Cyp26b1	chr6	-	84571413	84593908	Mus_musculus_cytochrome_P450,_family_26,_subfamily_b,_polypeptide_1_(Cyp26b1),_transcript_variant_1	10.3338	1.9089	5.41	1.36e-124	2.90741e-09	142	3467	BP	1.19894e-05
GO:0050896	response to stimulus	Hax1	chr3	-	89995456	89998686	Mus_musculus_HCLS1_associated_X-1_(Hax1)	4.9651	7.8246	0.63	0.0007041	2.90741e-09	142	3467	BP	1.19894e-05
GO:0050896	response to stimulus	Prrt2	chr7	-	127017541	127021211	Mus_musculus_proline-rich_transmembrane_protein_2_(Prrt2)	5.4593	3.3837	1.61	4.7e-07	2.90741e-09	142	3467	BP	1.19894e-05
GO:0050896	response to stimulus	Mertk	chr2	+	128698996	128802188	Mus_musculus_c-mer_proto-oncogene_tyrosine_kinase_(Mertk)	5.5707	3.5615	1.56	3.05e-07	2.90741e-09	142	3467	BP	1.19894e-05
GO:0050896	response to stimulus	Sox4	chr13	-	28950729	28953682	Mus_musculus_SRY-box_containing_gene_4_(Sox4)	9.0195	14.6691	0.61	9.39e-16	2.90741e-09	142	3467	BP	1.19894e-05
GO:0050896	response to stimulus	Mt2	chr8	+	94172617	94173567	Mus_musculus_metallothionein_2_(Mt2)	12.5609	4.2246	2.97	2.94e-10	2.90741e-09	142	3467	BP	1.19894e-05
GO:0050896	response to stimulus	Rhobtb1	chr10	+	69208551	69291784	Mus_musculus_Rho-related_BTB_domain_containing_1_(Rhobtb1),_transcript_variant_3	31.0094	14.9125	2.08	2.56e-113	2.90741e-09	142	3467	BP	1.19894e-05
GO:0050896	response to stimulus	Cmtm5	chr14	+	54936469	54939277	Mus_musculus_CKLF-like_MARVEL_transmembrane_domain_containing_5_(Cmtm5),_transcript_variant_2	0.7616	2.4912	0.31	0.0002598	2.90741e-09	142	3467	BP	1.19894e-05
GO:0050896	response to stimulus	Inmt	chr6	-	55170626	55174990	Mus_musculus_indolethylamine_N-methyltransferase_(Inmt)	5.3544	1.2815	4.18	1.58e-11	2.90741e-09	142	3467	BP	1.19894e-05
GO:0050896	response to stimulus	Angptl1	chr1	+	156839022	156861079	Mus_musculus_angiopoietin-like_1_(Angptl1)	1.5241	2.9825	0.51	2.05e-05	2.90741e-09	142	3467	BP	1.19894e-05
GO:0050896	response to stimulus	Slit3	chr11	+	35121455	35708507	Mus_musculus_slit_homolog_3_(Drosophila)_(Slit3)	5.9342	3.0396	1.95	9.8e-19	2.90741e-09	142	3467	BP	1.19894e-05
GO:0050896	response to stimulus	Eps8	chr6	-	137477244	137649120	Mus_musculus_epidermal_growth_factor_receptor_pathway_substrate_8_(Eps8)	4.7886	3.1338	1.53	1.13e-07	2.90741e-09	142	3467	BP	1.19894e-05
GO:0050896	response to stimulus	Per1	chr11	+	69095253	69109957	Mus_musculus_period_homolog_1_(Drosophila)_(Per1),_transcript_variant_2	13.1979	3.9767	3.32	4.36e-107	2.90741e-09	142	3467	BP	1.19894e-05
GO:0050896	response to stimulus	Cd24a	chr10	+	43579168	43584265	Mus_musculus_CD24a_antigen_(Cd24a)	3.3179	1.113	2.98	4.57e-09	2.90741e-09	142	3467	BP	1.19894e-05
GO:0050896	response to stimulus	Ier3	chr17	+	35821712	35822911	Mus_musculus_immediate_early_response_3_(Ier3)	23.6816	13.7315	1.72	4.45e-12	2.90741e-09	142	3467	BP	1.19894e-05
GO:0050896	response to stimulus	C1qa	chr4	-	136895915	136898844	Mus_musculus_complement_component_1,_q_subcomponent,_alpha_polypeptide_(C1qa)	23.5403	12.5204	1.88	6.16e-15	2.90741e-09	142	3467	BP	1.19894e-05
GO:0050896	response to stimulus	Adap2	chr11	+	80154161	80178924	Mus_musculus_ArfGAP_with_dual_PH_domains_2_(Adap2)	8.8536	5.6275	1.57	7.35e-09	2.90741e-09	142	3467	BP	1.19894e-05
GO:0050896	response to stimulus	Slc25a25	chr2	-	32414486	32451470	Mus_musculus_solute_carrier_family_25_(mitochondrial_carrier,_phosphate_carrier),_member_25_(Slc25a25),_nuclear_gene_encoding_mitochondrial_protein,_transcript_variant_2	4.6553	3.0602	1.52	1.86e-06	2.90741e-09	142	3467	BP	1.19894e-05
GO:0050896	response to stimulus	Per3	chr4	-	151003654	151044622	Mus_musculus_period_homolog_3_(Drosophila)_(Per3)	9.9376	2.2416	4.43	2.89e-140	2.90741e-09	142	3467	BP	1.19894e-05
GO:0050896	response to stimulus	Cfb	chr17	-	34856373	34862514	Mus_musculus_complement_factor_B_(Cfb),_transcript_variant_1	4.3121	2.5453	1.69	5.24e-06	2.90741e-09	142	3467	BP	1.19894e-05
GO:0050896	response to stimulus	Uhrf1	chr17	+	56303336	56323486	Mus_musculus_ubiquitin-like,_containing_PHD_and_RING_finger_domains,_1_(Uhrf1),_transcript_variant_2	2.4567	1.4064	1.75	3.15e-05	2.90741e-09	142	3467	BP	1.19894e-05
GO:0050896	response to stimulus	Csrnp1	chr9	-	119971165	119984658	Mus_musculus_cysteine-serine-rich_nuclear_protein_1_(Csrnp1)	4.275	2.4571	1.74	8.24e-07	2.90741e-09	142	3467	BP	1.19894e-05
GO:0050896	response to stimulus	Il33	chr19	+	29925113	29960715	Mus_musculus_interleukin_33_(Il33),_transcript_variant_2	2.6041	1.385	1.88	5.76e-05	2.90741e-09	142	3467	BP	1.19894e-05
GO:0050896	response to stimulus	Tinagl1	chr4	-	130164453	130175122	Mus_musculus_tubulointerstitial_nephritis_antigen-like_1_(Tinagl1),_transcript_variant_2	19.2757	12.211	1.58	4.68e-18	2.90741e-09	142	3467	BP	1.19894e-05
GO:0050896	response to stimulus	Inhba	chr13	+	16014450	16027211	Mus_musculus_inhibin_beta-A_(Inhba)	1.014	2.2863	0.44	0.0004721	2.90741e-09	142	3467	BP	1.19894e-05
GO:0050896	response to stimulus	C1qtnf3	chr15	+	10952331	10980162	Mus_musculus_C1q_and_tumor_necrosis_factor_related_protein_3_(C1qtnf3),_transcript_variant_1	5.0639	2.6154	1.94	6.96e-09	2.90741e-09	142	3467	BP	1.19894e-05
GO:0050896	response to stimulus	C3	chr17	-	57203972	57228136	Mus_musculus_complement_component_3_(C3)	44.5658	23.6039	1.89	3.02e-122	2.90741e-09	142	3467	BP	1.19894e-05
GO:0050896	response to stimulus	Mylip	chr13	+	45389741	45411940	Mus_musculus_myosin_regulatory_light_chain_interacting_protein_(Mylip)	8.7681	4.5964	1.91	7.75e-16	2.90741e-09	142	3467	BP	1.19894e-05
GO:0050896	response to stimulus	Apcdd1	chr18	+	62922326	62953195	Mus_musculus_adenomatosis_polyposis_coli_down-regulated_1_(Apcdd1)	4.4521	2.5956	1.72	1.87e-06	2.90741e-09	142	3467	BP	1.19894e-05
GO:0050896	response to stimulus	Ctss	chr3	+	95526785	95556403	Mus_musculus_cathepsin_S_(Ctss),_transcript_variant_1	12.9074	7.9243	1.63	2.25e-07	2.90741e-09	142	3467	BP	1.19894e-05
GO:0050896	response to stimulus	P2ry6	chr7	-	100937633	100964366	Mus_musculus_pyrimidinergic_receptor_P2Y,_G-protein_coupled,_6_(P2ry6)	5.0361	2.7355	1.84	3.09e-06	2.90741e-09	142	3467	BP	1.19894e-05
GO:0050896	response to stimulus	Foxm1	chr6	+	128362993	128375886	Mus_musculus_forkhead_box_M1_(Foxm1)	2.5725	1.5518	1.66	1.91e-05	2.90741e-09	142	3467	BP	1.19894e-05
GO:0050896	response to stimulus	Scd1	chr19	-	44394449	44407709	Mus_musculus_stearoyl-Coenzyme_A_desaturase_1_(Scd1)	10.0928	4.2688	2.36	4.21e-44	2.90741e-09	142	3467	BP	1.19894e-05
GO:0050896	response to stimulus	Flrt2	chr12	+	95692225	95785213	Mus_musculus_fibronectin_leucine_rich_transmembrane_protein_2_(Flrt2)	2.026	1.2007	1.69	6.19e-07	2.90741e-09	142	3467	BP	1.19894e-05
GO:0050896	response to stimulus	Unc93b1	chr19	+	3935185	3949340	Mus_musculus_unc-93_homolog_B1_(C._elegans)_(Unc93b1),_transcript_variant_1	14.6772	9.4407	1.55	2.79e-13	2.90741e-09	142	3467	BP	1.19894e-05
GO:0050896	response to stimulus	Lyve1	chr7	-	110850606	110862953	Mus_musculus_lymphatic_vessel_endothelial_hyaluronan_receptor_1_(Lyve1)	6.6972	2.8287	2.37	7.58e-17	2.90741e-09	142	3467	BP	1.19894e-05
GO:0050896	response to stimulus	Pla2g7	chr17	+	43568450	43612201	Mus_musculus_phospholipase_A2,_group_VII_(platelet-activating_factor_acetylhydrolase,_plasma)_(Pla2g7)	2.9057	1.529	1.9	7.03e-05	2.90741e-09	142	3467	BP	1.19894e-05
GO:0050896	response to stimulus	Chd6	chr2	-	160946977	161109056	Mus_musculus_chromodomain_helicase_DNA_binding_protein_6_(Chd6)	6.3695	3.9249	1.62	2.77e-40	2.90741e-09	142	3467	BP	1.19894e-05
GO:0050896	response to stimulus	Asns	chr6	-	7675170	7693182	Mus_musculus_asparagine_synthetase_(Asns)	2.4162	4.9041	0.49	2.74e-07	2.90741e-09	142	3467	BP	1.19894e-05
GO:0050896	response to stimulus	F13a1	chr13	-	36867177	37050244	Mus_musculus_coagulation_factor_XIII,_A1_subunit_(F13a1),_transcript_variant_1	9.2994	4.0805	2.28	2.12e-49	2.90741e-09	142	3467	BP	1.19894e-05
GO:0050896	response to stimulus	Cebpb	chr2	+	167688914	167690418	Mus_musculus_CCAAT/enhancer_binding_protein_(C/EBP),_beta_(Cebpb)	13.3843	7.8814	1.7	2.49e-09	2.90741e-09	142	3467	BP	1.19894e-05
GO:0050896	response to stimulus	Timp3	chr10	+	86300411	86349505	Mus_musculus_tissue_inhibitor_of_metalloproteinase_3_(Timp3)	95.9538	58.3711	1.64	2.31e-156	2.90741e-09	142	3467	BP	1.19894e-05
GO:0050896	response to stimulus	Stard10	chr7	+	101317118	101346312	Mus_musculus_START_domain_containing_10_(Stard10)	6.0629	3.4186	1.77	1.77e-05	2.90741e-09	142	3467	BP	1.19894e-05
GO:0050896	response to stimulus	Tdg	chr10	+	82629837	82650494	Mus_musculus_thymine_DNA_glycosylase_(Tdg),_transcript_variant_1	1.0213	2.1898	0.47	2.5e-06	2.90741e-09	142	3467	BP	1.19894e-05
GO:0050896	response to stimulus	Lcn2	chr2	-	32384636	32387739	Mus_musculus_lipocalin_2_(Lcn2)	6.5821	1.665	3.95	2.95e-11	2.90741e-09	142	3467	BP	1.19894e-05
GO:0050896	response to stimulus	Tnfrsf12a	chr17	-	23675444	23677449	Mus_musculus_tumor_necrosis_factor_receptor_superfamily,_member_12a_(Tnfrsf12a),_transcript_variant_1	44.9131	74.9469	0.6	1.74e-27	2.90741e-09	142	3467	BP	1.19894e-05
GO:0050896	response to stimulus	Deptor	chr15	+	55112482	55254202	Mus_musculus_DEP_domain_containing_MTOR-interacting_protein_(Deptor),_transcript_variant_2	4.6217	3.0833	1.5	3.01e-05	2.90741e-09	142	3467	BP	1.19894e-05
GO:0050896	response to stimulus	Itgam	chr7	+	128062639	128128160	Mus_musculus_integrin_alpha_M_(Itgam),_transcript_variant_1	2.7248	1.5103	1.8	1.7e-09	2.90741e-09	142	3467	BP	1.19894e-05
GO:0050896	response to stimulus	Fzd4	chr7	+	89404365	89410110	Mus_musculus_frizzled_homolog_4_(Drosophila)_(Fzd4)	18.8221	12.2592	1.54	4.29e-20	2.90741e-09	142	3467	BP	1.19894e-05
GO:0050896	response to stimulus	Asb5	chr8	+	54550330	54587836	Mus_musculus_ankyrin_repeat_and_SOCs_box-containing_5_(Asb5)	4.3363	8.5795	0.51	2.23e-09	2.90741e-09	142	3467	BP	1.19894e-05
GO:0050896	response to stimulus	Slc15a2	chr16	-	36750163	36784962	Mus_musculus_solute_carrier_family_15_(H+/peptide_transporter),_member_2_(Slc15a2),_transcript_variant_1	2.4488	1.4978	1.63	6.61e-05	2.90741e-09	142	3467	BP	1.19894e-05
GO:0050896	response to stimulus	Ephx1	chr1	-	180989555	181017495	Mus_musculus_epoxide_hydrolase_1,_microsomal_(Ephx1)	19.6156	12.9263	1.52	7.96e-10	2.90741e-09	142	3467	BP	1.19894e-05
GO:0050896	response to stimulus	Efemp1	chr11	+	28853204	28926743	Mus_musculus_epidermal_growth_factor-containing_fibulin-like_extracellular_matrix_protein_1_(Efemp1)	2.4213	0.7244	3.34	1.24e-08	2.90741e-09	142	3467	BP	1.19894e-05
GO:0050896	response to stimulus	Ptprj	chr2	-	90429755	90580647	Mus_musculus_protein_tyrosine_phosphatase,_receptor_type,_J_(Ptprj),_transcript_variant_1	3.2024	2.0717	1.55	9.05e-09	2.90741e-09	142	3467	BP	1.19894e-05
GO:0050896	response to stimulus	Ggt5	chr10	+	75589380	75616968	Mus_musculus_gamma-glutamyltransferase_5_(Ggt5)	3.3071	1.9995	1.65	6.86e-07	2.90741e-09	142	3467	BP	1.19894e-05
GO:0050896	response to stimulus	Fn1	chr1	-	71585522	71653171	Mus_musculus_fibronectin_1_(Fn1)	85.7106	43.7444	1.96	0	2.90741e-09	142	3467	BP	1.19894e-05
GO:0050896	response to stimulus	C1qb	chr4	-	136880144	136886177	Mus_musculus_complement_component_1,_q_subcomponent,_beta_polypeptide_(C1qb)	48.4831	31.7361	1.53	4.98e-15	2.90741e-09	142	3467	BP	1.19894e-05
GO:0050896	response to stimulus	Cry2	chr2	-	92403646	92434069	Mus_musculus_cryptochrome_2_(photolyase-like)_(Cry2),_transcript_variant_1	7.3116	4.4397	1.65	3.38e-17	2.90741e-09	142	3467	BP	1.19894e-05
GO:0050896	response to stimulus	Sult1a1	chr7	-	126672865	126676357	Mus_musculus_sulfotransferase_family_1A,_phenol-preferring,_member_1_(Sult1a1)	9.7173	6.1225	1.59	1.66e-05	2.90741e-09	142	3467	BP	1.19894e-05
GO:0050896	response to stimulus	Nek6	chr2	+	38511696	38587490	Mus_musculus_NIMA_(never_in_mitosis_gene_a)-related_expressed_kinase_6_(Nek6),_transcript_variant_2	3.0552	1.8698	1.63	8.42e-05	2.90741e-09	142	3467	BP	1.19894e-05
GO:0050896	response to stimulus	Angptl4	chr17	-	33774899	33781575	Mus_musculus_angiopoietin-like_4_(Angptl4)	2.4826	7.3197	0.34	4.19e-18	2.90741e-09	142	3467	BP	1.19894e-05
GO:0050896	response to stimulus	Lyz2	chr10	-	117277540	117282272	Mus_musculus_lysozyme_2_(Lyz2)	111.676	72.9197	1.53	1.01e-32	2.90741e-09	142	3467	BP	1.19894e-05
GO:0050896	response to stimulus	Npas2	chr1	+	39194271	39363240	Mus_musculus_neuronal_PAS_domain_protein_2_(Npas2)	1.7363	4.3387	0.4	2.1e-18	2.90741e-09	142	3467	BP	1.19894e-05
GO:0050896	response to stimulus	Mrc1	chr2	+	14229413	14332023	Mus_musculus_mannose_receptor,_C_type_1_(Mrc1)	8.652	5.5467	1.56	1.13e-14	2.90741e-09	142	3467	BP	1.19894e-05
GO:0050896	response to stimulus	Rrad	chr8	-	104628065	104631321	Mus_musculus_Ras-related_associated_with_diabetes_(Rrad)	63.1658	109.84	0.58	3.55e-72	2.90741e-09	142	3467	BP	1.19894e-05
GO:0050896	response to stimulus	Lox	chr18	-	52517237	52529867	Mus_musculus_lysyl_oxidase_(Lox)	25.9887	13.6976	1.9	2.59e-52	2.90741e-09	142	3467	BP	1.19894e-05
GO:0050896	response to stimulus	Serpine1	chr5	-	137061505	137072272	Mus_musculus_serine_(or_cysteine)_peptidase_inhibitor,_clade_E,_member_1_(Serpine1)	31.551	14.5226	2.17	1.41e-91	2.90741e-09	142	3467	BP	1.19894e-05
GO:0050896	response to stimulus	Mt1	chr8	+	94179088	94180327	Mus_musculus_metallothionein_1_(Mt1)	43.2582	25.3229	1.71	1.75e-14	2.90741e-09	142	3467	BP	1.19894e-05
GO:0050896	response to stimulus	Il10ra	chr9	-	45253838	45269146	Mus_musculus_interleukin_10_receptor,_alpha_(Il10ra)	3.3519	2.1894	1.53	0.0001763	2.90741e-09	142	3467	BP	1.19894e-05
GO:0050896	response to stimulus	Ucp3	chr7	+	100472990	100486432	Mus_musculus_uncoupling_protein_3_(mitochondrial,_proton_carrier)_(Ucp3),_nuclear_gene_encoding_mitochondrial_protein	7.1036	12.3894	0.57	4.47e-15	2.90741e-09	142	3467	BP	1.19894e-05
GO:0050896	response to stimulus	C5ar1	chr7	-	16246742	16259540	Mus_musculus_complement_component_5a_receptor_1_(C5ar1),_transcript_variant_2	4.3693	2.2743	1.92	9.97e-08	2.90741e-09	142	3467	BP	1.19894e-05
GO:0050896	response to stimulus	Gpx3	chr11	+	54902853	54910382	Mus_musculus_glutathione_peroxidase_3_(Gpx3)	212.314	130.567	1.63	1.87e-108	2.90741e-09	142	3467	BP	1.19894e-05
GO:0050896	response to stimulus	Vegfc	chr8	+	54077531	54186454	Mus_musculus_vascular_endothelial_growth_factor_C_(Vegfc)	4.0769	6.8536	0.59	3.66e-06	2.90741e-09	142	3467	BP	1.19894e-05
GO:0050896	response to stimulus	Stab1	chr14	-	31139016	31168641	Mus_musculus_stabilin_1_(Stab1)	33.8461	22.519	1.5	9.51e-77	2.90741e-09	142	3467	BP	1.19894e-05
GO:0050896	response to stimulus	Fgd2	chr17	+	29360913	29379535	Mus_musculus_FYVE,_RhoGEF_and_PH_domain_containing_2_(Fgd2),_transcript_variant_1	3.0505	1.8202	1.68	0.000207	2.90741e-09	142	3467	BP	1.19894e-05
GO:0050896	response to stimulus	Fdps	chr3	-	89093587	89101967	Mus_musculus_farnesyl_diphosphate_synthetase_(Fdps),_transcript_variant_1	2.8119	5.0475	0.56	0.0001097	2.90741e-09	142	3467	BP	1.19894e-05
GO:0050896	response to stimulus	Spon2	chr5	-	33213517	33218238	Mus_musculus_spondin_2,_extracellular_matrix_protein_(Spon2)	3.4101	9.4157	0.36	3.68e-25	2.90741e-09	142	3467	BP	1.19894e-05
GO:0050896	response to stimulus	Apoe	chr7	-	19696243	19699166	Mus_musculus_apolipoprotein_E_(Apoe)	137.486	89.5137	1.54	1.94e-47	2.90741e-09	142	3467	BP	1.19894e-05
GO:0050896	response to stimulus	Adam19	chr11	+	46055986	46147342	Mus_musculus_a_disintegrin_and_metallopeptidase_domain_19_(meltrin_beta)_(Adam19)	19.5337	34.6093	0.56	4.1e-97	2.90741e-09	142	3467	BP	1.19894e-05
GO:0050896	response to stimulus	Nr1d2	chr14	-	18204055	18239106	Mus_musculus_nuclear_receptor_subfamily_1,_group_D,_member_2_(Nr1d2)	23.6163	12.9375	1.83	2.97e-58	2.90741e-09	142	3467	BP	1.19894e-05
GO:0050896	response to stimulus	Gstt1	chr10	-	75783812	75798584	Mus_musculus_glutathione_S-transferase,_theta_1_(Gstt1)	7.7911	4.4248	1.76	6.35e-05	2.90741e-09	142	3467	BP	1.19894e-05
GO:0050896	response to stimulus	Lrg1	chr17	-	56119677	56121946	Mus_musculus_leucine-rich_alpha-2-glycoprotein_1_(Lrg1)	18.218	11.789	1.55	2.9e-08	2.90741e-09	142	3467	BP	1.19894e-05
GO:0050896	response to stimulus	Fcgr3	chr1	-	171051168	171059403	Mus_musculus_Fc_receptor,_IgG,_low_affinity_III_(Fcgr3)	7.5659	3.8616	1.96	6.27e-08	2.90741e-09	142	3467	BP	1.19894e-05
GO:0051239	regulation of multicellular organismal process	Lrg1	chr17	-	56119677	56121946	Mus_musculus_leucine-rich_alpha-2-glycoprotein_1_(Lrg1)	18.218	11.789	1.55	2.9e-08	4.21562e-09	67	1206	BP	1.39073e-05
GO:0051239	regulation of multicellular organismal process	Cyp26b1	chr6	-	84571413	84593908	Mus_musculus_cytochrome_P450,_family_26,_subfamily_b,_polypeptide_1_(Cyp26b1),_transcript_variant_1	10.3338	1.9089	5.41	1.36e-124	4.21562e-09	67	1206	BP	1.39073e-05
[truncated: 2,111 more rows]

## Sheet: KEGG
GOname	GOcategory	Genes	Chr	Str	Start	End	Description	LUMKO AB (norm)	WT AB (norm)	fold (LUMKO AB/ WT AB)	pvalue (LUMKO AB/ WT AB)	over_represented_pvalue	numDEInCat	numInCat	FDR
[truncated: 97 more rows]

[truncated: 1 more sheets: USR]
